# Supplementary material for: Comprehensive characterization of cancer‐testis genes in testicular germ cell tumor
Source: Cancer Med. 2019 May 9;8(7):3511–9. doi: 10.1002/cam4.2223 (PMC6601584; doi:10.1002/cam4.2223)
Supplement: Supplementary file 2 [file CAM4-8-3511-s002.xlsx]

## Sheet: Suppl Table 1
Table S1. Clinical information of TGCT samples from TCGA project.
id	age	stage	OS	OS.time	DSS	DSS.time	DFI	DFI.time	PFI	PFI.time
TCGA-2G-AAEW	31	1	1	618	1	618	NA	NA	1	143
TCGA-2G-AAEX	38	1	0	1259	0	1259	0	1259	0	1259
TCGA-2G-AAF1	28	1	0	1403	0	1403	0	1403	0	1403
TCGA-2G-AAF4	30	1	0	2315	0	2315	0	2315	0	2315
TCGA-2G-AAF6	28	1	0	3491	0	3491	1	810	1	810
TCGA-2G-AAF8	33	1	0	3911	0	3911	1	3149	1	3149
TCGA-2G-AAFE	37	2	0	4702	0	4702	1	617	1	617
TCGA-2G-AAFG	30	1	0	6183	0	6183	1	2495	1	2495
TCGA-2G-AAFH	38	2	0	1375	0	1375	0	1375	0	1375
TCGA-2G-AAFI	41	1	0	675	0	675	0	675	0	675
TCGA-2G-AAFJ	23	NA	0	792	0	792	1	313	1	313
TCGA-2G-AAFL	35	1	0	750	0	750	1	38	1	38
TCGA-2G-AAFM	31	2	0	503	0	503	0	503	0	503
TCGA-2G-AAFN	26	3	0	773	0	773	0	773	0	773
TCGA-2G-AAFO	33	2	0	685	0	685	0	685	0	685
TCGA-2G-AAFV	31	1	0	1389	0	1389	0	1389	0	1389
TCGA-2G-AAFY	24	2	0	1099	0	1099	0	1099	0	1099
TCGA-2G-AAFZ	32	3	0	1353	0	1353	NA	NA	0	1353
TCGA-2G-AAG0	23	1	0	1529	0	1529	1	90	1	90
TCGA-2G-AAG3	53	1	0	1593	0	1593	0	1593	1	181
TCGA-2G-AAG5	36	1	0	2299	0	2299	1	451	1	451
TCGA-2G-AAG6	24	1	0	2231	0	2231	0	2231	0	2231
TCGA-2G-AAG7	33	1	0	2475	0	2475	0	2475	0	2475
TCGA-2G-AAG8	21	1	0	2289	0	2289	0	2289	0	2289
TCGA-2G-AAG9	25	3	0	2234	0	2234	NA	NA	0	2234
TCGA-2G-AAGA	38	2	0	2439	0	2439	0	2439	0	2439
TCGA-2G-AAGC	28	1	0	2585	0	2585	1	317	1	317
TCGA-2G-AAGE	21	1	0	2478	0	2478	1	121	1	121
TCGA-2G-AAGF	28	1	0	2734	0	2734	1	139	1	139
TCGA-2G-AAGG	20	3	0	2611	0	2611	NA	NA	0	2611
TCGA-2G-AAGI	33	1	0	3137	0	3137	1	2193	1	2193
TCGA-2G-AAGJ	28	1	0	2938	0	2938	1	171	1	171
TCGA-2G-AAGK	20	1	0	3621	0	3621	1	713	1	713
TCGA-2G-AAGM	51	1	0	3891	0	3891	NA	NA	0	3891
TCGA-2G-AAGN	41	3	0	3656	0	3656	NA	NA	0	3656
TCGA-2G-AAGO	41	1	0	4026	0	4026	NA	NA	0	4026
TCGA-2G-AAGP	33	2	0	4018	0	4018	0	4018	0	4018
TCGA-2G-AAGS	39	3	0	4816	0	4816	0	4816	0	4816
TCGA-2G-AAGT	30	1	0	4406	0	4406	1	15	1	15
TCGA-2G-AAGV	23	NA	0	4527	0	4527	0	4527	0	4527
TCGA-2G-AAGW	38	1	0	4899	0	4899	0	4899	0	4899
TCGA-2G-AAGX	22	1	0	5514	0	5514	1	4323	1	4323
TCGA-2G-AAGY	28	1	0	5329	0	5329	1	623	1	623
TCGA-2G-AAGZ	27	3	0	5233	0	5233	NA	NA	0	5233
TCGA-2G-AAH0	30	1	0	5477	0	5477	1	107	1	107
TCGA-2G-AAH2	20	1	0	6060	0	6060	0	6060	0	6060
TCGA-2G-AAH3	20	1	0	1822	0	1822	0	1822	0	1822
TCGA-2G-AAH4	34	2	0	6210	0	6210	NA	NA	0	6210
TCGA-2G-AAH8	45	3	0	2248	0	2248	NA	NA	0	2248
TCGA-2G-AAHA	48	1	0	3349	0	3349	NA	NA	0	3349
TCGA-2G-AAHC	33	1	0	5539	0	5539	0	5539	0	5539
TCGA-2G-AAHG	25	1	0	1819	0	1819	0	1819	0	1819
TCGA-2G-AAHL	26	1	0	7081	0	7081	0	7081	0	7081
TCGA-2G-AAHN	32	1	0	6445	0	6445	0	6445	0	6445
TCGA-2G-AAHP	31	1	0	5667	0	5667	1	816	1	816
TCGA-2G-AAHT	32	1	0	542	0	542	0	542	0	542
TCGA-2G-AAKD	18	3	0	6340	0	6340	NA	NA	0	6340
TCGA-2G-AAKG	22	1	0	6598	0	6598	1	122	1	122
TCGA-2G-AAKH	19	2	0	6862	0	6862	0	6862	0	6862
TCGA-2G-AAKL	26	2	0	7023	0	7023	NA	NA	0	7023
TCGA-2G-AAKM	14	2	1	6972	0	6972	0	6972	0	6972
TCGA-2G-AAL5	31	1	0	7437	0	7437	1	3723	1	3723
TCGA-2G-AAL7	32	1	0	3991	0	3991	1	2	1	2
TCGA-2G-AALP	43	3	0	2645	0	2645	NA	NA	0	2645
TCGA-2X-A9D5	49	1	0	435	0	435	0	435	0	435
TCGA-2X-A9D6	42	1	0	607	0	607	0	607	0	607
TCGA-4K-AA1G	34	1	0	436	0	436	0	436	0	436
TCGA-4K-AA1H	26	1	0	518	0	518	0	518	0	518
TCGA-4K-AA1I	26	1	0	3	0	3	NA	NA	0	3
TCGA-4K-AAAL	31	1	0	483	0	483	1	147	1	147
TCGA-S6-A8JW	37	1	0	698	0	698	0	698	0	698
TCGA-S6-A8JX	27	1	0	552	0	552	0	552	0	552
TCGA-S6-A8JY	27	1	0	278	0	278	NA	NA	0	278
TCGA-SB-A6J6	22	1	0	413	0	413	0	413	0	413
TCGA-SB-A76C	38	NA	0	42	0	42	0	42	0	42
TCGA-SN-A6IS	26	1	0	496	0	496	0	496	0	496
TCGA-SN-A84W	30	1	0	293	0	293	0	293	0	293
TCGA-SN-A84X	21	1	0	312	0	312	0	312	0	312
TCGA-SN-A84Y	18	1	0	524	0	524	NA	NA	1	44
TCGA-SO-A8JP	29	1	0	540	0	540	0	540	0	540
TCGA-VF-A8A8	18	1	0	1131	0	1131	0	1131	0	1131
TCGA-VF-A8A9	31	1	0	1119	0	1119	0	1119	0	1119
TCGA-VF-A8AA	51	1	0	1146	0	1146	1	1059	1	1059
TCGA-VF-A8AB	31	1	0	760	0	760	NA	NA	0	760
TCGA-VF-A8AC	29	1	0	1083	0	1083	0	1083	0	1083
TCGA-VF-A8AD	36	1	0	1006	0	1006	1	276	1	276
TCGA-VF-A8AE	39	1	0	727	0	727	0	727	0	727
TCGA-W4-A7U2	26	NA	0	1263	0	1263	0	1263	0	1263
TCGA-W4-A7U3	26	NA	0	149	0	149	0	149	0	149
TCGA-W4-A7U4	23	NA	0	738	0	738	0	738	0	738
TCGA-WZ-A7V3	20	1	0	753	0	753	0	753	0	753
TCGA-WZ-A7V4	28	1	0	894	0	894	0	894	0	894
TCGA-WZ-A7V5	27	1	0	1061	0	1061	0	1061	0	1061
TCGA-WZ-A8D5	38	NA	0	774	0	774	0	774	0	774
TCGA-X3-A8G4	33	1	0	856	0	856	NA	NA	0	856
TCGA-XE-A8H1	24	1	0	209	0	209	0	209	0	209
TCGA-XE-A8H4	23	1	0	559	0	559	0	559	0	559
TCGA-XE-A8H5	29	1	0	1217	0	1217	0	1217	0	1217
TCGA-XE-A9SE	35	1	0	708	0	708	0	708	0	708
TCGA-XE-AANI	37	1	0	1041	0	1041	0	1041	0	1041
TCGA-XE-AANJ	39	1	0	2007	0	2007	NA	NA	1	328
TCGA-XE-AANR	23	1	0	14	0	14	NA	NA	0	14
TCGA-XE-AANV	52	1	0	1701	0	1701	1	1370	1	1370
TCGA-XE-AAO3	33	1	0	2857	0	2857	NA	NA	0	2857
TCGA-XE-AAO4	40	1	0	367	0	367	0	367	0	367
TCGA-XE-AAO6	47	1	0	240	0	240	0	240	0	240
TCGA-XE-AAOB	27	1	1	513	1	513	NA	NA	1	231
TCGA-XE-AAOC	31	1	0	270	0	270	0	270	0	270
TCGA-XE-AAOD	39	1	0	2058	0	2058	0	2058	0	2058
TCGA-XE-AAOF	50	1	0	1268	0	1268	0	1268	0	1268
TCGA-XE-AAOJ	24	1	0	1550	0	1550	NA	NA	1	266
TCGA-XE-AAOL	38	1	0	13	0	13	NA	NA	0	13
TCGA-XY-A89B	35	1	0	471	0	471	0	471	0	471
TCGA-XY-A8S2	67	1	0	672	0	672	0	672	0	672
TCGA-XY-A8S3	24	1	0	843	0	843	0	843	0	843
TCGA-XY-A9T9	37	1	0	281	0	281	0	281	0	281
TCGA-YU-A90P	25	1	0	2069	0	2069	0	2069	0	2069
TCGA-YU-A90Q	21	1	0	1964	0	1964	0	1964	0	1964
TCGA-YU-A90S	26	1	0	971	0	971	NA	NA	0	971
TCGA-YU-A90W	45	1	0	1113	0	1113	0	1113	0	1113
TCGA-YU-A90Y	23	3	1	17	1	17	NA	NA	1	17
TCGA-YU-A912	34	3	0	866	0	866	NA	NA	0	866
TCGA-YU-A94D	28	3	0	2167	0	2167	0	2167	0	2167
TCGA-YU-A94I	66	1	0	536	0	536	0	536	0	536
TCGA-YU-AA4L	27	3	0	1573	0	1573	NA	NA	1	105
TCGA-YU-AA61	29	1	0	864	0	864	0	864	0	864
TCGA-ZM-AA05	36	2	0	1126	0	1126	0	1126	0	1126
TCGA-ZM-AA06	45	1	0	1498	0	1498	0	1498	0	1498
TCGA-ZM-AA0B	32	1	0	838	0	838	0	838	0	838
TCGA-ZM-AA0D	34	1	0	848	0	848	0	848	0	848
TCGA-ZM-AA0E	39	1	0	811	0	811	0	811	0	811
TCGA-ZM-AA0F	35	1	0	681	0	681	0	681	0	681
TCGA-ZM-AA0H	50	1	0	1736	0	1736	0	1736	0	1736
TCGA-ZM-AA0N	44	1	0	634	0	634	1	490	1	490

## Sheet: Suppl Table 2
Table S2. Information of testis-specific expressed genes expressed in TGCT samples from TCGA project.
ENname	Gene.name	cla	ratio1a	ratio2b	anno	SPM.GTEx.	SPM.HBM.	SPM.NJMU.	SPM.HPM.	Classification.protein.	KnownCT
ENSG00000004809	SLC22A16	C1	67.33%(3.04+1.44)	0.0067	protein_coding	1	1	1	NA	No data	NO
ENSG00000004838	ZMYND10	C1	100.00%(6.01+1.59)	0.02	protein_coding	1	0.99	1	1	Testis-specific Protein	NO
ENSG00000005189	AC004381.6	C1	100.00%(8.75+0.69)	0.0133	protein_coding	1	1	1	NA	No data	NO
ENSG00000006047	YBX2	C1	100.00%(8.81+1.45)	0	protein_coding	1	1	1	1	Testis-specific Protein	NO
ENSG00000006059	KRT33A	C1	6.67%(0.41+1.03)	0.0333	protein_coding	1	1	0.97	0	Not Testis-specific Protein	NO
ENSG00000006634	DBF4	C1	100.00%(10.85+0.73)	0	protein_coding	0.94	0.97	0.99	0.79	Testis-specific Peptide	NO
ENSG00000007038	PRSS21	C1	94.67%(6.82+2.10)	0	protein_coding	1	0.99	1	1	Testis-specific Protein	NO
ENSG00000007350	TKTL1	C1	99.33%(8.47+3.75)	0	protein_coding	1	1	1	1	Testis-specific Protein	NO
ENSG00000010318	PHF7	C1	100.00%(8.84+1.07)	0.0133	protein_coding	1	1	1	NA	No data	NO
ENSG00000011590	ZBTB32	C1	99.33%(6.31+1.32)	0	protein_coding	1	1	1	NA	No data	NO
ENSG00000013810	TACC3	C1	100.00%(12.75+0.62)	0	protein_coding	0.96	0.96	0.98	1	Testis-specific Protein	NO
ENSG00000024526	DEPDC1	C1	100.00%(9.33+0.75)	0	protein_coding	0.97	0.99	0.92	0.56	Not Testis-specific Protein	NO
ENSG00000039600	SOX30	C1	96.67%(5.21+1.27)	0.0067	protein_coding	1	1	1	0.99	Testis-specific Protein	NO
ENSG00000042813	ZPBP	C1	53.33%(2.72+1.75)	0.0133	protein_coding	1	1	1	1	Testis-specific Protein	NO
ENSG00000046774	MAGEC2	C1	69.33%(6.05+3.94)	0	protein_coding	1	1	1	1	Testis-specific Protein	YES
ENSG00000048545	GUCA1A	C1	100.00%(8.26+1.37)	0	protein_coding	1	1	1	0	Not Testis-specific Protein	NO
ENSG00000051180	RAD51	C1	100.00%(11.19+1.08)	0	protein_coding	0.98	0.98	0.99	1	Testis-specific Protein	NO
ENSG00000054796	SPO11	C1	4.67%(0.43+1.05)	0.0333	protein_coding	1	1	1	NA	No data	YES
ENSG00000057468	MSH4	C1	94.67%(4.57+1.28)	0	protein_coding	0.93	0.99	0.99	NA	Testis-specific Protein	NO
ENSG00000063127	SLC6A16	C1	100.00%(7.15+1.21)	0	protein_coding	0.97	0.99	1	NA	No data	NO
ENSG00000063438	AHRR	C1	98.67%(6.05+1.48)	0.0067	protein_coding	0.94	1	1	0	Not Testis-specific Protein	NO
ENSG00000063515	GSC2	C1	62.00%(2.88+1.74)	0	protein_coding	1	1	1	NA	No data	NO
ENSG00000064199	SPA17	C1	100.00%(8.11+0.83)	0.0067	protein_coding	1	0.99	1	1	Testis-specific Protein	YES
ENSG00000064703	DDX20	C1	100.00%(10.90+0.52)	0	protein_coding	0.93	0.94	0.99	0.95	Testis-specific Protein	NO
ENSG00000065371	ROPN1	C1	31.33%(2.01+1.71)	0.0133	protein_coding	1	1	1	1	Testis-specific Protein	YES
ENSG00000066185	ZMYND12	C1	100.00%(5.91+1.03)	0	protein_coding	0.95	0.96	0.99	0	Not Testis-specific Protein	NO
ENSG00000066923	STAG3	C1	100.00%(9.59+0.93)	0	protein_coding	1	0.94	1	1	Testis-specific Protein	NO
ENSG00000068985	PAGE1	C1	11.33%(0.88+1.50)	0.02	protein_coding	1	1	1	NA	No data	YES
ENSG00000069188	SDK2	C1	100.00%(9.63+1.38)	0	protein_coding	0.94	0.98	1	0.8	Testis-specific Peptide	NO
ENSG00000069206	ADAM7	C1	5.33%(0.68+1.01)	0.0133	protein_coding	1	1	1	NA	No data	NO
ENSG00000070601	FRMPD1	C1	100.00%(6.61+1.87)	0	protein_coding	0.98	0.92	1	0.26	Testis-specific Peptide	NO
ENSG00000070886	EPHA8	C1	94.67%(6.06+2.12)	0	protein_coding	0.91	0.92	1	NA	No data	NO
ENSG00000071539	TRIP13	C1	100.00%(10.52+0.69)	0	protein_coding	0.99	0.99	0.99	1	Testis-specific Protein	NO
ENSG00000072571	HMMR	C1	100.00%(9.79+0.89)	0	protein_coding	0.97	0.99	0.96	1	Testis-specific Protein	NO
ENSG00000073146	MOV10L1	C1	100.00%(5.91+1.28)	0.0067	protein_coding	0.99	0.99	1	NA	No data	NO
ENSG00000073598	FNDC8	C1	76.67%(3.15+1.09)	0.0067	protein_coding	1	1	1	1	Testis-specific Protein	NO
ENSG00000075702	WDR62	C1	100.00%(11.76+1.28)	0	protein_coding	1	0.97	1	1	Testis-specific Protein	NO
ENSG00000075886	TUBA3D	C1	99.33%(7.19+2.57)	0	protein_coding	0.99	0.95	1	NA	No data	NO
ENSG00000077327	SPAG6	C1	99.33%(6.23+1.76)	0	protein_coding	0.97	0.98	1	1	Testis-specific Protein	YES
ENSG00000077800	FKBP6	C1	70.67%(4.42+2.38)	0	protein_coding	1	1	1	0.99	Testis-specific Protein	NO
ENSG00000077935	SMC1B	C1	100.00%(5.56+1.59)	0.0067	protein_coding	1	1	1	0.96	Testis-specific Protein	NO
ENSG00000078043	PIAS2	C1	100.00%(10.65+0.51)	0	protein_coding	0.92	0.94	1	1	Testis-specific Protein	NO
ENSG00000078487	ZCWPW1	C1	100.00%(8.94+0.99)	0	protein_coding	0.97	0.95	1	0.97	Testis-specific Protein	NO
ENSG00000078795	PKD2L2	C1	85.33%(3.51+0.98)	0.0067	protein_coding	0.97	1	1	NA	Testis-specific Protein	NO
ENSG00000080007	DDX43	C1	97.33%(9.60+2.58)	0	protein_coding	0.98	0.99	1	1	Testis-specific Protein	YES
ENSG00000080224	EPHA6	C1	92.67%(4.64+1.40)	0	protein_coding	0.98	0.95	1	NA	No data	NO
ENSG00000080572	CXorf41	C1	15.33%(1.04+1.51)	0.02	protein_coding	1	0.97	1	NA	No data	NO
ENSG00000084693	AGBL5	C1	100.00%(11.06+0.69)	0	protein_coding	0.96	0.97	1	NA	No data	NO
ENSG00000086288	TXNDC3	C1	98.67%(5.41+1.61)	0.0067	protein_coding	1	1	1	0.96	Testis-specific Protein	NO
ENSG00000086717	PPEF1	C1	100.00%(5.77+1.06)	0.0067	protein_coding	1	0.95	1	0.12	Not Testis-specific Protein	NO
ENSG00000087586	AURKA	C1	100.00%(11.11+0.75)	0	protein_coding	0.92	0.97	0.96	0.98	Testis-specific Protein	NO
ENSG00000088325	TPX2	C1	100.00%(12.77+0.58)	0	protein_coding	0.95	0.99	0.92	1	Testis-specific Protein	NO
ENSG00000088756	ARHGAP28	C1	100.00%(9.96+1.43)	0	protein_coding	0.94	0.94	0.98	0.56	Testis-specific Peptide	NO
ENSG00000089505	CMTM1	C1	91.33%(4.31+1.30)	0	protein_coding	1	1	1	0.4	Testis-specific Peptide	NO
ENSG00000091651	ORC6	C1	100.00%(10.94+0.82)	0	protein_coding	0.97	0.93	0.96	0.97	Testis-specific Protein	NO
ENSG00000092200	RPGRIP1	C1	100.00%(7.63+1.25)	0	protein_coding	1	1	1	0.62	Testis-specific Peptide	NO
ENSG00000092345	DAZL	C1	90.67%(7.34+3.88)	0	protein_coding	1	1	1	1	Testis-specific Protein	NO
ENSG00000092853	CLSPN	C1	100.00%(9.78+1.03)	0	protein_coding	0.99	0.99	0.92	1	Testis-specific Protein	NO
ENSG00000093009	CDC45	C1	100.00%(10.71+0.78)	0	protein_coding	0.99	1	0.97	0.89	Testis-specific Peptide	NO
ENSG00000095627	TDRD1	C1	90.00%(6.46+2.18)	0	protein_coding	1	1	1	1	Testis-specific Protein	YES
ENSG00000095777	MYO3A	C1	100.00%(7.79+1.28)	0	protein_coding	0.96	0.96	0.99	0	Not Testis-specific Protein	NO
ENSG00000099338	CATSPERG	C1	100.00%(8.62+1.48)	0	protein_coding	1	0.91	1	0	Not Testis-specific Protein	NO
ENSG00000099399	MAGEB2	C1	92.00%(9.17+3.48)	0	protein_coding	1	1	1	1	Testis-specific Protein	YES
ENSG00000099840	IZUMO4	C1	100.00%(6.10+1.07)	0.0133	protein_coding	1	1	1	0.65	Testis-specific Peptide	NO
ENSG00000100027	YPEL1	C1	100.00%(7.67+0.89)	0	protein_coding	0.99	0.92	1	NA	No data	NO
ENSG00000100206	DMC1	C1	100.00%(7.92+0.99)	0	protein_coding	0.98	0.96	0.99	1	Testis-specific Protein	NO
ENSG00000100312	ACR	C1	63.33%(3.41+1.61)	0.0067	protein_coding	1	1	1	1	Testis-specific Protein	NO
ENSG00000100526	CDKN3	C1	100.00%(9.57+0.66)	0	protein_coding	1	1	1	NA	No data	NO
ENSG00000100565	C14orf166B	C1	50.00%(2.72+1.56)	0	protein_coding	1	1	1	NA	No data	NO
ENSG00000100583	SAMD15	C1	100.00%(5.99+0.85)	0	protein_coding	0.97	0.93	1	NA	No data	NO
ENSG00000101003	GINS1	C1	100.00%(10.89+0.79)	0	protein_coding	0.97	0.95	0.93	0.75	Not Testis-specific Protein	NO
ENSG00000101057	MYBL2	C1	100.00%(14.80+1.49)	0	protein_coding	0.93	0.96	0.91	NA	No data	NO
ENSG00000101276	SLC52A3	C1	100.00%(9.15+1.18)	0	protein_coding	0.97	0.93	0.99	1	Testis-specific Protein	NO
ENSG00000101353	C20orf132	C1	100.00%(7.76+0.94)	0	protein_coding	0.93	0.96	1	0	Not Testis-specific Protein	NO
ENSG00000101435	CST9L	C1	16.00%(1.31+2.27)	0.0333	protein_coding	1	1	1	NA	No data	NO
ENSG00000101448	SPINLW1	C1	74.67%(4.31+2.52)	0	protein_coding	1	1	1	NA	No data	YES
ENSG00000101883	RHOXF1	C1	90.67%(4.84+1.82)	0	protein_coding	0.97	0.99	1	1	Testis-specific Protein	NO
ENSG00000102021	LUZP4	C1	88.00%(8.10+3.52)	0	protein_coding	1	1	1	1	Testis-specific Protein	YES
ENSG00000102048	ASB9	C1	98.67%(6.61+1.76)	0	protein_coding	0.97	0.97	0.97	0.99	Testis-specific Protein	NO
ENSG00000102387	TAF7L	C1	82.67%(4.61+2.09)	0	protein_coding	1	1	1	1	Testis-specific Protein	YES
ENSG00000102924	CBLN1	C1	100.00%(8.17+1.32)	0.0067	protein_coding	0.95	0.94	1	1	Testis-specific Protein	NO
ENSG00000103023	PRSS54	C1	5.33%(0.84+1.19)	0.02	protein_coding	1	0.97	1	1	Testis-specific Protein	YES
ENSG00000103546	SLC6A2	C1	75.33%(3.47+1.70)	0.0067	protein_coding	0.96	0.92	1	0	Not Testis-specific Protein	NO
ENSG00000104147	OIP5	C1	100.00%(9.45+1.00)	0	protein_coding	0.98	0.99	0.98	0.95	Testis-specific Protein	YES
ENSG00000104499	GML	C1	2.67%(0.40+0.75)	0.0267	protein_coding	1	0.98	1	NA	No data	NO
ENSG00000104755	ADAM2	C1	8.67%(0.97+1.49)	0.02	protein_coding	1	1	1	1	Testis-specific Protein	YES
ENSG00000104804	TULP2	C1	97.33%(6.78+1.54)	0	protein_coding	1	1	1	NA	No data	YES
ENSG00000104901	DKKL1	C1	100.00%(6.83+1.38)	0.0067	protein_coding	1	1	1	1	Testis-specific Protein	YES
ENSG00000104941	RSPH6A	C1	15.33%(1.51+1.47)	0.0267	protein_coding	1	0.99	1	1	Testis-specific Protein	NO
ENSG00000105011	ASF1B	C1	100.00%(10.58+0.59)	0	protein_coding	0.99	0.99	0.95	NA	No data	NO
ENSG00000105143	SLC1A6	C1	95.33%(6.62+2.12)	0	protein_coding	0.91	0.92	1	0	Not Testis-specific Protein	NO
ENSG00000105146	AURKC	C1	100.00%(6.61+0.97)	0.0067	protein_coding	0.99	0.99	1	0.47	Testis-specific Peptide	NO
ENSG00000105261	OVOL3	C1	60.00%(2.77+1.07)	0.0067	protein_coding	0.99	1	0.99	NA	No data	NO
ENSG00000105428	ZNRF4	C1	6.67%(0.81+1.47)	0.0267	protein_coding	1	1	1	1	Testis-specific Protein	NO
ENSG00000105467	SYNGR4	C1	79.33%(3.36+1.28)	0.0067	protein_coding	1	1	1	1	Testis-specific Protein	NO
ENSG00000105549	THEG	C1	70.67%(3.66+1.98)	0	protein_coding	1	1	1	NA	No data	YES
ENSG00000105672	ETV2	C1	99.33%(5.48+0.82)	0	protein_coding	0.99	0.94	0.99	0	Not Testis-specific Protein	NO
ENSG00000105679	GAPDHS	C1	17.33%(1.72+1.40)	0.0133	protein_coding	1	1	1	1	Testis-specific Protein	NO
ENSG00000105982	RNF32	C1	100.00%(7.49+0.75)	0	protein_coding	0.98	1	1	NA	No data	NO
ENSG00000106013	ANKRD7	C1	100.00%(5.86+1.64)	0.0067	protein_coding	1	1	1	0.72	Testis-specific Peptide	NO
ENSG00000106304	SPAM1	C1	70.67%(3.22+1.47)	0	protein_coding	1	1	1	0.98	Testis-specific Protein	NO
ENSG00000106328	FSCN3	C1	70.00%(3.21+1.15)	0.0133	protein_coding	1	1	1	0.94	Testis-specific Protein	NO
ENSG00000106336	FBXO24	C1	100.00%(6.50+0.85)	0.0067	protein_coding	1	1	1	1	Testis-specific Protein	NO
ENSG00000106638	TBL2	C1	100.00%(11.17+0.71)	0	protein_coding	0.93	0.92	1	0.43	Not Testis-specific Protein	NO
ENSG00000106648	GALNTL5	C1	26.00%(1.77+1.60)	0.0067	protein_coding	1	0.98	1	NA	No data	NO
ENSG00000108106	UBE2S	C1	100.00%(11.83+0.97)	0	protein_coding	0.96	0.93	0.99	1	Testis-specific Protein	NO
ENSG00000109265	KIAA1211	C1	100.00%(7.61+1.41)	0	protein_coding	0.97	0.97	1	0.81	Testis-specific Peptide	NO
ENSG00000109832	DDX25	C1	100.00%(7.70+1.36)	0	protein_coding	0.94	0.97	1	0.99	Testis-specific Protein	NO
ENSG00000109881	CCDC34	C1	100.00%(9.74+0.64)	0.0267	protein_coding	0.93	0.94	0.98	0	Not Testis-specific Protein	NO
ENSG00000111254	AKAP3	C1	100.00%(9.15+1.70)	0	protein_coding	1	1	1	1	Testis-specific Protein	YES
ENSG00000111305	GSG1	C1	95.33%(5.48+2.41)	0.0067	protein_coding	1	1	1	NA	No data	NO
ENSG00000111644	ACRBP	C1	100.00%(8.13+0.91)	0.0067	protein_coding	1	1	1	1	Testis-specific Protein	YES
ENSG00000111837	MAK	C1	99.33%(5.69+1.18)	0	protein_coding	0.98	0.93	1	0	Not Testis-specific Protein	NO
ENSG00000112053	SLC26A8	C1	88.67%(3.85+1.26)	0.0133	protein_coding	1	1	1	1	Testis-specific Protein	NO
ENSG00000112273	HDGFL1	C1	90.67%(9.42+3.38)	0	protein_coding	1	1	1	1	Testis-specific Protein	NO
ENSG00000112742	TTK	C1	100.00%(11.06+0.83)	0	protein_coding	0.99	1	0.95	0.82	Testis-specific Peptide	YES
ENSG00000113525	IL5	C1	6.67%(1.16+0.97)	0.0067	protein_coding	1	0.96	0.99	NA	No data	NO
ENSG00000114487	MORC1	C1	78.00%(4.19+2.03)	0	protein_coding	1	1	1	1	Testis-specific Protein	YES
ENSG00000114547	ROPN1B	C1	76.67%(3.56+1.49)	0.0133	protein_coding	1	1	1	1	Testis-specific Protein	NO
ENSG00000114656	KIAA1257	C1	100.00%(7.05+0.98)	0	protein_coding	0.99	1	1	NA	No data	NO
ENSG00000115194	SLC30A3	C1	100.00%(6.80+1.30)	0	protein_coding	0.99	0.96	1	0.31	Not Testis-specific Protein	NO
ENSG00000115257	PCSK4	C1	100.00%(8.41+0.82)	0.0067	protein_coding	0.99	0.99	1	NA	No data	NO
ENSG00000117148	ACTL8	C1	77.33%(4.25+2.01)	0	protein_coding	1	1	1	0.99	Testis-specific Protein	YES
ENSG00000117155	SSX2IP	C1	100.00%(10.18+0.56)	0	protein_coding	0.93	0.93	0.99	0.93	Testis-specific Protein	NO
ENSG00000117650	NEK2	C1	100.00%(10.34+0.89)	0.0267	protein_coding	0.99	1	1	1	Testis-specific Protein	NO
ENSG00000118156	ZNF541	C1	99.33%(5.92+1.21)	0	protein_coding	1	0.98	1	0.59	Testis-specific Peptide	NO
ENSG00000118245	TNP1	C1	39.33%(2.52+2.66)	0.0067	protein_coding	1	1	1	NA	No data	NO
ENSG00000118307	CASC1	C1	100.00%(6.86+1.14)	0	protein_coding	0.95	0.95	1	0.91	Testis-specific Protein	NO
ENSG00000118434	SPACA1	C1	42.67%(2.45+1.88)	0.0067	protein_coding	1	1	1	1	Testis-specific Protein	NO
ENSG00000118491	ZC2HC1B	C1			protein_coding	1	1	1	1	Testis-specific Protein	NO
ENSG00000118492	ADGB	C1	63.33%(3.14+1.60)	0.0067	protein_coding	1	0.97	1	0	Not Testis-specific Protein	NO
ENSG00000119703	ZC2HC1C	C1	100.00%(7.10+0.69)	0.0067	protein_coding	0.98	0.99	1	0.1	Not Testis-specific Protein	NO
ENSG00000120051	CCDC147	C1	98.00%(5.55+1.64)	0	protein_coding	0.96	0.95	1	0.87	Testis-specific Peptide	NO
ENSG00000120160	C9orf11	C1	12.00%(1.18+1.28)	0.0133	protein_coding	1	1	1	1	Testis-specific Protein	NO
ENSG00000120210	INSL6	C1	38.00%(2.15+1.55)	0.0067	protein_coding	1	1	1	1	Testis-specific Protein	NO
ENSG00000120329	SLC25A2	C1	21.33%(1.76+1.18)	0.0133	protein_coding	1	1	1	0	Not Testis-specific Protein	NO
ENSG00000120440	TTLL2	C1	86.67%(3.68+1.25)	0.0067	protein_coding	1	1	1	0.76	Testis-specific Peptide	NO
ENSG00000120498	TEX11	C1	97.33%(6.98+1.96)	0	protein_coding	0.96	1	1	1	Testis-specific Protein	NO
ENSG00000120563	LYZL1	C1	5.33%(0.55+1.13)	0.0133	protein_coding	1	1	1	1	Testis-specific Protein	NO
ENSG00000121101	TEX14	C1	99.33%(6.51+1.54)	0	protein_coding	1	1	1	1	Testis-specific Protein	YES
ENSG00000121152	NCAPH	C1	100.00%(10.94+0.66)	0	protein_coding	0.99	1	0.99	1	Testis-specific Protein	NO
ENSG00000121211	MND1	C1	100.00%(9.14+0.83)	0.0067	protein_coding	0.99	0.99	0.93	0.98	Testis-specific Protein	NO
ENSG00000121380	BCL2L14	C1	100.00%(7.31+1.28)	0.0133	protein_coding	0.92	0.97	0.97	1	Testis-specific Protein	NO
ENSG00000121388	RP11-408E5.4	C1	22.67%(1.27+1.95)	0.0067	protein_coding	1	1	1	NA	No data	NO
ENSG00000121446	RGSL1	C1	6.00%(0.96+1.14)	0.02	protein_coding	1	1	1	NA	No data	NO
ENSG00000121570	DPPA4	C1	100.00%(12.58+2.76)	0	protein_coding	0.96	0.99	1	NA	No data	NO
ENSG00000121621	KIF18A	C1	100.00%(9.49+0.65)	0	protein_coding	0.98	0.99	0.99	0	Not Testis-specific Protein	NO
ENSG00000121634	GJA8	C1	5.33%(0.95+1.04)	0.0133	protein_coding	1	1	1	0	Not Testis-specific Protein	NO
ENSG00000122304	PRM2	C1	40.67%(2.67+3.15)	0.0067	protein_coding	1	1	1	1	Testis-specific Protein	YES
ENSG00000123165	ACTRT1	C1	15.33%(1.22+1.38)	0.02	protein_coding	1	1	1	NA	No data	NO
ENSG00000123171	CCDC70	C1	6.00%(0.81+1.44)	0.0267	protein_coding	1	1	1	NA	No data	NO
ENSG00000123485	HJURP	C1	100.00%(11.71+0.82)	0	protein_coding	0.95	0.93	0.95	NA	No data	NO
ENSG00000123496	IL13RA2	C1	98.00%(6.57+2.19)	0	protein_coding	0.95	0.99	1	1	Testis-specific Protein	YES
ENSG00000123576	ESX1	C1	74.00%(4.25+2.38)	0	protein_coding	1	1	1	NA	No data	NO
ENSG00000123594	ATXN3L	C1	15.33%(0.99+1.28)	0	protein_coding	1	1	1	NA	No data	NO
ENSG00000123975	CKS2	C1	100.00%(11.71+0.88)	0	protein_coding	0.95	0.98	0.96	1	Testis-specific Protein	NO
ENSG00000123977	WDR69	C1	45.33%(2.69+2.05)	0.0267	protein_coding	1	0.99	1	1	Testis-specific Protein	NO
ENSG00000124092	CTCFL	C1	92.67%(5.05+1.64)	0	protein_coding	1	1	1	NA	No data	YES
ENSG00000124103	FAM209A	C1	69.33%(3.07+1.19)	0.0067	protein_coding	1	1	1	1	Testis-specific Protein	NO
ENSG00000124116	WFDC3	C1	90.67%(4.50+1.34)	0.0067	protein_coding	0.99	0.97	1	0.09	Not Testis-specific Protein	NO
ENSG00000124196	GTSF1L	C1	56.67%(3.03+1.73)	0.0067	protein_coding	1	1	1	1	Testis-specific Protein	NO
ENSG00000124227	ANKRD60	C1			protein_coding	1	1	1	0	Not Testis-specific Protein	NO
ENSG00000124260	MAGEA10	C1	61.33%(3.75+2.63)	0.0067	protein_coding	1	1	1	NA	No data	YES
ENSG00000124449	IRGC	C1	48.67%(2.71+1.76)	0.0067	protein_coding	1	1	1	1	Testis-specific Protein	NO
ENSG00000124490	CRISP2	C1	65.33%(3.21+1.84)	0.0067	protein_coding	1	1	1	1	Testis-specific Protein	YES
ENSG00000124678	TCP11	C1	90.00%(4.66+1.92)	0.0067	protein_coding	1	1	1	0.9	Testis-specific Peptide	NO
ENSG00000124721	DNAH8	C1	98.00%(7.17+1.77)	0	protein_coding	1	1	1	0.38	Testis-specific Peptide	NO
ENSG00000124812	CRISP1	C1	1.33%(0.23+0.65)	0.02	protein_coding	1	1	1	0	Not Testis-specific Protein	NO
ENSG00000124818	OPN5	C1	6.67%(0.89+1.17)	0.0267	protein_coding	1	1	1	NA	No data	NO
ENSG00000125207	PIWIL1	C1	93.33%(7.77+3.53)	0	protein_coding	1	1	1	1	Testis-specific Protein	YES
ENSG00000125319	C17orf53	C1	100.00%(10.12+0.66)	0	protein_coding	0.97	0.96	0.98	0	Not Testis-specific Protein	NO
ENSG00000125388	GRK4	C1	100.00%(7.03+0.67)	0.0067	protein_coding	0.96	0.96	1	NA	No data	NO
ENSG00000125409	TEKT3	C1	98.00%(5.32+1.28)	0	protein_coding	1	0.99	1	0.97	Testis-specific Protein	NO
ENSG00000125514	LINC00029	C2	18.67%(1.18+1.46)	0.0067	lincRNA	1	1	1	NA	No data	NO
ENSG00000125531	C20orf195	C1	97.33%(5.45+1.70)	0	protein_coding	1	1	1	NA	No data	NO
ENSG00000125815	CST8	C1	2.67%(0.30+0.85)	0.0267	protein_coding	1	1	1	1	Testis-specific Protein	NO
ENSG00000125823	CSTL1	C1	24.67%(1.69+1.44)	0	protein_coding	1	1	1	NA	No data	NO
ENSG00000125888	BANF2	C1	6.00%(0.72+1.23)	0.0133	protein_coding	1	1	1	1	Testis-specific Protein	NO
ENSG00000125899	C20orf187	C1			protein_coding	1	1	1	NA	No data	NO
ENSG00000125900	SIRPD	C1	50.67%(2.61+1.62)	0.0067	protein_coding	1	1	1	NA	No data	NO
ENSG00000125975	C20orf173	C1	4.00%(0.50+1.04)	0.02	protein_coding	1	1	1	NA	No data	NO
ENSG00000126467	TSKS	C1	100.00%(7.22+1.71)	0	protein_coding	1	1	1	1	Testis-specific Protein	NO
ENSG00000126752	SSX1	C1	42.00%(2.25+1.89)	0	protein_coding	1	1	1	NA	No data	YES
ENSG00000126787	DLGAP5	C1	100.00%(11.84+0.96)	0	protein_coding	0.97	1	0.93	1	Testis-specific Protein	NO
ENSG00000126856	PRDM7	C1	71.33%(3.57+1.80)	0	protein_coding	1	1	1	NA	No data	NO
ENSG00000127252	HRASLS	C1	99.33%(6.98+1.00)	0	protein_coding	0.98	0.97	1	NA	No data	NO
ENSG00000127423	C1orf135	C1	100.00%(9.33+1.00)	0	protein_coding	0.99	0.9	0.99	NA	No data	NO
ENSG00000127564	PKMYT1	C1	100.00%(11.14+0.82)	0	protein_coding	1	1	0.99	1	Testis-specific Protein	NO
ENSG00000128040	SPINK2	C1	92.67%(6.24+2.08)	0	protein_coding	1	1	1	0.97	Testis-specific Protein	NO
ENSG00000128346	C22orf23	C1	100.00%(6.26+0.91)	0.0067	protein_coding	0.95	0.97	1	NA	No data	NO
ENSG00000128408	RIBC2	C1	100.00%(6.44+1.10)	0	protein_coding	1	0.99	1	NA	No data	NO
ENSG00000128596	CCDC136	C1	100.00%(9.56+0.83)	0.0067	protein_coding	0.99	0.97	1	0.72	Testis-specific Peptide	NO
ENSG00000128610	FEZF1	C1	40.67%(2.46+1.74)	0.02	protein_coding	1	1	1	NA	No data	NO
ENSG00000129646	QRICH2	C1	100.00%(9.18+0.96)	0	protein_coding	0.92	0.99	0.99	0	Not Testis-specific Protein	NO
ENSG00000129673	AANAT	C1	98.67%(4.82+0.97)	0.0067	protein_coding	0.98	0.92	1	NA	No data	NO
ENSG00000129810	SGOL1	C1	100.00%(9.57+0.82)	0	protein_coding	0.97	0.98	0.93	0	Not Testis-specific Protein	NO
ENSG00000130167	TSPAN16	C1	39.33%(2.36+1.28)	0.0133	protein_coding	1	1	1	1	Testis-specific Protein	NO
ENSG00000130270	ATP8B3	C1	100.00%(7.51+1.08)	0	protein_coding	0.99	0.92	1	0	Not Testis-specific Protein	NO
ENSG00000130377	ACSBG2	C1	98.00%(4.88+1.19)	0.0067	protein_coding	1	1	1	1	Testis-specific Protein	NO
ENSG00000130561	SAG	C1	40.67%(2.32+1.14)	0.0067	protein_coding	1	0.96	1	0	Not Testis-specific Protein	NO
ENSG00000130656	HBZ	C1	4.00%(0.73+0.90)	0.0133	protein_coding	0.98	0.92	1	0	Not Testis-specific Protein	NO
ENSG00000130783	CCDC62	C1	98.67%(5.73+1.23)	0.0067	protein_coding	1	1	1	0	Not Testis-specific Protein	YES
ENSG00000130943	PKDREJ	C1	95.33%(4.51+1.09)	0	protein_coding	0.98	0.99	1	0.58	Testis-specific Peptide	NO
ENSG00000130948	HSD17B3	C1	88.67%(4.69+2.06)	0	protein_coding	0.96	0.99	1	1	Testis-specific Protein	NO
ENSG00000131044	TTLL9	C1	98.00%(5.03+1.34)	0.0133	protein_coding	0.95	0.9	1	NA	No data	NO
ENSG00000131059	BPIFA3	C1	6.67%(0.52+1.32)	0.0267	protein_coding	1	1	1	0.65	Testis-specific Peptide	NO
ENSG00000131126	TEX101	C1	55.33%(3.01+1.91)	0.02	protein_coding	1	1	1	1	Testis-specific Protein	YES
ENSG00000131379	C3orf20	C1	58.00%(2.74+1.25)	0.0067	protein_coding	1	1	1	0	Not Testis-specific Protein	NO
ENSG00000131721	RHOXF2	C1	32.00%(2.03+2.39)	0.02	protein_coding	1	1	1	NA	No data	NO
ENSG00000131747	TOP2A	C1	100.00%(13.31+0.66)	0	protein_coding	0.98	0.99	0.91	1	Testis-specific Protein	NO
ENSG00000131864	USP29	C1	18.67%(1.37+1.33)	0.0067	protein_coding	1	1	0.98	0	Not Testis-specific Protein	NO
ENSG00000131914	LIN28A	C1	100.00%(13.18+2.72)	0	protein_coding	1	0.99	1	0	Not Testis-specific Protein	NO
ENSG00000131951	LRRC9	C1	89.33%(3.98+1.27)	0.0067	protein_coding	0.97	0.97	1	NA	No data	NO
ENSG00000132016	C19orf57	C1	100.00%(7.73+0.88)	0	protein_coding	0.94	0.95	0.97	0.9	Testis-specific Protein	NO
ENSG00000132141	CCT6B	C1	100.00%(6.91+0.93)	0.0067	protein_coding	0.99	0.99	1	1	Testis-specific Protein	NO
ENSG00000132204	LINC00470	C2	99.33%(6.86+1.12)	0	lincRNA	0.99	0.92	0.97	NA	No data	NO
ENSG00000132446	FTHL17	C1	67.33%(4.24+3.13)	0	protein_coding	1	1	1	NA	No data	YES
ENSG00000132554	RGS22	C1	93.33%(5.33+1.83)	0	protein_coding	0.99	0.98	1	0	Not Testis-specific Protein	YES
ENSG00000132631	C20orf79	C1	4.00%(0.26+0.86)	0.0267	protein_coding	1	1	1	NA	No data	NO
ENSG00000132681	ATP1A4	C1	91.33%(4.86+1.57)	0.0067	protein_coding	1	0.97	1	0.94	Testis-specific Protein	NO
ENSG00000132749	MTL5	C1	100.00%(8.56+0.92)	0	protein_coding	0.99	0.98	1	1	Testis-specific Protein	NO
ENSG00000132958	TPTE2	C1	90.67%(5.48+1.96)	0	protein_coding	1	0.99	1	NA	Testis-specific Protein	NO
ENSG00000132972	RNF17	C1	80.00%(7.30+4.06)	0	protein_coding	1	1	1	0.95	Testis-specific Protein	YES
ENSG00000133101	CCNA1	C1	100.00%(7.11+2.12)	0	protein_coding	0.99	1	1	0.87	Testis-specific Peptide	YES
ENSG00000133477	FAM83F	C1	100.00%(9.61+1.22)	0	protein_coding	0.92	0.9	0.96	0.74	Testis-specific Peptide	NO
ENSG00000133640	LRRIQ1	C1	96.00%(5.60+1.72)	0	protein_coding	0.97	0.95	1	0	Not Testis-specific Protein	NO
ENSG00000133863	TEX15	C1	100.00%(6.30+1.67)	0	protein_coding	0.95	1	1	NA	No data	YES
ENSG00000133980	VRTN	C1	100.00%(10.92+1.87)	0	protein_coding	1	0.99	0.99	0	Not Testis-specific Protein	NO
ENSG00000134007	ADAM20	C1	41.33%(2.35+1.02)	0.0067	protein_coding	0.99	1	1	NA	No data	NO
ENSG00000134249	ADAM30	C1	4.00%(0.54+1.27)	0.0267	protein_coding	1	1	1	NA	No data	NO
ENSG00000134690	CDCA8	C1	100.00%(11.35+0.76)	0	protein_coding	0.96	0.99	0.95	0.96	Testis-specific Protein	NO
ENSG00000134940	ACRV1	C1	100.00%(5.63+0.91)	0.0067	protein_coding	1	1	1	1	Testis-specific Protein	NO
ENSG00000135248	FAM71F1	C1	90.00%(6.72+2.81)	0	protein_coding	1	1	1	NA	No data	NO
ENSG00000135436	FAM186B	C1	100.00%(5.86+0.94)	0.0133	protein_coding	1	1	1	0.06	Not Testis-specific Protein	NO
ENSG00000135451	TROAP	C1	100.00%(11.75+0.74)	0	protein_coding	0.92	0.99	0.94	NA	No data	NO
ENSG00000135625	EGR4	C1	63.33%(3.11+1.73)	0	protein_coding	0.9	0.98	1	0	Not Testis-specific Protein	NO
ENSG00000135898	GPR55	C1	100.00%(6.56+1.30)	0.0067	protein_coding	0.99	0.91	1	NA	No data	NO
ENSG00000135951	TSGA10	C1	100.00%(8.03+0.75)	0	protein_coding	0.96	0.97	1	0.99	Testis-specific Protein	YES
ENSG00000136231	IGF2BP3	C1	100.00%(9.56+1.34)	0	protein_coding	0.99	0.93	0.98	0	Not Testis-specific Protein	YES
ENSG00000136327	NKX2-8	C1	56.67%(3.23+2.29)	0.0067	protein_coding	0.99	0.93	1	1	Testis-specific Protein	NO
ENSG00000136449	MYCBPAP	C1	99.33%(5.01+1.05)	0.0133	protein_coding	1	1	1	1	Testis-specific Protein	NO
ENSG00000136492	BRIP1	C1	100.00%(10.07+0.62)	0	protein_coding	0.97	0.99	0.96	0	Not Testis-specific Protein	NO
ENSG00000136811	ODF2	C1	100.00%(12.05+0.59)	0.0067	protein_coding	0.94	0.97	1	0.98	Testis-specific Protein	NO
ENSG00000136929	HEMGN	C1	21.33%(1.62+1.60)	0.0067	protein_coding	1	0.99	1	1	Testis-specific Protein	YES
ENSG00000137090	DMRT1	C1	89.33%(7.20+3.38)	0	protein_coding	1	1	1	1	Testis-specific Protein	YES
ENSG00000137225	CAPN11	C1	99.33%(5.35+1.21)	0.0067	protein_coding	0.98	0.98	1	0.97	Testis-specific Protein	NO
ENSG00000137434	C6orf52	C1	100.00%(6.05+1.00)	0	protein_coding	0.96	0.96	0.99	NA	No data	NO
ENSG00000137473	TTC29	C1	48.00%(2.89+2.18)	0.0067	protein_coding	1	1	1	0.3	Testis-specific Peptide	NO
ENSG00000137674	MMP20	C1	2.00%(0.39+0.79)	0.02	protein_coding	1	1	1	0	Not Testis-specific Protein	NO
ENSG00000137691	C11orf70	C1	100.00%(5.90+1.04)	0	protein_coding	0.94	0.96	1	0.99	Testis-specific Protein	NO
ENSG00000137707	BTG4	C1	48.67%(2.49+1.38)	0.0067	protein_coding	1	1	1	NA	No data	NO
ENSG00000137812	CASC5	C1	100.00%(10.96+1.07)	0	protein_coding	0.99	1	0.99	0.98	Testis-specific Protein	YES
ENSG00000137948	BRDT	C1	96.00%(9.07+2.80)	0	protein_coding	1	1	1	1	Testis-specific Protein	YES
ENSG00000138483	CCDC54	C1	17.33%(1.64+1.46)	0.02	protein_coding	1	1	1	0.52	Testis-specific Peptide	NO
ENSG00000138587	MNS1	C1	100.00%(7.31+0.87)	0	protein_coding	0.97	0.91	1	0	Not Testis-specific Protein	NO
ENSG00000138646	HERC5	C1	100.00%(11.95+1.87)	0	protein_coding	0.92	0.96	0.96	1	Testis-specific Protein	NO
ENSG00000138813	C4orf17	C1	9.33%(0.80+1.28)	0.02	protein_coding	1	1	1	0	Not Testis-specific Protein	NO
ENSG00000138892	TTLL8	C1	12.00%(1.21+1.14)	0.0067	protein_coding	1	1	1	0	Not Testis-specific Protein	NO
ENSG00000139151	PLCZ1	C1	30.00%(1.73+1.70)	0.0067	protein_coding	1	1	1	0	Not Testis-specific Protein	NO
ENSG00000139351	SYCP3	C1	96.00%(8.61+2.90)	0	protein_coding	1	0.99	1	1	Testis-specific Protein	NO
ENSG00000139445	FOXN4	C1	94.67%(5.32+1.60)	0	protein_coding	1	1	1	NA	No data	NO
ENSG00000139537	CCDC65	C1	100.00%(7.96+0.74)	0	protein_coding	0.98	0.98	1	1	Testis-specific Protein	NO
ENSG00000139714	MORN3	C1	100.00%(7.03+0.79)	0	protein_coding	1	0.99	1	NA	No data	NO
ENSG00000139734	DIAPH3	C1	100.00%(9.31+0.87)	0	protein_coding	0.99	1	0.98	0.8	Testis-specific Peptide	NO
ENSG00000139797	RNF113B	C1	52.00%(2.77+2.08)	0.0067	protein_coding	1	1	1	1	Testis-specific Protein	NO
ENSG00000139800	ZIC5	C1	77.33%(4.74+2.68)	0	protein_coding	0.94	0.93	1	NA	No data	NO
ENSG00000140067	FAM181A	C1	20.67%(1.57+2.26)	0.02	protein_coding	0.99	0.94	1	0	Not Testis-specific Protein	NO
ENSG00000140527	WDR93	C1	98.67%(5.14+1.12)	0	protein_coding	0.99	0.95	1	NA	No data	NO
ENSG00000140623	43355	C1	89.33%(4.42+1.80)	0.0067	protein_coding	1	1	1	0.81	Testis-specific Peptide	NO
ENSG00000140798	ABCC12	C1	94.00%(6.37+2.23)	0	protein_coding	1	0.99	1	0	Not Testis-specific Protein	NO
ENSG00000140932	CMTM2	C1	70.00%(3.36+1.69)	0.02	protein_coding	1	1	1	NA	No data	NO
ENSG00000140955	ADAD2	C1	99.33%(5.94+1.39)	0.0067	protein_coding	1	0.96	1	1	Testis-specific Protein	NO
ENSG00000141096	DPEP3	C1	97.33%(7.88+2.36)	0	protein_coding	1	1	1	1	Testis-specific Protein	NO
ENSG00000141200	KIF2B	C1	6.00%(0.70+1.54)	0.0333	protein_coding	1	1	1	0.93	Testis-specific Protein	NO
ENSG00000141255	SPATA22	C1	92.67%(7.35+2.65)	0	protein_coding	1	1	1	1	Testis-specific Protein	NO
ENSG00000141316	SPACA3	C1	26.00%(1.75+1.72)	0.0067	protein_coding	1	1	1	1	Testis-specific Protein	YES
ENSG00000141371	C17orf64	C1	76.67%(3.52+1.37)	0.0133	protein_coding	1	1	1	1	Testis-specific Protein	NO
ENSG00000141497	ZMYND15	C1	100.00%(7.19+1.21)	0.02	protein_coding	0.97	0.98	0.98	1	Testis-specific Protein	NO
ENSG00000141665	FBXO15	C1	99.33%(5.66+1.15)	0.0067	protein_coding	0.95	0.94	0.99	1	Testis-specific Protein	NO
ENSG00000142025	DMRTC2	C1	48.00%(2.44+2.14)	0.0067	protein_coding	1	1	1	1	Testis-specific Protein	NO
ENSG00000142513	ACPT	C1	82.00%(3.45+1.13)	0.0067	protein_coding	1	0.98	1	NA	No data	NO
ENSG00000142530	FAM71E1	C1	100.00%(8.20+1.23)	0	protein_coding	1	1	1	NA	No data	NO
ENSG00000142621	FHAD1	C1	100.00%(6.22+1.14)	0.0133	protein_coding	1	0.93	1	0	Not Testis-specific Protein	NO
ENSG00000142698	C1orf94	C1	68.67%(3.50+1.93)	0	protein_coding	1	1	1	NA	No data	NO
ENSG00000142731	PLK4	C1	100.00%(10.02+0.51)	0	protein_coding	0.96	0.97	0.99	NA	No data	NO
ENSG00000142920	ADC	C1	100.00%(7.92+0.80)	0	protein_coding	0.91	0.9	1	0.25	Not Testis-specific Protein	NO
ENSG00000142945	KIF2C	C1	100.00%(11.89+0.79)	0	protein_coding	1	1	1	1	Testis-specific Protein	YES
ENSG00000143006	DMRTB1	C1	83.33%(5.61+2.68)	0	protein_coding	1	1	1	1	Testis-specific Protein	NO
ENSG00000143032	BARHL2	C1	48.67%(3.04+2.41)	0	protein_coding	1	1	1	NA	No data	NO
ENSG00000143194	MAEL	C1	96.67%(7.67+2.46)	0	protein_coding	1	1	1	1	Testis-specific Protein	YES
ENSG00000143199	ADCY10	C1	96.67%(5.38+1.21)	0	protein_coding	0.96	0.98	0.98	0	Not Testis-specific Protein	NO
ENSG00000143228	NUF2	C1	100.00%(10.28+0.79)	0	protein_coding	0.99	1	0.98	1	Testis-specific Protein	YES
ENSG00000143443	C1orf56	C1	100.00%(8.62+0.51)	0.0067	protein_coding	0.98	0.92	1	0.99	Testis-specific Protein	NO
ENSG00000143450	OAZ3	C1	100.00%(7.64+1.15)	0	protein_coding	1	1	1	NA	No data	NO
ENSG00000143452	HORMAD1	C1	89.33%(7.91+3.07)	0	protein_coding	1	1	1	0.97	Testis-specific Protein	YES
ENSG00000143476	DTL	C1	100.00%(11.58+0.72)	0	protein_coding	0.99	0.99	0.98	0	Not Testis-specific Protein	NO
ENSG00000143479	DYRK3	C1	100.00%(7.00+0.93)	0	protein_coding	0.93	0.93	1	0	Not Testis-specific Protein	NO
ENSG00000143512	HHIPL2	C1	99.33%(5.35+1.29)	0	protein_coding	0.98	0.97	1	NA	No data	NO
ENSG00000143552	NUP210L	C1	86.67%(3.81+1.27)	0.0133	protein_coding	1	1	1	1	Testis-specific Protein	NO
ENSG00000143994	ABHD1	C1	99.33%(4.66+0.94)	0.0133	protein_coding	1	0.99	1	NA	No data	NO
ENSG00000144130	NT5DC4	C1	90.67%(4.88+2.11)	0.0067	protein_coding	1	0.98	1	0	Not Testis-specific Protein	NO
ENSG00000144395	CCDC150	C1	100.00%(9.11+0.79)	0.0133	protein_coding	0.99	0.96	0.99	NA	No data	NO
ENSG00000144671	SLC22A14	C1	40.67%(2.45+1.19)	0.0067	protein_coding	1	1	1	0	Not Testis-specific Protein	NO
ENSG00000144962	SPATA16	C1	56.67%(3.19+1.99)	0.0067	protein_coding	1	1	1	0.5	Testis-specific Peptide	NO
ENSG00000145309	CABS1	C1	32.67%(1.82+1.97)	0.0067	protein_coding	1	1	1	1	Testis-specific Protein	NO
ENSG00000145491	ROPN1L	C1	98.00%(5.27+1.50)	0.0133	protein_coding	1	1	1	1	Testis-specific Protein	NO
ENSG00000145757	SPATA9	C1	93.33%(4.07+1.02)	0.0067	protein_coding	1	0.99	1	0.64	Testis-specific Peptide	NO
ENSG00000145850	TIMD4	C1	94.00%(4.82+1.47)	0	protein_coding	1	0.98	1	NA	No data	NO
ENSG00000145975	FAM217A	C1	67.33%(3.16+1.33)	0.0067	protein_coding	1	0.93	0.99	NA	No data	NO
ENSG00000146047	HIST1H2BA	C1	40.67%(2.04+2.19)	0	protein_coding	1	1	1	1	Testis-specific Protein	NO
ENSG00000146221	TCTE1	C1	97.33%(5.63+1.35)	0	protein_coding	1	0.9	1	NA	No data	NO
ENSG00000146410	FAM54A	C1	100.00%(8.68+0.87)	0	protein_coding	0.96	0.96	0.98	NA	No data	NO
ENSG00000146453	PNLDC1	C1	89.33%(6.78+2.78)	0	protein_coding	1	0.99	1	1	Testis-specific Protein	NO
ENSG00000146670	CDCA5	C1	100.00%(11.86+0.73)	0	protein_coding	0.99	0.99	0.99	1	Testis-specific Protein	NO
ENSG00000147081	AKAP4	C1	32.00%(1.93+1.99)	0.0133	protein_coding	1	1	1	1	Testis-specific Protein	YES
ENSG00000147127	RAB41	C1	98.67%(4.61+0.92)	0	protein_coding	0.92	0.91	0.99	0	Not Testis-specific Protein	NO
ENSG00000147183	CPXCR1	C1	3.33%(0.29+0.82)	0.0267	protein_coding	1	1	1	NA	No data	YES
ENSG00000147378	FATE1	C1	92.00%(5.62+2.49)	0	protein_coding	1	1	1	1	Testis-specific Protein	YES
ENSG00000147381	MAGEA4	C1	74.67%(5.49+3.82)	0	protein_coding	1	1	1	1	Testis-specific Protein	YES
ENSG00000147570	DNAJC5B	C1	95.33%(5.94+2.03)	0	protein_coding	1	0.99	1	NA	No data	NO
ENSG00000148156	ACTL7B	C1	10.67%(1.13+1.64)	0.0267	protein_coding	1	1	1	1	Testis-specific Protein	NO
ENSG00000148200	NR6A1	C1	100.00%(12.48+1.83)	0	protein_coding	0.94	0.99	1	NA	Testis-specific Protein	YES
ENSG00000148602	LRIT1	C1	10.67%(1.04+1.19)	0.0067	protein_coding	1	1	1	0	Not Testis-specific Protein	NO
ENSG00000148680	HTR7	C1	99.33%(5.21+1.14)	0	protein_coding	0.98	0.98	1	NA	No data	NO
ENSG00000148814	LRRC27	C1	100.00%(8.33+0.68)	0.0067	protein_coding	0.96	0.94	1	0	Not Testis-specific Protein	NO
ENSG00000148832	PAOX	C1	100.00%(8.09+0.73)	0.0067	protein_coding	0.96	0.91	0.99	NA	No data	NO
ENSG00000149243	KLHL35	C1	100.00%(7.68+1.35)	0	protein_coding	0.93	0.97	0.99	NA	No data	NO
ENSG00000149443	C20orf78	C1	2.67%(0.40+0.81)	0.0133	protein_coding	1	1	1	0	Not Testis-specific Protein	NO
ENSG00000149507	PLAC1L	C1	19.33%(1.10+1.93)	0.02	protein_coding	1	1	1	NA	No data	NO
ENSG00000149548	CCDC15	C1	100.00%(7.46+0.55)	0	protein_coding	0.97	0.98	0.99	NA	No data	NO
ENSG00000149646	C20orf152	C1	100.00%(4.82+1.04)	0.0067	protein_coding	1	1	1	0	Not Testis-specific Protein	NO
ENSG00000149679	CABLES2	C1	100.00%(8.93+0.95)	0	protein_coding	0.91	0.91	1	0	Not Testis-specific Protein	NO
ENSG00000149926	FAM57B	C1	88.00%(5.02+2.32)	0	protein_coding	0.96	0.98	1	0.45	Not Testis-specific Protein	NO
ENSG00000150076	C10orf68	C1	80.67%(3.67+1.43)	0.0067	protein_coding	0.99	1	1	0	Not Testis-specific Protein	NO
ENSG00000150628	SPATA4	C1	44.00%(2.58+1.59)	0.02	protein_coding	1	1	1	0	Not Testis-specific Protein	NO
ENSG00000150667	FSIP1	C1	99.33%(5.31+0.86)	0	protein_coding	0.93	0.97	1	0.93	Testis-specific Protein	NO
ENSG00000150676	CCDC83	C1	6.67%(0.89+1.30)	0.02	protein_coding	1	1	1	0	Not Testis-specific Protein	YES
ENSG00000150773	PIH1D2	C1	100.00%(5.18+1.09)	0.0067	protein_coding	0.99	0.99	1	0.98	Testis-specific Protein	NO
ENSG00000150783	TEX12	C1	50.67%(2.60+1.20)	0.0067	protein_coding	1	1	1	1	Testis-specific Protein	NO
ENSG00000151005	TKTL2	C1	60.67%(3.09+1.68)	0.0067	protein_coding	1	1	1	1	Testis-specific Protein	NO
ENSG00000151033	LYZL2	C1	4.00%(0.41+1.10)	0.0267	protein_coding	1	1	1	1	Testis-specific Protein	NO
ENSG00000151164	RAD9B	C1	100.00%(5.25+0.86)	0.0067	protein_coding	0.99	0.99	1	1	Testis-specific Protein	NO
ENSG00000151287	TEX30	C1	100.00%(9.04+0.64)	0.0067	protein_coding	0.97	0.98	0.96	1	Testis-specific Protein	NO
ENSG00000151360	ALLC	C1	46.00%(2.54+1.38)	0.0067	protein_coding	0.98	1	1	0	Not Testis-specific Protein	NO
ENSG00000151475	SLC25A31	C1	55.33%(3.24+2.34)	0	protein_coding	1	1	1	1	Testis-specific Protein	NO
ENSG00000151725	MLF1IP	C1	100.00%(10.69+0.69)	0.0067	protein_coding	0.99	1	0.99	1	Testis-specific Protein	NO
ENSG00000151846	PABPC3	C1	99.33%(5.32+1.05)	0.0067	protein_coding	1	0.99	1	1	Testis-specific Protein	NO
ENSG00000151962	RBM46	C1	91.33%(7.00+2.72)	0	protein_coding	1	1	1	1	Testis-specific Protein	YES
ENSG00000152086	TUBA3E	C1	65.33%(4.31+2.84)	0	protein_coding	0.99	0.95	0.99	NA	No data	NO
ENSG00000152192	POU4F1	C1	68.00%(3.24+1.55)	0.0267	protein_coding	1	1	1	NA	No data	NO
ENSG00000152208	GRID2	C1	86.00%(5.28+2.26)	0	protein_coding	0.94	1	1	0	Not Testis-specific Protein	NO
ENSG00000152430	BOLL	C1	50.67%(2.63+1.45)	0.02	protein_coding	1	1	1	1	Testis-specific Protein	NO
ENSG00000152463	OLAH	C1	94.67%(6.72+2.62)	0	protein_coding	0.98	0.99	1	1	Testis-specific Protein	NO
ENSG00000152503	TRIM36	C1	100.00%(8.62+1.16)	0	protein_coding	0.99	1	1	0.93	Testis-specific Protein	NO
ENSG00000152670	DDX4	C1	92.67%(7.18+2.83)	0	protein_coding	1	1	1	1	Testis-specific Protein	NO
ENSG00000152705	CATSPER3	C1	100.00%(5.54+1.37)	0	protein_coding	0.99	0.99	1	NA	No data	NO
ENSG00000153044	CENPH	C1	100.00%(10.86+0.84)	0	protein_coding	0.93	0.95	0.98	0.98	Testis-specific Protein	NO
ENSG00000153060	TEKT5	C1	90.00%(4.01+1.22)	0.0067	protein_coding	1	1	1	0.95	Testis-specific Protein	YES
ENSG00000153347	FAM81B	C1	37.33%(2.48+2.21)	0.0267	protein_coding	1	0.97	1	0.77	Testis-specific Peptide	NO
ENSG00000153363	LINC00467	C2	100.00%(9.98+1.12)	0	processed_transcript	1	1	1	NA	No data	NO
ENSG00000153495	TEX29	C1	58.67%(2.84+1.17)	0.0133	protein_coding	1	1	1	NA	No data	NO
ENSG00000153498	SPACA7	C1	4.67%(0.52+1.15)	0.02	protein_coding	1	1	1	NA	No data	NO
ENSG00000153684	GOLGA8F	C1			protein_coding	1	0.98	1	NA	No data	NO
ENSG00000153779	TGIF2LX	C1	42.00%(2.52+2.48)	0	protein_coding	1	1	1	0.85	Testis-specific Peptide	NO
ENSG00000153790	C7orf31	C1	100.00%(9.63+1.23)	0	protein_coding	0.96	0.95	1	1	Testis-specific Protein	NO
ENSG00000154007	ASB17	C1	4.67%(0.44+1.13)	0.02	protein_coding	1	1	1	0	Not Testis-specific Protein	NO
ENSG00000154040	CABYR	C1	100.00%(9.81+1.56)	0	protein_coding	1	1	1	1	Testis-specific Protein	YES
ENSG00000154099	DNAAF1	C1	100.00%(5.63+1.41)	0.0267	protein_coding	0.97	0.9	0.99	0.95	Testis-specific Protein	NO
ENSG00000154438	ASZ1	C1	62.67%(3.03+1.70)	0	protein_coding	1	1	0.99	1	Testis-specific Protein	NO
ENSG00000154479	C2orf77	C1	100.00%(5.34+1.16)	0.0133	protein_coding	1	0.99	1	0.42	Testis-specific Peptide	NO
ENSG00000154548	SRSF12	C1	100.00%(8.61+0.96)	0	protein_coding	0.93	0.91	1	1	Testis-specific Protein	NO
ENSG00000154611	PSMA8	C1	64.67%(3.10+1.72)	0	protein_coding	1	1	1	1	Testis-specific Protein	NO
ENSG00000154645	CHODL	C1	100.00%(8.25+1.71)	0	protein_coding	0.99	0.97	1	1	Testis-specific Protein	NO
ENSG00000154920	EME1	C1	100.00%(9.64+0.62)	0	protein_coding	0.97	0.98	0.99	NA	No data	NO
ENSG00000154997	43357	C1	76.67%(5.04+2.71)	0	protein_coding	1	1	1	1	Testis-specific Protein	NO
ENSG00000155087	ODF1	C1	10.67%(0.96+1.72)	0.0267	protein_coding	1	1	1	1	Testis-specific Protein	YES
ENSG00000155367	PPM1J	C1	100.00%(7.55+1.17)	0	protein_coding	0.98	0.97	1	0.48	Not Testis-specific Protein	NO
ENSG00000155495	MAGEC1	C1	76.67%(5.88+3.52)	0	protein_coding	1	1	1	1	Testis-specific Protein	YES
ENSG00000155530	LRGUK	C1	100.00%(5.70+0.90)	0	protein_coding	0.94	0.95	1	0	Not Testis-specific Protein	NO
ENSG00000155714	PDZD9	C1	38.00%(2.25+1.19)	0.0067	protein_coding	1	0.99	1	0	Not Testis-specific Protein	NO
ENSG00000155719	OTOA	C1	98.67%(5.82+1.74)	0	protein_coding	0.99	0.98	1	0	Not Testis-specific Protein	YES
ENSG00000155749	ALS2CR12	C1	90.00%(3.79+1.01)	0.0133	protein_coding	0.97	0.97	1	0	Not Testis-specific Protein	NO
ENSG00000155754	ALS2CR11	C1	99.33%(7.58+1.71)	0	protein_coding	1	1	1	0	Not Testis-specific Protein	NO
ENSG00000155833	CYLC2	C1	5.33%(0.74+1.27)	0.0267	protein_coding	1	1	1	1	Testis-specific Protein	NO
ENSG00000155875	FAM154A	C1	32.67%(2.19+1.22)	0.0133	protein_coding	1	1	1	1	Testis-specific Protein	NO
ENSG00000155890	TRIM42	C1	4.00%(0.41+0.98)	0.0267	protein_coding	1	1	1	0.93	Testis-specific Protein	NO
ENSG00000156009	MAGEA8	C1	79.33%(4.52+2.37)	0.02	protein_coding	0.99	1	1	NA	No data	YES
ENSG00000156269	NAA11	C1	72.00%(5.67+3.44)	0	protein_coding	1	1	1	1	Testis-specific Protein	NO
ENSG00000156509	FBXO43	C1	100.00%(7.24+1.12)	0	protein_coding	1	1	1	0.75	Testis-specific Peptide	NO
ENSG00000156970	BUB1B	C1	100.00%(11.61+0.86)	0	protein_coding	0.98	0.98	0.98	1	Testis-specific Protein	NO
ENSG00000157060	SHCBP1L	C1	77.33%(3.56+1.81)	0.0067	protein_coding	1	1	1	1	Testis-specific Protein	NO
ENSG00000157093	LYZL4	C1	12.00%(0.99+1.41)	0.0133	protein_coding	1	1	1	1	Testis-specific Protein	NO
ENSG00000157330	C1orf158	C1	25.33%(1.97+2.00)	0.0133	protein_coding	1	0.99	1	0	Not Testis-specific Protein	NO
ENSG00000157343	ARMC12	C1	98.67%(4.99+1.14)	0.0067	protein_coding	0.99	0.99	1	1	Testis-specific Protein	NO
ENSG00000157456	CCNB2	C1	100.00%(11.97+0.73)	0	protein_coding	0.99	1	0.97	1	Testis-specific Protein	NO
ENSG00000157578	LCA5L	C1	100.00%(7.22+1.17)	0	protein_coding	0.99	1	1	NA	No data	NO
ENSG00000157653	C9orf43	C1	100.00%(6.07+0.98)	0.0067	protein_coding	1	1	1	NA	No data	NO
ENSG00000157884	CIB4	C1	23.33%(1.61+1.39)	0.0067	protein_coding	0.99	0.99	1	NA	No data	NO
ENSG00000158402	CDC25C	C1	100.00%(9.09+0.73)	0	protein_coding	0.99	1	0.99	NA	No data	NO
ENSG00000158423	RIBC1	C1	100.00%(7.44+0.76)	0	protein_coding	0.97	0.94	1	0.99	Testis-specific Protein	NO
ENSG00000158525	CPA5	C1	77.33%(3.63+1.47)	0.0133	protein_coding	1	1	1	NA	No data	NO
ENSG00000158553	POM121L2	C1	54.67%(2.59+1.41)	0	protein_coding	1	1	1	NA	No data	NO
ENSG00000158639	PAGE5	C1	54.00%(3.82+3.37)	0	protein_coding	1	1	1	NA	No data	YES
ENSG00000159217	IGF2BP1	C1	100.00%(13.36+1.14)	0	protein_coding	0.99	0.98	1	0.89	Testis-specific Peptide	NO
ENSG00000159289	GOLGA6A	C1	21.33%(1.63+1.52)	0.0133	protein_coding	1	0.99	1	NA	No data	NO
ENSG00000159374	C2orf65	C1	100.00%(8.13+1.80)	0	protein_coding	0.93	0.96	0.99	NA	No data	NO
ENSG00000159495	TGM7	C1	59.33%(2.98+1.87)	0	protein_coding	0.99	0.96	1	NA	No data	NO
ENSG00000159625	CCDC135	C1	80.67%(4.02+1.81)	0.0133	protein_coding	1	1	1	0.59	Testis-specific Peptide	NO
ENSG00000159761	C16orf86	C1	100.00%(6.43+0.75)	0.0067	protein_coding	0.92	0.92	1	0.98	Testis-specific Protein	NO
ENSG00000160207	HSF2BP	C1	98.00%(5.33+1.10)	0	protein_coding	1	1	1	0.93	Testis-specific Protein	NO
ENSG00000160318	CLDND2	C1	100.00%(5.42+0.87)	0	protein_coding	0.99	0.93	1	NA	No data	NO
ENSG00000160396	HIPK4	C1	72.00%(3.35+1.29)	0.0133	protein_coding	1	0.97	1	NA	No data	NO
ENSG00000160471	COX6B2	C1	100.00%(6.21+1.45)	0	protein_coding	1	1	1	NA	No data	YES
ENSG00000160505	NLRP4	C1	88.67%(6.54+2.54)	0	protein_coding	1	1	1	0.96	Testis-specific Protein	YES
ENSG00000160838	LRRC71	C1	88.67%(4.15+1.50)	0.02	protein_coding	1	0.98	1	0.58	Testis-specific Peptide	NO
ENSG00000160886	LY6K	C1	80.00%(4.53+2.25)	0	protein_coding	0.98	0.94	0.98	1	Testis-specific Protein	YES
ENSG00000160994	CCDC105	C1	4.67%(0.59+1.13)	0.0267	protein_coding	1	1	1	1	Testis-specific Protein	NO
ENSG00000161036	LRWD1	C1	100.00%(11.60+0.77)	0	protein_coding	0.99	0.99	1	0.99	Testis-specific Protein	NO
ENSG00000161040	FBXL13	C1	100.00%(6.15+1.10)	0	protein_coding	0.97	0.99	0.99	0	Not Testis-specific Protein	NO
ENSG00000161103	AC008103.5	C1	9.33%(0.93+1.21)	0.02	protein_coding	1	0.98	1	NA	No data	NO
ENSG00000161180	CCDC116	C1	86.00%(3.71+1.13)	0.0067	protein_coding	0.99	1	1	NA	No data	NO
ENSG00000161594	KLHL10	C1	88.67%(4.59+1.58)	0	protein_coding	1	1	1	0.94	Testis-specific Protein	NO
ENSG00000161609	CCDC155	C1	92.67%(6.03+2.12)	0	protein_coding	1	1	1	0.98	Testis-specific Protein	NO
ENSG00000161652	IZUMO2	C1	75.33%(3.80+1.77)	0	protein_coding	1	1	1	NA	No data	NO
ENSG00000161798	AQP5	C1	100.00%(7.40+1.29)	0.0067	protein_coding	0.95	0.98	0.98	1	Testis-specific Protein	NO
ENSG00000161860	SYCE2	C1	100.00%(6.06+0.67)	0.0133	protein_coding	0.98	0.98	1	1	Testis-specific Protein	NO
ENSG00000161973	CCDC42	C1	85.33%(3.82+1.27)	0.02	protein_coding	1	1	1	NA	No data	NO
ENSG00000162039	C16orf73	C1	78.00%(4.20+1.90)	0	protein_coding	1	1	1	0.97	Testis-specific Protein	NO
ENSG00000162129	CLPB	C1	100.00%(9.64+0.65)	0.0067	protein_coding	1	0.97	1	0.35	Testis-specific Peptide	NO
ENSG00000162148	PPP1R32	C1	100.00%(6.13+0.88)	0.02	protein_coding	0.96	0.94	1	1	Testis-specific Protein	NO
ENSG00000162571	TTLL10	C1	78.67%(3.68+1.59)	0.0133	protein_coding	1	0.95	1	NA	No data	NO
ENSG00000162592	CCDC27	C1	72.67%(3.34+1.32)	0.0067	protein_coding	1	0.98	1	0	Not Testis-specific Protein	NO
ENSG00000162620	LRRIQ3	C1	99.33%(5.64+1.26)	0	protein_coding	1	0.99	1	NA	No data	NO
ENSG00000162639	HENMT1	C1	100.00%(10.67+1.20)	0	protein_coding	0.98	0.97	0.99	0.99	Testis-specific Protein	NO
ENSG00000162753	SLC9C2	C1	70.00%(3.32+1.42)	0	protein_coding	1	0.99	1	NA	No data	NO
ENSG00000162763	LRRC52	C1	7.33%(0.60+1.09)	0.0133	protein_coding	1	1	1	NA	No data	NO
ENSG00000162771	FAM71A	C1	2.67%(0.29+0.88)	0.02	protein_coding	1	1	1	1	Testis-specific Protein	NO
ENSG00000162779	AXDND1	C1	96.00%(5.22+1.50)	0	protein_coding	1	1	0.95	NA	No data	NO
ENSG00000162782	TDRD5	C1	96.67%(7.16+1.96)	0	protein_coding	0.97	1	1	0.9	Testis-specific Protein	NO
ENSG00000162814	SPATA17	C1	100.00%(7.10+1.06)	0	protein_coding	1	1	1	NA	No data	NO
ENSG00000162843	WDR64	C1	50.00%(2.63+1.27)	0.0067	protein_coding	1	0.99	1	0.69	Not Testis-specific Protein	NO
ENSG00000162931	TRIM17	C1	100.00%(7.10+1.35)	0	protein_coding	0.95	0.92	1	NA	No data	NO
ENSG00000163012	ZSWIM2	C1	7.33%(0.76+1.10)	0.0133	protein_coding	0.98	1	1	NA	No data	NO
ENSG00000163060	TEKT4	C1	30.00%(2.06+1.73)	0.0133	protein_coding	1	0.94	1	0.98	Testis-specific Protein	NO
ENSG00000163098	BIRC8	C1	4.67%(0.48+1.08)	0.0267	protein_coding	1	1	1	NA	No data	NO
ENSG00000163114	PDHA2	C1	6.67%(0.92+1.45)	0.02	protein_coding	1	1	1	1	Testis-specific Protein	NO
ENSG00000163206	SMCP	C1	22.00%(1.36+1.96)	0.02	protein_coding	1	1	1	1	Testis-specific Protein	NO
ENSG00000163239	TDRD10	C1	99.33%(8.33+2.04)	0	protein_coding	0.96	0.91	0.99	NA	No data	NO
ENSG00000163254	CRYGC	C1	46.67%(2.55+1.71)	0.0067	protein_coding	1	1	0.98	0	Not Testis-specific Protein	NO
ENSG00000163263	C1orf189	C1	23.33%(1.71+1.38)	0.0133	protein_coding	1	0.91	1	NA	No data	NO
ENSG00000163357	DCST1	C1	88.67%(4.37+1.38)	0	protein_coding	0.95	0.99	1	NA	No data	NO
ENSG00000163424	C3orf30	C1	8.00%(0.72+1.41)	0.0333	protein_coding	1	1	1	1	Testis-specific Protein	NO
ENSG00000163440	PDCL2	C1	84.00%(5.92+2.51)	0	protein_coding	1	1	1	1	Testis-specific Protein	NO
ENSG00000163467	C1orf182	C1	100.00%(7.42+1.62)	0	protein_coding	1	1	1	NA	No data	NO
ENSG00000163491	NEK10	C1	98.67%(5.49+1.21)	0.0067	protein_coding	0.95	0.96	1	NA	No data	NO
ENSG00000163530	DPPA2	C1	97.33%(9.37+2.97)	0	protein_coding	1	1	1	NA	No data	YES
ENSG00000163535	SGOL2	C1	100.00%(9.59+0.60)	0	protein_coding	0.98	0.99	0.99	1	Testis-specific Protein	NO
ENSG00000163645	FAM194A	C1	46.00%(2.40+1.21)	0.0067	protein_coding	1	1	1	NA	No data	NO
ENSG00000163705	C3orf24	C1	70.00%(3.08+1.11)	0.0133	protein_coding	1	1	1	NA	No data	NO
ENSG00000163746	PLSCR2	C1	75.33%(3.09+1.17)	0.0067	protein_coding	1	1	1	NA	No data	NO
ENSG00000163749	CCDC158	C1	52.67%(2.87+1.55)	0.0133	protein_coding	1	1	1	0.75	Testis-specific Peptide	NO
ENSG00000163793	DNAJC5G	C1	84.67%(4.13+1.49)	0.0067	protein_coding	1	1	1	0	Not Testis-specific Protein	NO
ENSG00000163806	SPDYA	C1	100.00%(5.41+0.82)	0.0067	protein_coding	1	1	1	NA	No data	NO
ENSG00000163808	KIF15	C1	100.00%(10.50+0.65)	0	protein_coding	0.97	1	0.98	0.02	Testis-specific Peptide	NO
ENSG00000163879	DNALI1	C1	100.00%(8.41+1.25)	0	protein_coding	0.9	0.9	0.99	1	Testis-specific Protein	NO
ENSG00000163885	CCDC37	C1	75.33%(3.90+1.89)	0.0067	protein_coding	1	0.92	1	NA	No data	NO
ENSG00000163923	RPL39L	C1	100.00%(10.60+0.86)	0	protein_coding	0.99	0.98	1	NA	No data	NO
ENSG00000163958	ZDHHC19	C1	98.00%(5.78+1.49)	0	protein_coding	1	0.97	1	NA	No data	NO
ENSG00000164037	SLC9B1	C1	100.00%(5.68+0.96)	0.0067	protein_coding	1	1	1	NA	No data	NO
ENSG00000164045	CDC25A	C1	100.00%(11.65+1.03)	0	protein_coding	0.98	0.98	0.99	0	Not Testis-specific Protein	NO
ENSG00000164070	HSPA4L	C1	100.00%(8.04+1.06)	0	protein_coding	0.96	0.95	0.99	0.73	Testis-specific Peptide	NO
ENSG00000164113	ADAD1	C1	78.00%(4.45+2.19)	0	protein_coding	1	1	1	1	Testis-specific Protein	NO
ENSG00000164123	C4orf45	C1	11.33%(1.25+1.13)	0.0067	protein_coding	1	1	1	NA	No data	NO
ENSG00000164256	PRDM9	C1	60.67%(2.71+1.47)	0	protein_coding	1	1	1	NA	No data	NO
ENSG00000164299	SPZ1	C1	76.00%(5.11+2.65)	0	protein_coding	1	1	1	0	Not Testis-specific Protein	NO
ENSG00000164304	CAGE1	C1	44.00%(2.47+1.00)	0.0067	protein_coding	1	1	1	0.6	Not Testis-specific Protein	YES
ENSG00000164334	FAM170A	C1	8.00%(0.89+1.27)	0.02	protein_coding	1	1	1	1	Testis-specific Protein	NO
ENSG00000164404	GDF9	C1	100.00%(5.09+0.76)	0	protein_coding	0.96	0.92	1	NA	No data	NO
ENSG00000164500	C7orf72	C1	4.00%(0.31+0.86)	0.02	protein_coding	1	1	1	NA	No data	NO
ENSG00000164508	HIST1H2AA	C1	20.00%(1.04+1.30)	0	protein_coding	1	1	1	NA	No data	NO
ENSG00000164512	ANKRD55	C1	100.00%(6.90+1.44)	0	protein_coding	0.96	0.93	1	0	Not Testis-specific Protein	NO
ENSG00000164556	FAM183B	C1	42.67%(2.43+1.38)	0	protein_coding	1	0.99	1	NA	No data	NO
ENSG00000164611	PTTG1	C1	100.00%(11.23+0.79)	0	protein_coding	0.96	0.98	0.94	1	Testis-specific Protein	NO
ENSG00000164645	C7orf62	C1	4.67%(0.37+1.02)	0.0267	protein_coding	1	1	1	NA	No data	NO
ENSG00000164675	IQUB	C1	97.33%(5.28+1.45)	0	protein_coding	0.99	0.99	1	0.79	Testis-specific Peptide	NO
ENSG00000164744	SUN3	C1	92.00%(6.43+2.28)	0	protein_coding	1	1	1	1	Testis-specific Protein	NO
ENSG00000164900	GBX1	C1	48.00%(2.52+1.38)	0	protein_coding	1	0.99	1	NA	No data	NO
ENSG00000165059	PRKACG	C1	68.67%(3.19+1.78)	0.0067	protein_coding	1	1	1	0.32	Testis-specific Peptide	NO
ENSG00000165076	PRSS37	C1	10.00%(1.41+1.20)	0.0067	protein_coding	1	1	1	1	Testis-specific Protein	NO
ENSG00000165113	GKAP1	C1	100.00%(9.59+1.40)	0	protein_coding	0.96	0.97	1	1	Testis-specific Protein	NO
ENSG00000165120	C7orf45	C1	22.67%(1.67+1.37)	0.0067	protein_coding	1	1	1	0	Not Testis-specific Protein	NO
ENSG00000165131	C7orf34	C1	32.00%(2.05+1.40)	0.0067	protein_coding	1	1	1	NA	No data	NO
ENSG00000165181	C9orf84	C1	97.33%(5.02+1.21)	0	protein_coding	1	1	1	0	Not Testis-specific Protein	NO
ENSG00000165182	CXorf58	C1	61.33%(2.86+1.16)	0	protein_coding	0.99	1	1	0	Not Testis-specific Protein	NO
ENSG00000165309	ARMC3	C1	96.00%(5.07+1.56)	0.0133	protein_coding	1	0.97	1	0.99	Testis-specific Protein	YES
ENSG00000165325	CCDC67	C1	87.33%(3.86+1.32)	0.0067	protein_coding	1	1	1	1	Testis-specific Protein	NO
ENSG00000165383	LRRC18	C1	30.67%(2.04+1.88)	0.02	protein_coding	1	0.98	1	0	Not Testis-specific Protein	NO
ENSG00000165490	C11orf82	C1	100.00%(9.54+0.77)	0	protein_coding	0.96	0.95	0.97	NA	No data	NO
ENSG00000165496	RPL10L	C1	96.67%(7.17+2.00)	0	protein_coding	1	1	1	1	Testis-specific Protein	NO
ENSG00000165555	NOXRED1	C1	100.00%(5.82+0.82)	0	protein_coding	0.97	0.98	1	NA	No data	NO
ENSG00000165568	AKR1E2	C1	99.33%(6.46+1.04)	0	protein_coding	0.97	0.98	1	0.19	Not Testis-specific Protein	NO
ENSG00000165584	SSX3	C1	45.33%(2.41+2.08)	0	protein_coding	1	1	1	NA	No data	YES
ENSG00000165643	SOHLH1	C1	50.00%(2.67+1.85)	0.0067	protein_coding	0.99	0.98	1	NA	No data	NO
ENSG00000165695	AK8	C1	100.00%(6.25+0.98)	0	protein_coding	0.96	0.91	1	1	Testis-specific Protein	NO
ENSG00000165698	C9orf9	C1	100.00%(7.87+0.77)	0	protein_coding	0.9	0.91	1	1	Testis-specific Protein	NO
ENSG00000165805	C12orf50	C1	14.00%(1.62+1.28)	0.0133	protein_coding	1	1	1	0.6	Not Testis-specific Protein	NO
ENSG00000165807	PPP1R36	C1	97.33%(4.52+1.15)	0.0133	protein_coding	0.99	1	1	NA	No data	NO
ENSG00000165863	C10orf82	C1	100.00%(7.35+1.14)	0.0067	protein_coding	0.98	1	1	NA	No data	NO
ENSG00000165972	CCDC38	C1	86.67%(4.57+1.87)	0	protein_coding	1	1	1	NA	No data	NO
ENSG00000166049	PASD1	C1	66.67%(4.85+3.25)	0	protein_coding	1	1	1	1	Testis-specific Protein	YES
ENSG00000166069	TMCO5A	C1	8.00%(0.79+1.50)	0.0333	protein_coding	1	1	1	0.62	Testis-specific Peptide	NO
ENSG00000166118	SPATA19	C1	8.67%(0.81+1.36)	0.0133	protein_coding	1	1	1	1	Testis-specific Protein	YES
ENSG00000166152	C16orf78	C1	6.67%(0.84+1.16)	0.0133	protein_coding	1	1	1	0	Not Testis-specific Protein	NO
ENSG00000166220	C10orf27	C1	35.33%(2.12+1.55)	0.0067	protein_coding	1	1	1	NA	No data	NO
ENSG00000166246	C16orf71	C1	100.00%(5.78+0.98)	0.0133	protein_coding	1	0.99	1	1	Testis-specific Protein	NO
ENSG00000166323	C11orf65	C1	100.00%(5.65+1.02)	0	protein_coding	0.99	1	1	NA	No data	NO
ENSG00000166329	AC007431.1	C1	18.00%(1.23+1.47)	0.0067	protein_coding	1	1	1	NA	No data	NO
ENSG00000166351	POTED	C1	10.67%(0.86+1.21)	0.0133	protein_coding	1	1	1	NA	No data	YES
ENSG00000166359	WDR88	C1	100.00%(5.52+0.68)	0	protein_coding	0.99	0.99	1	0	Not Testis-specific Protein	NO
ENSG00000166546	BEAN1	C1	100.00%(5.75+1.13)	0.0067	protein_coding	0.93	0.93	1	NA	No data	NO
ENSG00000166578	IQCD	C1	100.00%(7.00+0.86)	0.0067	protein_coding	0.99	0.97	1	NA	No data	NO
ENSG00000166796	LDHC	C1	85.33%(4.88+2.09)	0.0067	protein_coding	1	1	1	1	Testis-specific Protein	YES
ENSG00000166800	LDHAL6A	C1	80.67%(4.24+1.89)	0	protein_coding	0.99	1	1	0	Not Testis-specific Protein	NO
ENSG00000166851	PLK1	C1	100.00%(11.94+0.93)	0	protein_coding	0.95	0.99	0.93	0	Not Testis-specific Protein	NO
ENSG00000166926	MS4A6E	C1	16.67%(1.29+1.57)	0.0067	protein_coding	1	0.99	1	NA	No data	NO
ENSG00000166928	MS4A14	C1	99.33%(5.55+1.21)	0.0067	protein_coding	0.99	1	1	NA	No data	NO
ENSG00000166930	MS4A5	C1	10.00%(0.81+1.28)	0.0133	protein_coding	1	1	1	NA	No data	NO
ENSG00000166984	TCP10L2	C1	30.00%(1.78+1.37)	0.0067	protein_coding	1	1	1	NA	No data	NO
ENSG00000167014	C15orf43	C1	48.00%(3.00+2.60)	0	protein_coding	1	1	1	0	Not Testis-specific Protein	NO
ENSG00000167094	TTC16	C1	95.33%(4.95+1.35)	0	protein_coding	1	0.95	1	NA	No data	NO
ENSG00000167098	SUN5	C1	4.00%(0.30+0.96)	0.0333	protein_coding	1	1	1	0.94	Testis-specific Protein	NO
ENSG00000167139	TBC1D21	C1	7.33%(0.70+1.25)	0.02	protein_coding	1	1	1	0.88	Testis-specific Peptide	NO
ENSG00000167194	C16orf92	C1	6.00%(0.67+1.05)	0.0133	protein_coding	1	1	1	NA	No data	NO
ENSG00000167195	GOLGA6C	C1	18.00%(1.09+1.36)	0.0133	protein_coding	1	0.99	1	1	Testis-specific Protein	NO
ENSG00000167210	LOXHD1	C1	100.00%(7.42+1.30)	0	protein_coding	0.98	0.99	1	0.42	Not Testis-specific Protein	NO
ENSG00000167459	AC004790.1	C2	3.33%(0.33+0.95)	0.0267	processed_transcript	1	1	1	NA	No data	NO
ENSG00000167523	C16orf55	C1	100.00%(8.78+0.54)	0.0067	protein_coding	0.98	0.98	1	1	Testis-specific Protein	NO
ENSG00000167525	PROCA1	C1	100.00%(9.28+0.70)	0	protein_coding	1	1	1	NA	No data	NO
ENSG00000167634	NLRP7	C1	100.00%(13.01+3.32)	0	protein_coding	1	1	0.99	0	Not Testis-specific Protein	NO
ENSG00000168026	TTC21A	C1	100.00%(8.16+0.82)	0.0067	protein_coding	0.95	0.98	1	1	Testis-specific Protein	NO
ENSG00000168070	C11orf85	C1	81.33%(4.30+1.81)	0	protein_coding	1	0.99	1	1	Testis-specific Protein	NO
ENSG00000168078	PBK	C1	100.00%(10.08+0.68)	0	protein_coding	0.99	1	0.98	1	Testis-specific Protein	YES
ENSG00000168148	HIST3H3	C1			protein_coding	1	0.98	1	0	Not Testis-specific Protein	NO
ENSG00000168263	KCNV2	C1	96.67%(7.82+2.55)	0	protein_coding	0.99	0.99	1	0.11	Not Testis-specific Protein	NO
ENSG00000168367	AC092327.1	C2	32.67%(2.01+1.51)	0.0133	lincRNA	1	1	1	NA	No data	NO
ENSG00000168454	TXNDC2	C1	17.33%(1.83+1.48)	0.02	protein_coding	1	1	1	0.99	Testis-specific Protein	NO
ENSG00000168491	CCDC110	C1	97.33%(5.13+1.17)	0.0067	protein_coding	0.99	0.99	1	0	Not Testis-specific Protein	YES
ENSG00000168589	DYNLRB2	C1	85.33%(3.92+1.42)	0.0133	protein_coding	1	1	1	1	Testis-specific Protein	NO
ENSG00000168594	ADAM29	C1	24.00%(1.86+1.47)	0.0133	protein_coding	1	1	1	0	Not Testis-specific Protein	YES
ENSG00000168619	ADAM18	C1	60.67%(3.56+2.13)	0	protein_coding	1	1	1	1	Testis-specific Protein	NO
ENSG00000168676	KCTD19	C1	97.33%(5.94+1.73)	0	protein_coding	1	1	1	1	Testis-specific Protein	NO
ENSG00000168746	C20orf62	C1			protein_coding	0.99	0.9	1	NA	No data	NO
ENSG00000168757	TSPY2	C1	46.00%(3.24+3.23)	0	protein_coding	1	1	1	NA	No data	YES
ENSG00000169059	VCX3A	C1	66.00%(3.64+2.25)	0.0067	protein_coding	1	1	1	NA	Testis-specific Protein	NO
ENSG00000169126	ARMC4	C1	94.00%(5.04+1.73)	0	protein_coding	0.97	0.97	1	1	Testis-specific Protein	NO
ENSG00000169154	GOT1L1	C1	18.00%(1.29+1.31)	0.0067	protein_coding	1	1	1	1	Testis-specific Protein	NO
ENSG00000169194	IL13	C1	10.67%(1.38+1.31)	0.02	protein_coding	1	1	1	NA	No data	NO
ENSG00000169214	OR6F1	C1	4.67%(0.80+0.94)	0	protein_coding	1	1	1	0	Not Testis-specific Protein	NO
ENSG00000169402	RSPH10B2	C1	75.33%(4.36+2.11)	0	protein_coding	1	0.95	1	NA	No data	NO
ENSG00000169551	CXorf48	C1	44.67%(2.55+1.54)	0.0067	protein_coding	1	1	1	1	Testis-specific Protein	YES
ENSG00000169679	BUB1	C1	100.00%(11.75+0.79)	0	protein_coding	0.99	1	0.98	1	Testis-specific Protein	NO
ENSG00000169717	ACTRT2	C1	15.33%(1.10+1.74)	0.0133	protein_coding	1	1	1	1	Testis-specific Protein	NO
ENSG00000170236	USP50	C1	22.67%(1.85+1.39)	0.0067	protein_coding	1	0.97	0.99	NA	No data	NO
ENSG00000170469	SPATA24	C1	100.00%(7.21+0.71)	0.0067	protein_coding	0.99	0.97	1	1	Testis-specific Protein	NO
ENSG00000170486	KRT72	C1	56.67%(2.84+1.52)	0.0067	protein_coding	0.96	1	1	0	Not Testis-specific Protein	NO
ENSG00000170516	COX7B2	C1	64.00%(3.55+2.51)	0	protein_coding	1	1	1	NA	No data	NO
ENSG00000170613	FAM71B	C1	5.33%(0.57+1.21)	0.02	protein_coding	1	1	1	1	Testis-specific Protein	NO
ENSG00000170627	GTSF1	C1	96.00%(9.97+3.04)	0	protein_coding	1	1	1	1	Testis-specific Protein	NO
ENSG00000170703	TTLL6	C1	100.00%(6.96+1.19)	0.0067	protein_coding	0.98	0.98	1	0	Not Testis-specific Protein	NO
ENSG00000170748	RBMXL2	C1	91.33%(8.01+2.66)	0	protein_coding	1	1	1	1	Testis-specific Protein	NO
ENSG00000170777	TPD52L3	C1	10.67%(1.00+1.69)	0.0333	protein_coding	1	1	1	NA	No data	NO
ENSG00000170788	DYDC1	C1	47.33%(2.56+1.66)	0.0067	protein_coding	1	1	1	NA	No data	NO
ENSG00000170820	FSHR	C1	34.67%(2.13+2.42)	0.0067	protein_coding	0.96	0.96	1	0	Not Testis-specific Protein	NO
ENSG00000170948	MBD3L1	C1	18.67%(1.41+1.37)	0.0067	protein_coding	1	1	1	NA	No data	NO
ENSG00000170950	PGK2	C1	10.67%(1.01+1.70)	0.0333	protein_coding	1	1	1	1	Testis-specific Protein	NO
ENSG00000171060	C8orf74	C1	4.67%(0.48+0.99)	0.02	protein_coding	1	1	1	NA	No data	NO
ENSG00000171102	OBP2B	C1	30.00%(2.00+2.18)	0.0067	protein_coding	0.97	0.92	1	NA	No data	NO
ENSG00000171405	XAGE5	C1	30.67%(1.82+1.91)	0.0067	protein_coding	1	1	1	NA	No data	YES
ENSG00000171489	SPACA5	C1			protein_coding	1	1	1	NA	No data	NO
ENSG00000171495	HEATR7B2	C1	17.33%(1.67+1.58)	0.02	protein_coding	1	1	1	0.76	Testis-specific Peptide	NO
ENSG00000171722	C1orf111	C1	18.67%(1.36+1.52)	0.0067	protein_coding	1	1	1	NA	No data	NO
ENSG00000171772	SYCE1	C1	88.00%(4.81+1.80)	0	protein_coding	1	0.98	1	1	Testis-specific Protein	YES
ENSG00000171790	SLFNL1	C1	98.67%(5.37+0.94)	0	protein_coding	1	1	1	NA	No data	NO
ENSG00000171794	UTF1	C1	92.67%(9.88+3.49)	0	protein_coding	1	0.9	1	1	Testis-specific Protein	NO
ENSG00000171804	WDR87	C1	86.00%(5.61+2.49)	0	protein_coding	1	1	1	0.11	Not Testis-specific Protein	NO
ENSG00000171864	PRND	C1	94.00%(7.27+2.77)	0	protein_coding	1	1	1	1	Testis-specific Protein	NO
ENSG00000171872	KLF17	C1	85.33%(6.22+3.42)	0	protein_coding	1	0.98	1	NA	No data	NO
ENSG00000171931	FBXW10	C1	44.67%(2.52+1.37)	0.0067	protein_coding	0.99	0.99	1	0	Not Testis-specific Protein	NO
ENSG00000171989	LDHAL6B	C1	21.33%(1.78+1.46)	0.02	protein_coding	1	1	1	0.35	Testis-specific Peptide	NO
ENSG00000172073	C2orf51	C1	80.67%(4.86+2.58)	0	protein_coding	1	1	1	NA	No data	NO
ENSG00000172139	SLC9C1	C1	56.00%(2.68+1.21)	0.0067	protein_coding	0.98	0.99	0.99	0	Not Testis-specific Protein	NO
ENSG00000172361	CCDC11	C1	100.00%(5.90+1.03)	0.0067	protein_coding	1	0.98	1	0.94	Testis-specific Protein	NO
ENSG00000172421	EFCAB3	C1	2.67%(0.54+0.86)	0.0133	protein_coding	1	1	1	NA	No data	NO
ENSG00000172538	FAM170B	C1	2.67%(0.56+0.86)	0.0133	protein_coding	1	1	1	NA	No data	NO
ENSG00000172671	ZFAND4	C1	100.00%(8.31+0.49)	0.0067	protein_coding	0.95	0.96	1	NA	No data	NO
ENSG00000172717	FAM71D	C1	78.00%(3.25+1.14)	0.0133	protein_coding	1	1	1	0	Not Testis-specific Protein	NO
ENSG00000172738	TMEM217	C1	99.33%(5.14+0.94)	0.0067	protein_coding	0.97	0.96	0.99	NA	No data	NO
ENSG00000172967	XKR3	C1	10.00%(1.02+1.13)	0.0067	protein_coding	1	1	1	NA	No data	NO
ENSG00000173093	CCDC63	C1	88.67%(5.25+1.70)	0	protein_coding	1	1	1	0	Not Testis-specific Protein	NO
ENSG00000173213	RP11-683L23.1	C1	98.67%(7.47+1.39)	0	protein_coding	1	0.98	1	NA	No data	NO
ENSG00000173261	PLAC8L1	C1	90.67%(4.15+1.23)	0	protein_coding	0.98	1	1	0	Not Testis-specific Protein	NO
ENSG00000173389	IQCF1	C1	64.67%(3.98+2.72)	0	protein_coding	1	1	1	NA	No data	NO
ENSG00000173401	GLIPR1L1	C1	49.33%(2.73+1.60)	0.0133	protein_coding	1	1	1	1	Testis-specific Protein	NO
ENSG00000173421	CCDC36	C1	100.00%(5.73+1.21)	0	protein_coding	0.99	0.98	1	NA	No data	YES
ENSG00000173464	RNASE11	C1			protein_coding	1	1	1	NA	No data	NO
ENSG00000173557	C2orf70	C1	46.67%(2.70+1.86)	0	protein_coding	1	0.99	0.97	0	Not Testis-specific Protein	NO
ENSG00000173699	SPATA3	C1	22.67%(1.54+1.60)	0.0067	protein_coding	1	1	1	0	Not Testis-specific Protein	NO
ENSG00000173728	C1orf100	C1	66.67%(3.03+1.14)	0.0067	protein_coding	1	1	1	NA	No data	NO
ENSG00000173769	C3orf77	C1	74.67%(3.69+1.90)	0	protein_coding	1	1	1	0	Not Testis-specific Protein	NO
ENSG00000173809	TDRD12	C1	100.00%(10.60+2.31)	0	protein_coding	1	0.99	1	0.98	Testis-specific Protein	NO
ENSG00000173838	43169	C1	90.00%(4.07+1.49)	0.0067	protein_coding	1	1	1	NA	No data	NO
ENSG00000173868	PHOSPHO1	C1	100.00%(6.34+1.28)	0	protein_coding	1	0.97	1	1	Testis-specific Protein	NO
ENSG00000173894	CBX2	C1	100.00%(12.33+0.68)	0	protein_coding	0.95	0.92	0.98	NA	No data	NO
ENSG00000173988	LRRC63	C1	92.67%(4.79+1.56)	0	protein_coding	0.99	0.97	1	0	Not Testis-specific Protein	NO
ENSG00000174015	SPERT	C1	38.67%(2.23+1.53)	0.0067	protein_coding	1	1	1	1	Testis-specific Protein	NO
ENSG00000174016	FAM46D	C1	64.00%(3.10+1.53)	0	protein_coding	1	1	1	0	Not Testis-specific Protein	YES
ENSG00000174038	C9orf131	C1	30.67%(2.11+1.30)	0.0133	protein_coding	1	1	1	0	Not Testis-specific Protein	NO
ENSG00000174225	ARL13A	C1	70.00%(3.69+1.75)	0	protein_coding	1	1	1	NA	No data	NO
ENSG00000174448	STARD6	C1	37.33%(2.24+1.32)	0.0067	protein_coding	1	1	1	NA	No data	NO
ENSG00000174450	GOLGA6L2	C1	16.00%(1.29+1.67)	0.0133	protein_coding	1	1	1	0	Not Testis-specific Protein	NO
ENSG00000174527	MYO1H	C1	98.67%(4.33+0.85)	0.0133	protein_coding	0.94	0.94	0.94	0.92	Testis-specific Protein	NO
ENSG00000174788	PCP2	C1	96.67%(4.65+1.20)	0.0133	protein_coding	1	1	1	0	Not Testis-specific Protein	NO
ENSG00000175018	C10orf122	C1	14.67%(1.22+1.36)	0.0067	protein_coding	1	1	1	0	Not Testis-specific Protein	NO
ENSG00000175170	FAM182B	C1	96.00%(5.81+1.71)	0	protein_coding	0.94	0.99	1	NA	No data	NO
ENSG00000175202	HIGD2B	C1	23.33%(1.66+1.21)	0.0067	protein_coding	1	1	1	NA	No data	NO
ENSG00000175294	CATSPER1	C1	90.00%(4.09+1.16)	0.0067	protein_coding	1	0.98	0.99	NA	No data	NO
ENSG00000175449	RFESD	C1	100.00%(6.77+0.97)	0	protein_coding	0.93	0.97	0.96	NA	No data	NO
ENSG00000175518	UBQLNL	C1	91.33%(4.43+1.38)	0	protein_coding	1	1	1	NA	No data	NO
ENSG00000175520	UBQLN3	C1	29.33%(1.74+1.88)	0.0133	protein_coding	1	1	1	0.99	Testis-specific Protein	NO
ENSG00000175646	PRM1	C1	38.67%(2.39+2.85)	0.0067	protein_coding	1	1	1	NA	No data	YES
ENSG00000175664	TEX26	C1	18.00%(1.28+1.75)	0.02	protein_coding	1	0.99	1	NA	No data	NO
ENSG00000175699	LINC00521	C2	7.33%(0.86+1.14)	0.0067	processed_transcript	1	0.97	1	NA	No data	NO
ENSG00000175718	RBMXL3	C1	56.67%(4.48+3.70)	0	protein_coding	1	1	1	0.91	Testis-specific Protein	NO
ENSG00000175773	RP11-121M22.1	C2	89.33%(4.48+1.56)	0	lincRNA	0.98	0.95	1	NA	No data	NO
ENSG00000175809	ZNF645	C1	2.00%(0.21+0.67)	0.0267	protein_coding	1	1	1	0	Not Testis-specific Protein	YES
ENSG00000175820	CCDC168	C1	38.67%(2.18+1.18)	0.0067	protein_coding	1	1	1	0.13	Not Testis-specific Protein	NO
ENSG00000175877	WBSCR28	C1	19.33%(1.28+1.52)	0.0067	protein_coding	1	1	1	NA	No data	NO
ENSG00000176083	ZNF683	C1	98.67%(6.11+1.56)	0	protein_coding	1	1	1	NA	No data	NO
ENSG00000176160	HSF5	C1	90.67%(4.59+1.38)	0.0067	protein_coding	1	1	1	1	Testis-specific Protein	NO
ENSG00000176177	ENTHD1	C1	74.00%(3.40+1.46)	0	protein_coding	0.97	1	1	1	Testis-specific Protein	NO
ENSG00000176256	HMGB4	C1	24.67%(1.67+1.96)	0.0267	protein_coding	1	1	1	1	Testis-specific Protein	NO
ENSG00000176302	FOXR1	C1	83.33%(6.03+2.77)	0	protein_coding	1	1	1	NA	No data	NO
ENSG00000176563	CNTD1	C1	100.00%(6.09+0.59)	0.0067	protein_coding	1	1	1	NA	No data	NO
ENSG00000176566	DCAF4L2	C1	87.33%(8.33+4.34)	0	protein_coding	1	1	1	1	Testis-specific Protein	NO
ENSG00000176571	CNBD1	C1	19.33%(1.52+1.25)	0.0067	protein_coding	1	1	1	NA	No data	NO
ENSG00000176635	HORMAD2	C1	51.33%(2.62+1.52)	0.0067	protein_coding	1	0.99	1	1	Testis-specific Protein	YES
ENSG00000176679	TGIF2LY	C1	31.33%(1.78+2.24)	0	protein_coding	1	1	1	NA	No data	NO
ENSG00000176732	PFN4	C1	86.00%(4.28+1.44)	0.0067	protein_coding	1	1	1	1	Testis-specific Protein	NO
ENSG00000176746	MAGEB6	C1	74.67%(4.02+2.40)	0	protein_coding	1	1	1	1	Testis-specific Protein	YES
ENSG00000176927	EFCAB5	C1	78.67%(3.26+1.09)	0.0067	protein_coding	1	0.99	1	0.9	Testis-specific Protein	NO
ENSG00000176979	TRIM60	C1	90.00%(7.29+2.97)	0	protein_coding	1	1	1	NA	No data	NO
ENSG00000176988	FMR1NB	C1	44.00%(3.03+2.37)	0	protein_coding	1	1	1	1	Testis-specific Protein	YES
ENSG00000177112	MRVI1-AS1	C2	52.00%(2.64+1.44)	0.0067	antisense	1	1	1	NA	No data	NO
ENSG00000177138	FAM9B	C1	79.33%(4.49+2.33)	0	protein_coding	0.97	1	0.99	NA	Testis-specific Protein	NO
ENSG00000177143	CETN1	C1	53.33%(3.13+2.33)	0.0067	protein_coding	1	1	1	NA	No data	NO
ENSG00000177202	SPACA4	C1	36.67%(2.25+1.58)	0.0067	protein_coding	1	1	1	1	Testis-specific Protein	NO
ENSG00000177294	FBXO39	C1	90.67%(4.28+1.40)	0.0067	protein_coding	1	1	1	0	Not Testis-specific Protein	YES
ENSG00000177324	BEND2	C1	22.00%(1.46+1.59)	0.0067	protein_coding	1	1	1	0.78	Testis-specific Peptide	NO
ENSG00000177369	RP1-62O9.3	C2	27.33%(1.83+1.27)	0.0067	processed_transcript	1	1	1	NA	No data	NO
ENSG00000177414	UBE2U	C1	50.67%(3.23+2.51)	0	protein_coding	1	1	1	NA	No data	NO
ENSG00000177483	RBM44	C1	94.67%(4.77+1.32)	0	protein_coding	0.99	1	1	1	Testis-specific Protein	NO
ENSG00000177504	VCX2	C1	29.33%(1.85+2.05)	0.0067	protein_coding	1	1	1	NA	Testis-specific Protein	NO
ENSG00000177553	RP11-56N19.5	C2	1.33%(0.38+0.70)	0.02	antisense	1	0.94	1	NA	No data	NO
ENSG00000177558	FAM187B	C1	9.33%(1.05+1.34)	0.0133	protein_coding	1	1	1	NA	No data	NO
ENSG00000177627	C12orf54	C1	42.00%(2.44+1.63)	0.0067	protein_coding	1	1	1	NA	No data	NO
ENSG00000177673	C2orf57	C1	11.33%(1.24+1.47)	0.02	protein_coding	1	1	1	1	Testis-specific Protein	NO
ENSG00000177689	MAGEB10	C1	36.67%(1.62+1.76)	0	protein_coding	1	1	1	1	Testis-specific Protein	NO
ENSG00000177938	CAPZA3	C1	12.67%(1.05+1.69)	0.02	protein_coding	1	1	1	0	Not Testis-specific Protein	NO
ENSG00000177947	ODF3	C1	12.67%(1.07+1.24)	0.0067	protein_coding	1	1	1	1	Testis-specific Protein	YES
ENSG00000177992	FAM75E1	C1	77.33%(4.20+1.86)	0	protein_coding	1	1	1	0	Not Testis-specific Protein	NO
ENSG00000177994	C2orf73	C1	39.33%(2.24+1.61)	0.0067	protein_coding	1	1	1	NA	No data	NO
ENSG00000178021	TSPYL6	C1	57.33%(4.84+3.71)	0	protein_coding	1	1	1	1	Testis-specific Protein	NO
ENSG00000178053	MLF1	C1	100.00%(9.98+0.77)	0	protein_coding	0.98	0.94	1	1	Testis-specific Protein	NO
ENSG00000178093	TSSK6	C1	100.00%(6.10+0.72)	0.0067	protein_coding	0.98	1	1	0	Not Testis-specific Protein	YES
ENSG00000178125	PPP1R42	C1	32.67%(2.08+1.55)	0.02	protein_coding	0.99	0.95	1	NA	No data	NO
ENSG00000178248	AP000345.1	C2	70.00%(3.31+1.27)	0	lincRNA	0.99	0.98	1	NA	No data	NO
ENSG00000178257	PRM3	C1	2.67%(0.33+0.93)	0.02	protein_coding	1	1	1	1	Testis-specific Protein	NO
ENSG00000178279	TNP2	C1	2.67%(0.31+0.91)	0.0267	protein_coding	1	1	1	NA	No data	NO
ENSG00000178395	C1orf65	C1	9.33%(0.94+1.39)	0.02	protein_coding	1	1	1	0.52	Testis-specific Peptide	NO
ENSG00000178403	NEUROG2	C1	26.00%(1.95+2.07)	0.0333	protein_coding	0.98	0.98	1	NA	No data	NO
ENSG00000178404	AC100788.1	C1	79.33%(3.56+1.24)	0.0067	protein_coding	1	1	1	NA	No data	NO
ENSG00000178460	C8orf45	C1	100.00%(6.30+1.17)	0	protein_coding	0.98	0.99	1	NA	No data	NO
ENSG00000178645	C10orf53	C1	8.00%(0.90+1.33)	0.0133	protein_coding	1	1	1	NA	No data	NO
ENSG00000178795	GDPD4	C1	89.33%(5.96+2.75)	0	protein_coding	1	0.96	0.99	NA	No data	NO
ENSG00000178804	H1FOO	C1	10.67%(1.21+1.06)	0.0067	protein_coding	1	1	1	NA	No data	NO
ENSG00000178997	EXD1	C1	78.00%(3.70+1.66)	0	protein_coding	1	1	1	0	Not Testis-specific Protein	NO
ENSG00000179046	TRIML2	C1	96.67%(10.63+3.00)	0	protein_coding	1	1	1	NA	No data	NO
ENSG00000179059	ZFP42	C1	99.33%(11.43+2.49)	0	protein_coding	1	1	1	NA	No data	NO
ENSG00000179071	CCDC89	C1	66.00%(3.42+1.66)	0.0067	protein_coding	0.99	0.93	1	NA	No data	NO
ENSG00000179083	FAM133A	C1	98.00%(7.22+2.13)	0	protein_coding	0.91	0.95	1	1	Testis-specific Protein	YES
ENSG00000179088	C12orf42	C1	90.67%(3.82+1.04)	0.0067	protein_coding	1	1	1	NA	No data	NO
ENSG00000179133	C10orf67	C1	90.00%(4.62+1.87)	0	protein_coding	0.91	0.98	0.93	NA	No data	NO
ENSG00000179165	PXT1	C1	32.00%(2.18+1.25)	0.0067	protein_coding	0.99	0.97	1	NA	No data	NO
ENSG00000179168	GGN	C1	100.00%(5.78+0.86)	0.0067	protein_coding	1	1	1	1	Testis-specific Protein	NO
ENSG00000179213	C19orf75	C1	44.00%(2.47+2.35)	0	protein_coding	1	1	1	NA	No data	NO
ENSG00000179363	TMEM31	C1	94.67%(5.16+1.64)	0	protein_coding	1	1	1	1	Testis-specific Protein	NO
ENSG00000179397	C1orf101	C1	100.00%(5.72+1.25)	0	protein_coding	0.97	0.99	0.99	0	Not Testis-specific Protein	NO
ENSG00000179407	DNAJB8	C1	7.33%(0.66+1.37)	0.02	protein_coding	1	1	1	1	Testis-specific Protein	YES
ENSG00000179580	RNF151	C1	56.67%(2.79+1.32)	0.0067	protein_coding	1	1	1	NA	No data	NO
ENSG00000179636	TPPP2	C1	38.00%(2.33+1.98)	0.0067	protein_coding	1	1	1	1	Testis-specific Protein	YES
ENSG00000179676	LINC00305	C2	22.67%(1.52+1.48)	0.0067	lincRNA	1	1	1	NA	No data	NO
ENSG00000179755	CTD-2144E22.5	C1			protein_coding	1	1	1	NA	No data	NO
ENSG00000179873	NLRP11	C1	92.00%(4.88+1.56)	0.0067	protein_coding	0.99	0.94	0.99	NA	No data	NO
ENSG00000180043	FAM71E2	C1	6.67%(0.88+1.26)	0.02	protein_coding	1	1	1	0	Not Testis-specific Protein	NO
ENSG00000180083	WFDC11	C1			protein_coding	1	1	0.99	NA	No data	NO
ENSG00000180113	TDRD6	C1	100.00%(7.91+1.38)	0	protein_coding	0.98	1	0.99	1	Testis-specific Protein	YES
ENSG00000180116	C12orf40	C1	79.33%(5.24+2.75)	0	protein_coding	1	1	1	NA	No data	NO
ENSG00000180138	CSNK1A1L	C1	5.33%(0.83+0.96)	0.0067	protein_coding	1	1	1	NA	No data	NO
ENSG00000180219	FAM71C	C1	3.33%(0.64+1.04)	0.0133	protein_coding	1	1	1	NA	No data	NO
ENSG00000180259	PRNT	C1	1.33%(0.19+0.63)	0.02	protein_coding	1	1	1	NA	No data	NO
ENSG00000180279	AC010325.1	C2	90.67%(3.92+1.00)	0	lincRNA	0.99	0.98	1	NA	No data	NO
ENSG00000180336	C17orf104	C1	100.00%(6.30+1.24)	0	protein_coding	1	1	1	0.99	Testis-specific Protein	NO
ENSG00000180424	DEFB123	C1	64.67%(4.15+2.87)	0	protein_coding	1	1	1	1	Testis-specific Protein	NO
ENSG00000180481	GLIPR1L2	C1	82.67%(3.96+1.48)	0.0067	protein_coding	0.97	0.99	1	NA	No data	NO
ENSG00000180483	DEFB119	C1	30.67%(2.38+3.20)	0.0067	protein_coding	1	1	1	1	Testis-specific Protein	NO
ENSG00000180697	C3orf22	C1	21.33%(1.62+1.31)	0.0067	protein_coding	1	1	1	NA	Testis-specific Protein	NO
ENSG00000180846	CSNK1G2-AS1	C2	17.33%(1.61+1.07)	0.0067	antisense	1	1	1	NA	No data	NO
ENSG00000180878	C11orf42	C1	50.67%(2.49+1.48)	0.0067	protein_coding	1	0.96	1	NA	No data	NO
ENSG00000181013	C17orf47	C1	8.67%(1.48+0.93)	0.0067	protein_coding	0.97	1	1	0.9	Testis-specific Protein	NO
ENSG00000181195	PENK	C1	92.67%(6.03+2.60)	0	protein_coding	0.99	0.96	1	0.38	Testis-specific Peptide	NO
ENSG00000181323	SPEM1	C1	66.67%(3.21+1.59)	0.0067	protein_coding	1	1	1	NA	No data	NO
ENSG00000181433	SAGE1	C1	27.33%(1.68+1.84)	0.0067	protein_coding	1	1	1	0	Not Testis-specific Protein	YES
ENSG00000181562	EDDM3A	C1	15.33%(1.10+1.30)	0.0133	protein_coding	0.99	0.99	1	0	Not Testis-specific Protein	NO
ENSG00000181626	ANKRD62	C1	38.67%(2.22+1.63)	0	protein_coding	0.94	0.99	1	0.73	Not Testis-specific Protein	NO
ENSG00000181781	ODF3L2	C1	84.67%(3.72+1.36)	0.0067	protein_coding	1	0.99	1	NA	No data	NO
ENSG00000181786	ACTL9	C1	7.33%(0.67+1.39)	0.0267	protein_coding	1	1	1	1	Testis-specific Protein	NO
ENSG00000181867	FTMT	C1	56.00%(2.75+2.03)	0	protein_coding	1	1	1	1	Testis-specific Protein	NO
ENSG00000181995	LINC00301	C2	5.33%(0.71+1.32)	0.0267	lincRNA	1	1	1	NA	No data	NO
ENSG00000182035	ADIG	C1	4.67%(0.54+1.06)	0.0133	protein_coding	1	1	1	1	Testis-specific Protein	NO
ENSG00000182264	IZUMO1	C1	76.67%(3.28+1.11)	0.0067	protein_coding	0.99	0.98	1	0.55	Testis-specific Peptide	NO
ENSG00000182308	DCAF4L1	C1	97.33%(7.35+3.38)	0	protein_coding	1	1	1	1	Testis-specific Protein	NO
ENSG00000182459	TEX19	C1	84.67%(4.33+1.70)	0	protein_coding	1	1	1	NA	No data	NO
ENSG00000182481	KPNA2	C1	100.00%(13.94+0.85)	0	protein_coding	0.93	0.96	0.98	1	Testis-specific Protein	NO
ENSG00000182583	VCX	C1	87.33%(4.67+1.89)	0.0067	protein_coding	1	1	1	NA	Testis-specific Protein	NO
ENSG00000182645	C10orf96	C1	80.67%(5.29+2.62)	0	protein_coding	1	1	1	NA	No data	NO
ENSG00000182824	AC008132.1	C1			protein_coding	1	1	1	NA	No data	NO
ENSG00000182896	TMEM95	C1	1.33%(0.48+0.81)	0.0133	protein_coding	1	0.99	1	NA	No data	NO
ENSG00000182950	ODF3L1	C1	56.00%(3.05+1.77)	0	protein_coding	1	0.99	1	NA	No data	NO
ENSG00000182974	OR4M2	C1			protein_coding	1	1	1	NA	No data	NO
ENSG00000182993	C12orf60	C1	100.00%(8.16+0.79)	0.0133	protein_coding	0.91	0.96	0.98	0.72	Testis-specific Peptide	NO
ENSG00000183035	CYLC1	C1	4.67%(0.36+1.08)	0.0333	protein_coding	1	1	1	0.91	Testis-specific Protein	NO
ENSG00000183066	WBP2NL	C1	98.67%(5.08+1.10)	0.0067	protein_coding	0.99	0.99	1	NA	No data	NO
ENSG00000183206	POTEC	C1	36.67%(2.02+1.59)	0	protein_coding	1	1	1	NA	No data	YES
ENSG00000183292	AC140481.2	C1	2.67%(0.37+0.80)	0.0133	protein_coding	1	1	1	NA	No data	NO
ENSG00000183304	FAM9A	C1	36.67%(2.06+1.76)	0.0067	protein_coding	1	1	1	0.67	Testis-specific Peptide	NO
ENSG00000183318	SPDYE4	C1	1.33%(0.68+0.86)	0.0133	protein_coding	1	1	1	NA	No data	NO
ENSG00000183324	C15orf60	C1	71.33%(4.31+2.36)	0	protein_coding	1	1	1	1	Testis-specific Protein	YES
ENSG00000183396	TMEM89	C1	52.00%(2.70+1.06)	0.0067	protein_coding	1	1	1	1	Testis-specific Protein	NO
ENSG00000183434	TFDP3	C1	54.00%(3.71+3.15)	0	protein_coding	1	1	1	NA	No data	YES
ENSG00000183476	SH2D7	C1	89.33%(4.04+1.26)	0.0067	protein_coding	0.95	0.97	1	0	Not Testis-specific Protein	NO
ENSG00000183496	MEX3B	C1	100.00%(9.15+1.32)	0	protein_coding	0.99	0.98	1	0	Not Testis-specific Protein	NO
ENSG00000183559	C10orf120	C1	6.67%(0.78+1.17)	0.0133	protein_coding	1	1	1	NA	No data	NO
ENSG00000183629	GOLGA8G	C1	2.67%(0.37+0.74)	0.0267	protein_coding	0.99	0.97	1	NA	No data	NO
ENSG00000183654	43170	C1	83.33%(4.05+1.84)	0.0067	protein_coding	0.99	1	1	NA	No data	NO
ENSG00000183706	OR4N4	C1			protein_coding	1	1	1	NA	No data	NO
ENSG00000183831	ANKRD45	C1	100.00%(5.83+1.06)	0	protein_coding	0.98	0.92	0.99	0.74	Not Testis-specific Protein	YES
ENSG00000183850	ZNF730	C1	100.00%(7.23+0.98)	0	protein_coding	0.98	0.96	0.95	NA	No data	NO
ENSG00000184108	TRIML1	C1	18.67%(1.23+1.49)	0.0133	protein_coding	1	1	1	1	Testis-specific Protein	NO
ENSG00000184345	IQCF2	C1	7.33%(0.83+1.23)	0.0133	protein_coding	1	1	1	NA	No data	NO
ENSG00000184361	TEX34	C1	70.67%(2.99+1.11)	0.0067	protein_coding	1	1	1	NA	No data	NO
ENSG00000184378	AC078802.1	C1	100.00%(6.28+1.05)	0.0067	protein_coding	1	0.99	1	1	Testis-specific Protein	NO
ENSG00000184507	C15orf55	C1	87.33%(5.74+1.86)	0	protein_coding	1	1	1	1	Testis-specific Protein	NO
ENSG00000184560	C17orf74	C1	74.67%(3.78+1.79)	0.0067	protein_coding	1	1	1	NA	No data	NO
ENSG00000184647	PRSS55	C1	10.67%(0.91+1.26)	0.0133	protein_coding	1	1	1	1	Testis-specific Protein	YES
ENSG00000184650	ODF4	C1	6.67%(0.79+1.12)	0.02	protein_coding	1	1	1	NA	No data	YES
ENSG00000184661	CDCA2	C1	100.00%(10.47+0.82)	0	protein_coding	0.99	0.98	0.99	0.73	Testis-specific Peptide	NO
ENSG00000184735	DDX53	C1	87.33%(5.91+2.42)	0	protein_coding	1	1	1	1	Testis-specific Protein	YES
ENSG00000184786	TCTE3	C1	100.00%(7.01+0.62)	0.0067	protein_coding	0.99	1	1	1	Testis-specific Protein	NO
ENSG00000184814	PRR23B	C1	66.00%(3.59+2.48)	0	protein_coding	1	1	1	NA	No data	NO
ENSG00000185013	NT5C1B	C1	79.33%(3.30+1.12)	0.0067	protein_coding	1	1	1	NA	No data	NO
ENSG00000185055	EFCAB10	C1	100.00%(6.33+1.12)	0	protein_coding	1	0.92	0.98	NA	No data	NO
ENSG00000185056	C5orf47	C1	76.67%(3.73+1.67)	0	protein_coding	1	1	1	1	Testis-specific Protein	NO
ENSG00000185156	MFSD6L	C1	96.00%(5.66+1.99)	0	protein_coding	0.96	0.98	0.99	NA	No data	NO
ENSG00000185177	ZNF479	C1	43.33%(2.42+2.14)	0	protein_coding	1	1	1	NA	No data	NO
ENSG00000185247	MAGEA11	C1	84.00%(4.43+1.94)	0	protein_coding	1	1	1	NA	No data	YES
ENSG00000185264	TEX33	C1	4.67%(0.48+1.22)	0.02	protein_coding	1	1	1	1	Testis-specific Protein	NO
ENSG00000185290	RP4-725G10.1	C1	87.33%(4.52+1.66)	0.0067	protein_coding	1	0.99	1	NA	No data	NO
ENSG00000185294	SPPL2C	C1	5.33%(0.45+1.21)	0.02	protein_coding	1	1	1	NA	Testis-specific Protein	NO
ENSG00000185433	LINC00158	C2	54.00%(2.66+1.30)	0	lincRNA	0.99	0.99	1	NA	No data	NO
ENSG00000185448	FAM47A	C1	26.67%(1.72+1.27)	0	protein_coding	1	1	1	0	Not Testis-specific Protein	NO
ENSG00000185523	C1orf227	C1	33.33%(2.06+1.00)	0.0067	protein_coding	1	1	1	0	Not Testis-specific Protein	NO
ENSG00000185594	SPATA8	C1	44.67%(2.57+2.02)	0.02	protein_coding	1	1	1	0	Not Testis-specific Protein	NO
ENSG00000185662	C5orf50	C1	3.33%(0.72+0.93)	0.0133	protein_coding	1	1	1	0	Not Testis-specific Protein	NO
ENSG00000185686	PRAME	C1	99.33%(10.11+3.96)	0	protein_coding	1	1	1	NA	No data	YES
ENSG00000185689	C6orf201	C1	84.00%(3.56+1.12)	0.0067	protein_coding	1	1	1	NA	No data	NO
ENSG00000185823	C15orf2	C1	96.67%(5.94+1.59)	0	protein_coding	0.97	0.98	1	NA	No data	NO
ENSG00000185863	TMEM210	C1	12.67%(1.44+1.28)	0.0067	protein_coding	1	1	1	NA	No data	NO
ENSG00000185888	PRSS38	C1	10.00%(0.95+1.24)	0.02	protein_coding	1	1	1	0	Not Testis-specific Protein	NO
ENSG00000185955	C7orf61	C1	92.00%(4.12+1.21)	0.0067	protein_coding	0.99	1	1	1	Testis-specific Protein	NO
ENSG00000185958	FAM186A	C1	96.67%(4.94+1.30)	0.0067	protein_coding	1	0.98	1	NA	No data	NO
ENSG00000185972	CCIN	C1	91.33%(4.15+1.28)	0.0067	protein_coding	1	1	1	0.99	Testis-specific Protein	NO
ENSG00000186007	LEMD1	C1	98.67%(5.72+1.20)	0	protein_coding	1	1	1	0	Not Testis-specific Protein	YES
ENSG00000186075	ZPBP2	C1	30.67%(1.92+1.83)	0.02	protein_coding	1	1	1	0.98	Testis-specific Protein	NO
ENSG00000186086	NBPF6	C1	20.00%(1.44+1.50)	0	protein_coding	0.98	1	1	NA	No data	NO
ENSG00000186118	ATPAF1-AS1	C1	73.33%(3.22+1.38)	0.0067	protein_coding	1	1	1	1	Testis-specific Protein	NO
ENSG00000186143	C2orf53	C1	8.67%(0.82+1.59)	0.0267	protein_coding	1	1	1	1	Testis-specific Protein	NO
ENSG00000186148	AC013271.3	C2	38.67%(2.15+1.26)	0	processed_transcript	0.96	1	1	NA	No data	NO
ENSG00000186150	UBL4B	C1	48.00%(2.72+1.67)	0.0067	protein_coding	1	1	1	NA	No data	NO
ENSG00000186235	AC016757.3	C1	100.00%(5.19+0.92)	0	protein_coding	0.97	0.95	1	NA	No data	NO
ENSG00000186280	KDM4D	C1	100.00%(7.52+0.71)	0.0067	protein_coding	1	1	1	0.92	Testis-specific Protein	NO
ENSG00000186334	SLC36A3	C1	3.33%(0.79+0.87)	0.0067	protein_coding	1	1	1	NA	No data	NO
ENSG00000186451	SPATA12	C1	86.00%(4.04+1.38)	0	protein_coding	1	1	1	NA	No data	NO
ENSG00000186452	TMPRSS12	C1	13.33%(1.37+1.24)	0.02	protein_coding	1	1	1	0.74	Testis-specific Peptide	YES
ENSG00000186453	C2orf84	C1	94.67%(4.61+1.36)	0	protein_coding	0.99	0.99	1	NA	No data	NO
ENSG00000186471	AKAP14	C1	20.67%(1.33+1.88)	0.0267	protein_coding	1	0.98	1	0	Not Testis-specific Protein	NO
ENSG00000186583	SPATC1	C1	90.00%(4.08+1.17)	0.0067	protein_coding	1	1	1	0.7	Testis-specific Peptide	NO
ENSG00000186638	KIF24	C1	100.00%(8.77+0.69)	0	protein_coding	0.98	0.96	0.99	0.82	Testis-specific Peptide	NO
ENSG00000186952	TMEM232	C1	92.67%(5.05+1.48)	0	protein_coding	0.91	0.91	1	0	Not Testis-specific Protein	NO
ENSG00000186976	EFCAB6	C1	100.00%(5.44+1.14)	0.0067	protein_coding	0.99	0.99	1	0.36	Testis-specific Peptide	NO
ENSG00000187003	ACTL7A	C1	12.67%(0.93+1.73)	0.0267	protein_coding	1	1	1	1	Testis-specific Protein	NO
ENSG00000187012	LINC00207	C2	1.33%(0.16+0.56)	0.0133	lincRNA	1	0.98	1	NA	No data	NO
ENSG00000187105	HEATR4	C1	100.00%(5.95+0.72)	0	protein_coding	0.96	1	0.99	0	Not Testis-specific Protein	NO
ENSG00000187166	H1FNT	C1	40.00%(2.45+1.84)	0.0067	protein_coding	1	1	1	1	Testis-specific Protein	NO
ENSG00000187186	RP11-195F19.5	C1	99.33%(5.23+0.89)	0.0067	protein_coding	0.98	0.97	1	NA	No data	NO
ENSG00000187268	FAM9C	C1	98.00%(9.05+2.19)	0	protein_coding	1	0.99	1	1	Testis-specific Protein	NO
ENSG00000187516	CXorf27	C1	30.00%(1.86+1.61)	0.0067	protein_coding	1	1	1	NA	No data	NO
ENSG00000187581	COX8C	C1	84.67%(5.75+2.61)	0	protein_coding	1	1	1	NA	No data	NO
ENSG00000187600	AC018682.6	C1	68.67%(4.02+2.51)	0	protein_coding	1	1	1	1	Testis-specific Protein	NO
ENSG00000187624	C17orf97	C1	100.00%(7.38+1.09)	0	protein_coding	0.95	0.92	0.99	1	Testis-specific Protein	NO
ENSG00000187658	C5orf52	C1	9.33%(1.07+1.27)	0.02	protein_coding	1	1	1	NA	No data	NO
ENSG00000187690	CXorf67	C1	96.67%(7.90+3.10)	0	protein_coding	0.99	1	1	NA	No data	NO
ENSG00000187753	C9orf153	C1	32.67%(2.13+1.21)	0.0067	protein_coding	1	0.98	1	NA	No data	NO
ENSG00000187772	LIN28B	C1	99.33%(10.92+1.99)	0	protein_coding	1	1	1	1	Testis-specific Protein	NO
ENSG00000187806	TMEM202	C1	27.33%(1.91+2.47)	0	protein_coding	1	1	1	0	Not Testis-specific Protein	NO
ENSG00000187833	C2orf78	C1	5.33%(0.77+1.11)	0.0333	protein_coding	1	1	1	0	Not Testis-specific Protein	NO
ENSG00000187860	CCDC157	C1	100.00%(7.83+0.52)	0.0067	protein_coding	0.98	0.93	1	0.55	Testis-specific Peptide	NO
ENSG00000187969	ZCCHC13	C1	28.00%(1.50+1.53)	0	protein_coding	1	1	1	NA	No data	NO
ENSG00000187979	AC008079.9	C2	1.33%(0.31+0.67)	0.0333	antisense	1	1	1	NA	No data	NO
ENSG00000188032	C19orf67	C1	92.00%(4.29+1.36)	0	protein_coding	1	1	1	NA	No data	NO
ENSG00000188050	RNF133	C1	19.33%(1.36+1.46)	0.02	protein_coding	1	1	1	NA	No data	NO
ENSG00000188163	FAM166A	C1	64.67%(3.26+1.25)	0.0067	protein_coding	1	0.99	1	0.72	Testis-specific Peptide	NO
ENSG00000188280	AC007731.1	C1	3.33%(0.72+0.96)	0.0067	protein_coding	1	1	1	NA	No data	NO
ENSG00000188306	LRRIQ4	C1	42.00%(2.38+1.47)	0	protein_coding	1	0.99	1	NA	No data	NO
ENSG00000188368	PRR19	C1	100.00%(8.12+1.00)	0.0067	protein_coding	0.99	0.99	1	NA	No data	NO
ENSG00000188386	PPP3R2	C1	21.33%(1.76+1.75)	0.02	protein_coding	1	1	1	0	Not Testis-specific Protein	NO
ENSG00000188425	NANOS2	C1	44.00%(2.40+1.92)	0.0067	protein_coding	1	1	1	1	Testis-specific Protein	NO
ENSG00000188738	FSIP2	C1	100.00%(6.80+1.22)	0.0067	protein_coding	0.91	1	0.99	0.9	Testis-specific Protein	NO
ENSG00000188782	CATSPER4	C1	72.00%(3.21+1.24)	0	protein_coding	1	1	1	NA	No data	NO
ENSG00000188800	TMCO2	C1	7.33%(1.07+1.33)	0.02	protein_coding	1	1	1	1	Testis-specific Protein	NO
ENSG00000188848	BEND4	C1	99.33%(10.10+2.19)	0	protein_coding	0.98	1	1	NA	No data	NO
ENSG00000189023	MAGEB16	C1	72.67%(4.22+2.70)	0	protein_coding	1	1	1	0	Not Testis-specific Protein	NO
ENSG00000189037	DUSP21	C1	16.67%(1.16+1.38)	0.0067	protein_coding	1	1	1	NA	No data	NO
ENSG00000189064	GAGE2A	C1	20.00%(1.36+1.89)	0.0333	protein_coding	1	1	1	1	Testis-specific Protein	YES
ENSG00000189132	FAM47B	C1	3.33%(0.31+0.91)	0.02	protein_coding	1	1	1	0	Not Testis-specific Protein	NO
ENSG00000189134	NKAPL	C1	93.33%(5.05+1.28)	0	protein_coding	0.99	0.97	1	NA	No data	NO
ENSG00000189139	FSCB	C1	8.67%(1.02+1.29)	0.02	protein_coding	1	1	1	0	Not Testis-specific Protein	NO
ENSG00000189252	SPANXN3	C1	6.00%(0.46+1.03)	0.0267	protein_coding	1	1	1	0.97	Testis-specific Protein	YES
ENSG00000189269	C22orf43	C1	94.00%(4.87+1.42)	0.0067	protein_coding	1	1	1	NA	No data	NO
ENSG00000189326	SPANXN4	C1			protein_coding	1	1	1	1	Testis-specific Protein	YES
ENSG00000189332	RP11-113D6.10	C1	6.00%(0.66+1.21)	0.0267	protein_coding	1	1	1	NA	No data	NO
ENSG00000189401	OTUD6A	C1	69.33%(4.49+3.21)	0	protein_coding	1	1	1	1	Testis-specific Protein	NO
ENSG00000196074	SYCP2	C1	100.00%(7.86+1.58)	0	protein_coding	0.95	0.98	0.99	1	Testis-specific Protein	NO
ENSG00000196184	OR10J1	C1			protein_coding	1	1	1	NA	No data	NO
ENSG00000196242	OR2C3	C1	44.00%(2.35+1.53)	0	protein_coding	1	0.99	1	NA	No data	NO
ENSG00000196335	STK31	C1	100.00%(8.20+1.86)	0	protein_coding	1	1	1	1	Testis-specific Protein	NO
ENSG00000196388	INCA1	C1	100.00%(7.49+0.63)	0.0067	protein_coding	0.96	0.97	1	NA	No data	NO
ENSG00000196406	SPANXD	C1	18.00%(1.10+1.43)	0.0133	protein_coding	1	1	1	NA	Testis-specific Protein	YES
ENSG00000196427	NBPF4	C1	18.67%(1.39+1.55)	0.0133	protein_coding	0.99	1	1	NA	No data	NO
ENSG00000196431	CRYBA4	C1	78.67%(4.64+2.49)	0	protein_coding	1	0.95	1	0	Not Testis-specific Protein	NO
ENSG00000196475	GK2	C1	15.33%(1.32+1.67)	0.02	protein_coding	1	1	1	0.99	Testis-specific Protein	NO
ENSG00000196553	LINC00238	C2	22.00%(1.56+1.52)	0.0133	processed_transcript	1	0.99	1	NA	No data	NO
ENSG00000196570	PFN3	C1	26.67%(1.57+1.36)	0.0067	protein_coding	1	1	1	0.39	Testis-specific Peptide	NO
ENSG00000196834	POTEI	C1	11.33%(1.20+1.10)	0.0067	protein_coding	0.98	0.92	1	0	Not Testis-specific Protein	NO
ENSG00000196860	TOMM20L	C1	87.33%(3.34+0.78)	0.0067	protein_coding	1	0.9	1	NA	No data	NO
ENSG00000196900	C5orf48	C1	22.00%(1.43+1.50)	0	protein_coding	1	1	1	NA	No data	NO
ENSG00000197140	ADAM32	C1	100.00%(6.48+1.50)	0	protein_coding	1	1	1	1	Testis-specific Protein	NO
ENSG00000197172	MAGEA6	C1	45.33%(3.04+2.99)	0.0067	protein_coding	1	1	1	NA	Testis-specific Protein	NO
ENSG00000197181	PIWIL2	C1	100.00%(9.54+2.18)	0	protein_coding	0.98	1	1	1	Testis-specific Protein	YES
ENSG00000197213	ZSCAN5B	C1	70.67%(3.77+1.75)	0	protein_coding	1	1	1	NA	No data	NO
ENSG00000197279	ZNF165	C1	100.00%(7.63+0.80)	0	protein_coding	0.95	0.96	0.99	NA	No data	YES
ENSG00000197416	FABP12	C1	6.00%(0.96+1.04)	0.0133	protein_coding	0.98	1	0.99	0	Not Testis-specific Protein	NO
ENSG00000197503	LINC00477	C2	4.00%(0.52+0.85)	0.02	lincRNA	1	0.98	1	NA	No data	NO
ENSG00000197587	DMBX1	C1	94.00%(5.44+2.15)	0	protein_coding	0.96	0.99	1	NA	No data	NO
ENSG00000197651	C12orf12	C1	22.00%(1.59+1.60)	0.02	protein_coding	1	1	1	NA	No data	NO
ENSG00000197748	WDR96	C1	100.00%(7.17+1.41)	0	protein_coding	0.97	0.93	0.99	0	Not Testis-specific Protein	NO
ENSG00000197768	C9orf173	C1	95.33%(4.00+1.06)	0.0133	protein_coding	1	1	1	NA	No data	NO
ENSG00000197826	C4orf22	C1	14.67%(1.19+1.61)	0.02	protein_coding	1	0.93	1	NA	No data	NO
ENSG00000197889	MEIG1	C1	90.67%(4.17+1.04)	0	protein_coding	0.99	0.97	1	NA	No data	NO
ENSG00000198028	ZNF560	C1	95.33%(8.97+2.54)	0	protein_coding	1	0.98	1	NA	No data	NO
ENSG00000198033	TUBA3C	C1	56.67%(3.72+3.17)	0	protein_coding	1	1	1	NA	No data	NO
ENSG00000198054	DSCR8	C1	90.00%(7.84+2.82)	0	protein_coding	1	1	1	NA	No data	YES
ENSG00000198062	POTEH	C1	4.67%(0.62+0.91)	0.0133	protein_coding	0.93	0.96	1	NA	No data	YES
ENSG00000198173	FAM47C	C1	42.67%(2.35+1.64)	0.0067	protein_coding	1	1	1	0.27	Not Testis-specific Protein	NO
ENSG00000198445	CCT8L2	C1	15.33%(1.18+1.38)	0.0133	protein_coding	1	1	1	1	Testis-specific Protein	NO
ENSG00000198573	SPANXC	C1	15.33%(1.17+1.35)	0.0067	protein_coding	1	1	1	NA	Testis-specific Protein	YES
ENSG00000198681	MAGEA1	C1	50.00%(3.03+2.73)	0.0067	protein_coding	1	1	1	NA	No data	YES
ENSG00000198723	C19orf45	C1	92.67%(4.86+1.55)	0	protein_coding	0.99	1	1	NA	No data	NO
ENSG00000198754	OXCT2	C1	85.33%(3.98+1.28)	0	protein_coding	1	0.98	1	0	Not Testis-specific Protein	NO
ENSG00000198765	SYCP1	C1	73.33%(3.45+1.74)	0.0067	protein_coding	1	1	1	1	Testis-specific Protein	YES
ENSG00000198798	MAGEB3	C1	69.33%(3.59+2.14)	0	protein_coding	1	1	1	1	Testis-specific Protein	YES
ENSG00000198870	C9orf96	C1	100.00%(6.02+0.95)	0	protein_coding	0.98	0.95	1	NA	No data	NO
ENSG00000198883	PNMA5	C1	96.67%(7.43+2.91)	0	protein_coding	0.99	0.98	1	1	Testis-specific Protein	NO
ENSG00000198885	ITPRIPL1	C1	100.00%(8.56+0.55)	0	protein_coding	0.99	0.94	1	NA	No data	NO
ENSG00000198889	DCAF12L1	C1	94.00%(6.24+1.92)	0	protein_coding	0.99	0.99	1	1	Testis-specific Protein	NO
ENSG00000203335	AC006019.3	C2	52.00%(3.61+3.23)	0	antisense	1	1	1	NA	No data	NO
ENSG00000203498	RP11-556O15.1	C2			lincRNA	1	0.99	0.99	NA	No data	NO
ENSG00000203643	AC012456.3	C2	1.33%(0.21+0.60)	0.02	antisense	1	1	1	NA	No data	NO
ENSG00000203690	TCP10	C1	16.67%(1.00+1.61)	0.02	protein_coding	1	1	1	NA	No data	NO
ENSG00000203711	C6orf99	C1	98.00%(4.95+1.15)	0.0067	protein_coding	1	1	1	NA	No data	NO
ENSG00000203778	C6orf225	C1	100.00%(8.96+0.83)	0	protein_coding	0.96	0.97	1	NA	No data	NO
ENSG00000203780	FANK1	C1	100.00%(6.80+1.01)	0.0067	protein_coding	0.95	0.96	1	1	Testis-specific Protein	NO
ENSG00000203784	LELP1	C1	20.67%(1.50+1.91)	0.0133	protein_coding	1	1	1	1	Testis-specific Protein	NO
ENSG00000203795	FAM24A	C1	2.00%(0.27+0.78)	0.02	protein_coding	1	1	1	NA	No data	NO
ENSG00000203876	RP11-451M19.3	C1	98.67%(5.48+1.16)	0	protein_coding	0.99	0.99	1	NA	No data	NO
ENSG00000203897	RP11-475E11.5	C2	7.33%(0.88+1.31)	0.02	antisense	1	1	1	NA	No data	NO
ENSG00000203907	OOEP	C1	93.33%(8.21+2.78)	0	protein_coding	1	1	1	NA	No data	NO
ENSG00000203909	DPPA5	C1	94.00%(11.32+4.05)	0	protein_coding	1	0.99	1	NA	No data	NO
ENSG00000203910	C1orf146	C1	70.00%(3.61+1.64)	0	protein_coding	1	1	1	NA	No data	NO
ENSG00000203923	SPANXN1	C1	16.00%(1.02+1.40)	0.02	protein_coding	1	1	1	NA	No data	YES
ENSG00000203933	CXorf66	C1	2.00%(0.20+0.75)	0.0267	protein_coding	1	1	1	1	Testis-specific Protein	NO
ENSG00000203942	C10orf62	C1	14.67%(1.10+1.67)	0.02	protein_coding	1	1	1	0.32	Testis-specific Peptide	NO
ENSG00000203963	C1orf141	C1	22.67%(1.65+1.71)	0.0067	protein_coding	1	0.93	1	0	Not Testis-specific Protein	NO
ENSG00000203989	RHOXF2B	C1	22.67%(1.33+1.97)	0.0133	protein_coding	1	1	1	NA	No data	NO
ENSG00000204006	C1orf185	C1	2.00%(0.24+0.84)	0.02	protein_coding	1	1	1	NA	No data	NO
ENSG00000204007	GLT6D1	C1	1.33%(0.28+0.70)	0.0133	protein_coding	1	1	1	NA	No data	NO
ENSG00000204019	CXorf61	C1	82.67%(4.38+1.99)	0	protein_coding	1	1	1	1	Testis-specific Protein	YES
ENSG00000204022	LIPJ	C1	22.67%(1.68+1.16)	0	protein_coding	0.99	0.98	1	NA	No data	NO
ENSG00000204025	TRPC5-AS1	C2	64.00%(3.49+2.03)	0	antisense	1	1	1	NA	No data	NO
ENSG00000204052	LRRC73	C1	100.00%(5.05+1.03)	0.02	protein_coding	0.99	0.96	1	0.39	Not Testis-specific Protein	NO
ENSG00000204086	RPA4	C1	85.33%(4.04+1.34)	0.0067	protein_coding	0.95	0.98	0.99	1	Testis-specific Protein	NO
ENSG00000204091	TDRG1	C2	70.00%(3.35+1.84)	0.0067	antisense	1	1	1	NA	No data	NO
ENSG00000204188	GGNBP1	C1	85.33%(3.59+0.95)	0	protein_coding	1	0.95	1	NA	No data	NO
ENSG00000204193	TXNDC8	C1	2.67%(0.45+0.96)	0.02	protein_coding	1	1	1	NA	No data	NO
ENSG00000204279	PAGE3	C1	3.33%(0.37+0.81)	0.0267	protein_coding	1	1	1	NA	No data	YES
ENSG00000204296	C6orf10	C1	68.67%(4.52+2.47)	0	protein_coding	1	0.99	1	1	Testis-specific Protein	NO
ENSG00000204300	TMEM225	C1	2.67%(0.32+0.89)	0.02	protein_coding	1	1	1	0	Not Testis-specific Protein	NO
ENSG00000204311	DFNB59	C1	100.00%(6.37+0.79)	0	protein_coding	0.91	0.96	0.99	0	Not Testis-specific Protein	NO
ENSG00000204334	AC007405.7	C1	100.00%(6.46+1.08)	0	protein_coding	1	1	1	NA	No data	NO
ENSG00000204363	SPANXN5	C1	4.00%(0.36+0.86)	0.0333	protein_coding	1	1	1	NA	No data	YES
ENSG00000204398	RP11-65D24.2	C1			protein_coding	1	1	1	NA	No data	NO
ENSG00000204540	PSORS1C1	C1	100.00%(6.09+1.06)	0	protein_coding	0.99	0.99	1	NA	No data	NO
ENSG00000204548	DEFB121	C1			protein_coding	1	1	1	NA	No data	NO
ENSG00000204659	CBY3	C1	64.00%(2.74+1.01)	0	protein_coding	1	1	1	NA	No data	NO
ENSG00000204661	C5orf60	C1	81.33%(3.93+1.56)	0	protein_coding	1	1	1	NA	No data	NO
ENSG00000204669	C9orf57	C1	5.33%(0.67+1.14)	0.0267	protein_coding	1	1	1	0.76	Not Testis-specific Protein	NO
ENSG00000204684	RP5-1004I9.1	C2	1.33%(0.25+0.65)	0.0133	lincRNA	1	1	1	NA	No data	NO
ENSG00000204688	OR2H1	C1	3.33%(0.58+0.97)	0.02	protein_coding	1	1	1	NA	No data	NO
ENSG00000204815	AC091172.1	C2	100.00%(7.76+1.05)	0	processed_transcript	0.98	0.98	1	0.98	Testis-specific Protein	NO
ENSG00000204832	RP11-414K1.3	C2	90.67%(7.35+2.46)	0	antisense	0.96	0.99	1	NA	No data	NO
ENSG00000204930	C9orf128	C1	42.67%(2.42+1.56)	0.0067	protein_coding	1	1	1	NA	No data	NO
ENSG00000204952	FBXO47	C1	40.00%(2.06+1.41)	0	protein_coding	1	1	1	NA	No data	NO
ENSG00000204979	MS4A13	C1	22.67%(1.30+1.57)	0	protein_coding	1	1	1	NA	No data	NO
ENSG00000205078	SYCE1L	C1	100.00%(6.31+1.14)	0	protein_coding	0.93	0.97	0.99	NA	No data	NO
ENSG00000205085	FAM71F2	C1	100.00%(6.83+1.66)	0	protein_coding	0.93	0.98	1	NA	No data	NO
ENSG00000205108	FAM205A	C1	6.00%(0.85+1.30)	0.02	protein_coding	1	1	1	0.98	Testis-specific Protein	NO
ENSG00000205111	CDKL4	C1	84.67%(3.91+1.40)	0	protein_coding	0.95	0.98	0.99	1	Testis-specific Protein	NO
ENSG00000205129	C4orf47	C1	98.67%(6.21+1.30)	0	protein_coding	0.91	0.92	0.99	NA	No data	NO
ENSG00000205174	C7orf66	C1	2.67%(0.48+0.82)	0.02	protein_coding	1	1	1	NA	No data	NO
ENSG00000205177	C11orf91	C1	21.33%(1.69+1.16)	0.0067	protein_coding	0.99	1	1	0	Not Testis-specific Protein	NO
ENSG00000205181	RP5-1022P6.6	C2	100.00%(7.24+1.04)	0	lincRNA	0.95	0.91	1	NA	No data	NO
ENSG00000205212	CCDC144NL	C1	64.00%(3.42+2.06)	0	protein_coding	0.96	1	1	NA	No data	NO
ENSG00000205266	AL353997.3	C2	28.00%(1.83+1.89)	0.0133	processed_transcript	1	0.96	1	NA	No data	NO
ENSG00000205301	RP11-542P2.1	C1	4.00%(0.40+1.08)	0.0333	protein_coding	1	1	1	NA	No data	NO
ENSG00000205359	SLCO6A1	C1	34.67%(2.17+1.53)	0.0067	protein_coding	1	1	1	0	Not Testis-specific Protein	YES
ENSG00000205396	AC004790.2	C2	60.67%(3.22+1.93)	0	processed_transcript	1	1	1	NA	No data	NO
ENSG00000205442	IZUMO3	C1	2.00%(0.24+0.77)	0.02	protein_coding	1	1	1	NA	No data	NO
ENSG00000205452	RP11-812E19.3	C2			processed_transcript	1	1	1	NA	No data	NO
ENSG00000205456	AC133485.1	C1	73.33%(3.04+1.21)	0	protein_coding	0.99	1	1	NA	No data	NO
ENSG00000205500	AC013472.3	C2	20.67%(1.69+1.02)	0	processed_transcript	1	0.99	1	NA	No data	NO
ENSG00000205642	VCX3B	C1	46.67%(2.75+1.92)	0.0067	protein_coding	1	1	1	NA	Testis-specific Protein	NO
ENSG00000205777	GAGE1	C1	18.00%(1.23+1.80)	0.0267	protein_coding	1	1	1	NA	No data	YES
ENSG00000205784	ARRDC5	C1	78.67%(3.67+1.44)	0	protein_coding	1	0.98	1	0.99	Testis-specific Protein	NO
ENSG00000205832	C16orf96	C1	99.33%(5.80+1.03)	0	protein_coding	1	1	1	0	Not Testis-specific Protein	NO
ENSG00000205838	TTC23L	C1	97.33%(4.35+1.01)	0.0067	protein_coding	0.98	0.99	1	0.2	Not Testis-specific Protein	NO
ENSG00000205853	RFPL3-AS1	C1	100.00%(6.19+1.44)	0	protein_coding	1	1	1	NA	No data	NO
ENSG00000205856	C22orf42	C1	66.67%(3.28+1.91)	0	protein_coding	0.99	1	0.99	NA	No data	NO
ENSG00000205858	LRRC72	C1	22.00%(1.51+1.34)	0	protein_coding	1	1	1	0	Not Testis-specific Protein	NO
ENSG00000205861	C1QTNF9B-AS1	C2	85.33%(3.56+0.94)	0	antisense	0.94	0.97	0.99	NA	No data	NO
ENSG00000205882	DEFB134	C1	16.00%(1.22+1.25)	0	protein_coding	0.97	1	0.99	NA	No data	NO
ENSG00000205913	CTD-2270P14.3	C2	100.00%(6.03+0.91)	0	antisense	0.99	0.92	1	NA	No data	NO
ENSG00000206026	C18orf62	C1	1.33%(0.47+0.84)	0.0067	protein_coding	1	1	1	NA	No data	NO
ENSG00000206043	C18orf63	C1	8.67%(0.92+1.40)	0.0333	protein_coding	1	1	1	0.75	Testis-specific Peptide	NO
ENSG00000206113	RP11-503N18.1	C2	50.67%(2.52+1.33)	0.0133	lincRNA	0.94	0.96	1	NA	No data	NO
ENSG00000206140	TMEM191C	C2	99.33%(5.61+1.03)	0	lincRNA	0.98	0.91	1	NA	Testis-specific Protein	NO
ENSG00000206142	LINC00281	C2			lincRNA	1	1	1	NA	No data	NO
ENSG00000206181	TCEB3B	C1	4.67%(0.84+1.03)	0.0067	protein_coding	1	1	1	1	Testis-specific Protein	NO
ENSG00000206531	CD200R1L	C1	8.67%(1.21+1.01)	0.0067	protein_coding	1	0.99	1	NA	No data	NO
ENSG00000206552	KRBOX1-AS1	C2	3.33%(0.34+0.84)	0.02	antisense	1	1	1	NA	No data	NO
ENSG00000206557	TRIM71	C1	100.00%(12.96+1.89)	0	protein_coding	0.99	0.99	0.98	0.96	Testis-specific Protein	NO
ENSG00000212122	TSSK1B	C1	2.00%(0.30+0.81)	0.0133	protein_coding	1	1	1	0.91	Testis-specific Protein	NO
ENSG00000212766	LINC00277	C2	90.00%(3.99+1.18)	0	lincRNA	0.93	0.96	1	NA	No data	NO
ENSG00000213231	TCL1B	C1	88.67%(7.39+3.33)	0	protein_coding	1	0.94	1	NA	No data	NO
ENSG00000213265	TSGA13	C1	4.00%(0.71+1.04)	0.0133	protein_coding	1	1	1	NA	No data	NO
ENSG00000213401	MAGEA12	C1	47.33%(2.95+2.69)	0.02	protein_coding	1	1	1	NA	No data	YES
ENSG00000213471	TTLL13	C1	92.67%(3.63+0.99)	0.0067	protein_coding	1	1	1	NA	No data	NO
ENSG00000213714	FAM209B	C1	86.00%(3.73+1.15)	0.0067	protein_coding	1	1	1	1	Testis-specific Protein	NO
ENSG00000214107	MAGEB1	C1	89.33%(7.66+3.21)	0	protein_coding	1	1	1	1	Testis-specific Protein	YES
ENSG00000214188	ST7-OT4	C1	14.00%(1.55+1.06)	0.0067	protein_coding	0.98	0.99	1	NA	No data	NO
ENSG00000214347	AC011491.6	C2	1.33%(0.50+0.74)	0	lincRNA	1	0.99	1	NA	No data	NO
ENSG00000214360	EFCAB9	C1	1.33%(0.64+0.88)	0.0133	protein_coding	1	1	1	NA	No data	NO
ENSG00000214614	RP11-989E6.3	C2	1.33%(0.23+0.57)	0.0267	lincRNA	1	0.99	1	NA	No data	NO
ENSG00000214681	IQCF5	C1	28.00%(1.44+1.70)	0	protein_coding	1	1	1	NA	No data	NO
ENSG00000214686	IQCF6	C1	1.33%(0.31+0.77)	0.0133	protein_coding	1	1	1	NA	No data	NO
ENSG00000214691	AC104654.1	C2	10.67%(0.89+1.22)	0.0133	lincRNA	1	1	1	NA	No data	NO
ENSG00000214725	CTD-2574D22.5	C2	96.67%(4.74+1.20)	0.0067	antisense	1	1	1	NA	No data	NO
ENSG00000214770	RP11-544I20.2	C2	99.33%(5.02+0.86)	0	antisense	0.96	0.96	1	NA	No data	NO
ENSG00000214819	CDRT15L2	C1	2.67%(0.18+0.69)	0.0333	protein_coding	1	1	1	NA	No data	NO
ENSG00000214842	RAD51AP2	C1	85.33%(4.20+1.69)	0	protein_coding	1	1	1	0	Not Testis-specific Protein	NO
ENSG00000214866	DCDC2C	C1	13.33%(1.29+1.12)	0.0067	protein_coding	0.96	1	1	NA	No data	NO
ENSG00000214915	XX-FW80269A6.1	C2	30.00%(1.82+1.84)	0.0133	lincRNA	1	1	1	NA	No data	NO
ENSG00000214929	FAM75D1	C1	52.00%(2.67+2.10)	0	protein_coding	1	1	1	NA	No data	NO
ENSG00000214946	TBC1D26	C1	41.33%(2.27+1.24)	0.0133	protein_coding	1	1	1	NA	No data	NO
ENSG00000215117	C8orf71	C2	2.00%(0.35+0.77)	0.02	lincRNA	1	1	1	NA	No data	NO
ENSG00000215131	C16orf90	C1	18.67%(1.77+1.25)	0.0133	protein_coding	1	1	1	NA	No data	NO
ENSG00000215186	GOLGA6B	C1	19.33%(1.36+1.50)	0.0133	protein_coding	1	0.98	1	NA	No data	NO
ENSG00000215262	KCNU1	C1	11.33%(0.93+1.29)	0.0133	protein_coding	1	1	1	NA	No data	NO
ENSG00000215277	C14orf164	C1	97.33%(4.50+1.08)	0	protein_coding	0.96	0.96	1	NA	No data	NO
ENSG00000215498	KB-1183D5.11	C2			processed_transcript	1	1	1	NA	No data	NO
ENSG00000215568	GAB4	C1			protein_coding	1	1	1	NA	No data	NO
ENSG00000215910	C1orf167	C1	76.00%(3.56+1.46)	0.0067	protein_coding	1	1	1	NA	No data	NO
ENSG00000216937	CCDC7	C1	100.00%(5.72+0.70)	0.0133	protein_coding	0.96	1	1	NA	No data	NO
ENSG00000217258	AC007249.3	C2	90.00%(3.68+0.98)	0	lincRNA	0.99	0.96	1	NA	No data	NO
ENSG00000217442	SYCE3	C1	61.33%(3.09+1.38)	0.0067	protein_coding	1	1	1	0	Not Testis-specific Protein	NO
ENSG00000218819	AC010872.2	C1	87.33%(4.82+2.26)	0	protein_coding	1	1	1	NA	No data	NO
ENSG00000218823	PAPOLB	C1	70.00%(3.27+1.58)	0.0067	protein_coding	1	1	1	0	Not Testis-specific Protein	NO
ENSG00000220161	AL353997.1	C2	93.33%(4.55+1.16)	0	lincRNA	1	1	1	NA	No data	NO
ENSG00000221843	C2orf16	C1	99.33%(6.09+1.05)	0.0067	protein_coding	1	0.99	1	0	Not Testis-specific Protein	NO
ENSG00000221867	MAGEA3	C1	50.00%(3.38+3.07)	0	protein_coding	1	1	1	NA	Testis-specific Protein	YES
ENSG00000221882	OR3A2	C1	88.67%(4.28+1.46)	0	protein_coding	0.99	0.94	1	NA	No data	NO
ENSG00000221888	OR1C1	C1	13.33%(1.11+1.18)	0	protein_coding	1	1	1	NA	No data	NO
ENSG00000221900	POM121L12	C1	3.33%(0.23+0.93)	0.0267	protein_coding	1	1	1	NA	No data	NO
ENSG00000221947	XKR9	C1	96.67%(5.96+1.59)	0	protein_coding	0.95	0.95	0.99	NA	No data	NO
ENSG00000222004	C7orf71	C1	18.00%(1.32+1.27)	0	protein_coding	1	0.93	1	NA	No data	NO
ENSG00000222012	AC005481.5	C1	70.00%(3.22+1.41)	0	protein_coding	0.96	0.9	1	NA	No data	NO
ENSG00000222035	AC079354.3	C2	34.00%(2.10+1.20)	0.0067	antisense	1	1	1	NA	No data	NO
ENSG00000222472	RN7SKP7	C2			misc_RNA	1	1	1	NA	No data	NO
ENSG00000223393	RP5-858B6.3	C2	66.00%(3.34+1.60)	0	antisense	0.96	0.92	0.99	NA	No data	NO
ENSG00000223438	RP1-171K16.5	C2	44.00%(2.42+2.61)	0	lincRNA	1	1	1	NA	No data	NO
ENSG00000223446	RP11-274J16.5	C2	2.00%(0.27+0.75)	0.02	antisense	1	1	0.92	NA	No data	NO
ENSG00000223469	RP11-344J7.2	C2			lincRNA	1	1	1	NA	No data	NO
ENSG00000223504	RP11-542F9.1	C2	1.33%(0.32+0.70)	0.02	lincRNA	1	0.91	1	NA	No data	NO
ENSG00000223510	CDRT15	C1	52.67%(2.39+1.21)	0.0067	protein_coding	1	0.99	1	1	Testis-specific Protein	NO
ENSG00000223581	RP11-393K12.2	C2			lincRNA	1	1	1	NA	No data	NO
ENSG00000223587	AY269186.1	C2			lincRNA	1	1	1	NA	No data	NO
ENSG00000223597	CTD-2296D1.5	C2	1.33%(0.13+0.58)	0.0133	lincRNA	1	1	1	NA	No data	NO
ENSG00000223598	RP1-292B18.4	C2	2.67%(0.82+0.88)	0.0067	antisense	1	0.99	1	NA	No data	NO
ENSG00000223601	EBLN1	C1	13.33%(1.27+1.14)	0.0067	protein_coding	1	1	1	NA	No data	NO
ENSG00000223631	AC073869.19	C2	40.67%(2.31+1.65)	0.0067	lincRNA	1	1	1	NA	No data	NO
ENSG00000223635	RP4-613A2.1	C2	48.00%(2.40+1.57)	0	antisense	1	1	1	NA	No data	NO
ENSG00000223646	AC002463.3	C2	73.33%(3.91+2.11)	0	lincRNA	1	1	1	NA	No data	NO
ENSG00000223715	RP11-71G7.1	C2	31.33%(1.99+1.70)	0	lincRNA	1	0.92	1	NA	No data	NO
ENSG00000223734	RP11-644K8.1	C2	16.67%(1.73+1.02)	0.0067	antisense	1	0.99	1	NA	No data	NO
ENSG00000223754	AC008073.9	C2	14.00%(1.47+1.11)	0	antisense	0.91	0.91	0.99	NA	No data	NO
ENSG00000223815	DIPAH3-AS2	C2	2.00%(0.23+0.75)	0.02	antisense	1	1	1	NA	No data	NO
ENSG00000223831	RP1-56J10.8	C2	18.67%(1.15+1.37)	0.0133	sense_intronic	1	0.99	1	NA	No data	NO
ENSG00000223839	FAM95B1	C2	56.00%(3.08+1.75)	0	processed_transcript	0.99	0.93	0.92	NA	No data	NO
ENSG00000223874	AC007557.1	C1	4.67%(0.34+1.04)	0.0333	protein_coding	1	1	1	NA	No data	NO
ENSG00000223884	AC019048.1	C2	4.00%(0.88+0.94)	0.0067	antisense	0.99	0.94	1	NA	No data	NO
ENSG00000223910	ZNF32-AS3	C2			processed_transcript	1	0.91	1	NA	No data	NO
ENSG00000223949	RP11-24J23.2	C2	60.67%(3.09+1.60)	0	antisense	1	0.94	1	NA	No data	NO
ENSG00000223975	AP001048.4	C2			lincRNA	0.98	0.97	0.99	NA	No data	NO
ENSG00000223993	RP11-475D12.1	C2			lincRNA	1	1	1	NA	No data	NO
ENSG00000224046	AC005076.5	C2	100.00%(6.50+0.98)	0	antisense	0.99	0.96	0.99	NA	No data	NO
ENSG00000224048	AC104777.4	C2	2.67%(0.24+0.74)	0.0267	lincRNA	1	1	1	NA	No data	NO
ENSG00000224074	AC098971.2	C2	6.00%(0.86+1.03)	0.0067	lincRNA	1	1	1	NA	No data	NO
ENSG00000224076	AC009487.4	C2			antisense	1	1	1	NA	No data	NO
ENSG00000224107	RP11-85L21.3	C2			lincRNA	1	1	1	NA	No data	NO
ENSG00000224173	AC007422.1	C2	2.00%(0.33+0.77)	0.02	lincRNA	1	0.99	1	NA	No data	NO
ENSG00000224209	LINC00466	C2	28.00%(1.65+1.93)	0	lincRNA	1	1	1	NA	No data	NO
ENSG00000224286	RP11-297H3.4	C2	6.67%(0.68+0.97)	0.0067	lincRNA	0.99	0.99	1	NA	No data	NO
ENSG00000224322	AC004009.3	C2	47.33%(2.30+1.54)	0.0067	lincRNA	1	1	1	NA	No data	NO
ENSG00000224349	RP11-462G2.2	C2	8.00%(1.22+0.93)	0.0067	antisense	1	0.97	1	NA	No data	NO
ENSG00000224356	RP11-151A6.4	C2	72.67%(3.27+1.19)	0	sense_intronic	0.95	0.93	1	NA	No data	NO
ENSG00000224382	RP11-34C15.1	C2	1.33%(0.33+0.76)	0.0133	lincRNA	1	1	1	NA	No data	NO
ENSG00000224400	AC010880.1	C2			lincRNA	1	1	1	NA	No data	NO
ENSG00000224406	RP11-48F14.1	C2	2.00%(0.43+0.77)	0.02	lincRNA	1	1	1	NA	No data	NO
ENSG00000224413	AP001476.2	C2	77.33%(3.59+1.71)	0	lincRNA	0.9	0.9	1	NA	No data	NO
ENSG00000224467	AC009313.1	C2			antisense	1	1	1	NA	No data	NO
ENSG00000224514	AC093611.1	C2	31.33%(1.76+1.43)	0	antisense	1	0.96	1	NA	No data	NO
ENSG00000224532	RP3-470L22.1	C2	1.33%(0.14+0.47)	0.02	lincRNA	1	1	1	NA	No data	NO
ENSG00000224535	RP11-61J19.2	C2	2.00%(0.44+0.81)	0.0133	lincRNA	1	0.95	1	NA	No data	NO
ENSG00000224559	AC093838.7	C2	30.00%(1.90+1.76)	0.0133	lincRNA	1	0.98	1	NA	No data	NO
ENSG00000224563	LPP-AS1	C2			antisense	1	0.97	1	NA	No data	NO
ENSG00000224582	DAQB-12N14.5	C2	4.00%(0.41+1.18)	0.0333	antisense	1	1	1	NA	No data	NO
ENSG00000224586	GPX5	C1	14.00%(1.22+1.20)	0	protein_coding	1	1	1	NA	No data	NO
ENSG00000224609	RP11-470E16.1	C2	11.33%(1.08+1.18)	0.0067	processed_transcript	0.99	1	1	NA	No data	NO
ENSG00000224659	GAGE12J	C1	3.33%(0.41+0.93)	0.0267	protein_coding	1	1	1	NA	Testis-specific Protein	YES
ENSG00000224702	RP11-38C18.2	C2	6.00%(0.45+1.05)	0.0333	antisense	0.99	0.99	1	NA	No data	NO
ENSG00000224743	RP11-252M21.3	C2	33.33%(2.06+1.32)	0.0067	antisense	1	1	1	NA	No data	NO
ENSG00000224764	RP11-54O15.3	C2	4.00%(0.92+0.94)	0	antisense	0.97	0.91	1	NA	No data	NO
ENSG00000224771	ATP2B2-IT2	C2			sense_intronic	1	1	1	NA	No data	NO
ENSG00000224794	RP3-333H23.8	C2			antisense	1	0.97	1	NA	No data	NO
ENSG00000224846	RP1-90J20.8	C2	10.00%(1.39+1.17)	0.0133	antisense	0.99	0.92	0.98	NA	No data	NO
ENSG00000224851	LINC00502	C2			lincRNA	1	1	1	NA	No data	NO
ENSG00000224902	GAGE12H	C1	1.33%(0.10+0.45)	0.0267	protein_coding	1	1	1	1	Testis-specific Protein	YES
ENSG00000224910	AC002115.5	C2	1.33%(0.44+0.81)	0.0133	lincRNA	1	1	1	NA	No data	NO
ENSG00000224918	AY269186.2	C2	1.33%(0.17+0.51)	0.0267	lincRNA	1	0.98	1	NA	No data	NO
ENSG00000224973	CTA-282F2.3	C2	10.00%(1.28+1.15)	0.0133	processed_transcript	1	1	1	NA	No data	NO
ENSG00000224977	RP11-160H22.3	C2	47.33%(2.35+1.06)	0	lincRNA	1	0.97	1	NA	No data	NO
ENSG00000225050	RP11-349E4.1	C2			lincRNA	1	1	1	NA	No data	NO
ENSG00000225063	RP11-383G10.5	C2	1.33%(0.63+0.82)	0.0067	antisense	1	0.97	1	NA	No data	NO
ENSG00000225084	AL450226.2	C2	1.33%(0.41+0.79)	0.0067	antisense	1	1	1	NA	No data	NO
ENSG00000225102	RP11-456H18.1	C2			antisense	1	1	1	NA	No data	NO
ENSG00000225144	AC018643.4	C2			antisense	1	0.98	1	NA	No data	NO
ENSG00000225166	AC012462.2	C2	18.67%(1.26+1.49)	0.0133	lincRNA	1	1	1	NA	No data	NO
ENSG00000225249	LINC00378	C2	25.33%(1.52+1.64)	0	lincRNA	1	1	1	NA	No data	NO
ENSG00000225261	RP5-937E21.8	C2	4.67%(0.87+0.98)	0.0067	antisense	0.95	0.98	1	NA	No data	NO
ENSG00000225263	PCDH9-AS3	C2			antisense	1	0.95	1	NA	No data	NO
ENSG00000225269	RP11-117P22.2	C2	2.00%(0.31+0.68)	0.0333	lincRNA	1	0.96	1	NA	No data	NO
ENSG00000225284	AC018693.6	C2			antisense	1	0.94	0.99	NA	No data	NO
ENSG00000225300	RP11-439E19.1	C2	4.00%(0.94+0.93)	0	sense_intronic	0.99	1	1	NA	No data	NO
ENSG00000225334	RP11-449J1.1	C2			antisense	1	0.98	1	NA	No data	NO
ENSG00000225362	CT62	C1	54.00%(2.69+1.20)	0.0133	protein_coding	1	1	1	NA	No data	YES
ENSG00000225437	RP1-257A15.1	C2			antisense	1	1	1	NA	No data	NO
ENSG00000225479	PLCB1-IT1	C2			sense_intronic	1	1	1	NA	No data	NO
ENSG00000225488	RP11-760D2.1	C2	1.33%(0.12+0.54)	0.0133	lincRNA	1	1	1	NA	No data	NO
ENSG00000225493	AC092619.1	C2	34.00%(1.87+1.39)	0	lincRNA	0.99	0.98	1	NA	No data	NO
ENSG00000225497	RP11-180I22.2	C2			antisense	1	1	1	NA	No data	NO
ENSG00000225572	AC003077.1	C2	8.00%(0.98+1.00)	0.0067	antisense	1	0.96	1	NA	No data	NO
ENSG00000225582	AC011193.1	C2			lincRNA	1	1	1	NA	No data	NO
ENSG00000225605	RP11-550H2.1	C2	4.00%(0.50+0.91)	0.02	lincRNA	1	1	1	NA	No data	NO
ENSG00000225612	AC099552.2	C2			lincRNA	1	1	1	NA	No data	NO
ENSG00000225620	RP11-569A11.2	C2			lincRNA	1	0.98	0.96	NA	No data	NO
ENSG00000225626	RP11-109D9.3	C2	39.33%(2.39+1.69)	0.0067	lincRNA	1	1	1	NA	No data	NO
ENSG00000225640	RP5-1022P6.4	C2			lincRNA	1	1	1	NA	No data	NO
ENSG00000225684	LINC00256B	C2	78.00%(3.61+1.49)	0.0067	lincRNA	0.99	0.98	1	NA	No data	NO
ENSG00000225703	AC005522.7	C2			lincRNA	1	0.98	1	NA	No data	NO
ENSG00000225738	C10orf100	C2	1.33%(0.23+0.60)	0.0267	processed_transcript	1	1	1	NA	No data	NO
ENSG00000225744	AC017002.4	C2	2.67%(0.90+0.83)	0	lincRNA	1	1	1	NA	No data	NO
ENSG00000225767	RP5-850O15.3	C2	2.00%(0.54+0.80)	0.0067	antisense	1	1	1	NA	No data	NO
ENSG00000225828	RP4-811H24.6	C1	100.00%(6.99+0.88)	0	protein_coding	0.99	0.95	1	NA	No data	NO
ENSG00000225850	RP11-452K12.4	C2	92.00%(5.07+1.34)	0	antisense	1	0.99	1	NA	No data	NO
ENSG00000225873	RP11-101C21.1	C2	34.00%(1.94+1.48)	0.0067	lincRNA	1	0.95	1	NA	No data	NO
ENSG00000225879	RP3-495K2.3	C2	1.33%(0.30+0.80)	0.0133	lincRNA	1	1	1	NA	No data	NO
ENSG00000225881	AC009365.4	C2	1.33%(0.19+0.62)	0.0267	antisense	1	0.98	1	NA	No data	NO
ENSG00000225884	AC098872.3	C2	42.00%(1.96+2.00)	0.0067	antisense	1	1	1	NA	No data	NO
ENSG00000225929	AC000036.4	C2	44.00%(2.86+2.50)	0	antisense	1	0.98	1	NA	No data	NO
ENSG00000225945	RP3-441A12.1	C2	64.67%(2.87+1.03)	0	antisense	0.98	0.96	1	NA	No data	NO
ENSG00000225951	RP11-339B21.9	C2	50.00%(2.44+1.12)	0	antisense	0.96	0.94	1	NA	No data	NO
ENSG00000225979	AC010746.3	C2			antisense	1	1	1	NA	No data	NO
ENSG00000225981	AC102953.4	C2	18.67%(1.60+1.13)	0	antisense	0.99	0.99	1	NA	No data	NO
ENSG00000226037	RP11-114G1.2	C2			lincRNA	1	0.99	1	NA	No data	NO
ENSG00000226079	RP3-399L15.2	C2			lincRNA	1	1	0.99	NA	No data	NO
ENSG00000226088	RP11-180O5.2	C2	70.67%(3.03+1.02)	0	antisense	0.99	1	1	NA	No data	NO
ENSG00000226249	RP11-307P5.2	C2	1.33%(0.40+0.71)	0.02	lincRNA	1	1	1	NA	No data	NO
ENSG00000226250	RP11-442J17.2	C2	5.33%(0.31+0.87)	0.0267	lincRNA	1	1	1	NA	No data	NO
ENSG00000226258	GRM7-AS3	C2	25.33%(1.78+1.37)	0	lincRNA	1	1	1	NA	No data	NO
ENSG00000226263	RP5-1077I2.4	C2	15.33%(1.41+1.15)	0	antisense	0.94	0.92	0.99	NA	No data	NO
ENSG00000226272	ARHGAP26-AS1	C2	8.67%(0.97+1.17)	0.0067	antisense	1	0.95	1	NA	No data	NO
ENSG00000226287	TMEM191A	C2	100.00%(7.41+1.06)	0	processed_transcript	1	0.9	0.99	NA	No data	NO
ENSG00000226304	RP11-435M3.2	C2			antisense	1	1	1	NA	No data	NO
ENSG00000226364	AC102948.2	C1	10.67%(1.09+1.13)	0.0133	protein_coding	1	1	1	NA	No data	NO
ENSG00000226367	ST7-AS2	C2	1.33%(0.72+0.84)	0.0067	antisense	1	0.91	1	NA	No data	NO
ENSG00000226374	RP13-614K11.2	C2			lincRNA	0.94	1	1	NA	No data	NO
ENSG00000226387	RP11-483B5.3	C2	3.33%(0.30+0.91)	0.0133	antisense	1	1	1	NA	No data	NO
ENSG00000226390	RP11-358D14.2	C2	3.33%(0.69+0.90)	0	antisense	1	0.95	1	NA	No data	NO
ENSG00000226423	AC093642.4	C2	8.67%(0.80+1.20)	0.0067	lincRNA	1	0.99	1	NA	No data	NO
ENSG00000226440	RP11-506B6.6	C2	72.67%(3.35+1.32)	0	antisense	1	0.99	1	NA	No data	NO
ENSG00000226447	RP11-393J16.4	C2			lincRNA	1	1	1	NA	No data	NO
ENSG00000226454	RP3-462C17.1	C2	4.67%(0.40+0.90)	0.02	sense_intronic	1	1	1	NA	No data	NO
ENSG00000226465	RP13-401N8.1	C2	97.33%(5.91+1.32)	0	antisense	0.95	0.9	0.91	NA	No data	NO
ENSG00000226488	AC021021.2	C2	1.33%(0.17+0.51)	0.0267	lincRNA	1	1	1	NA	No data	NO
ENSG00000226490	AC138647.1	C1			protein_coding	1	1	1	NA	No data	NO
ENSG00000226506	AC007463.2	C2	3.33%(0.44+0.82)	0.0267	lincRNA	1	1	1	NA	No data	NO
ENSG00000226527	AP000289.6	C2	5.33%(0.52+0.91)	0.0133	lincRNA	1	0.98	1	NA	No data	NO
ENSG00000226533	BTBD9-AS1	C2	1.33%(0.39+0.75)	0.0133	antisense	1	0.98	1	NA	No data	NO
ENSG00000226567	AC018495.2	C2	1.33%(0.21+0.66)	0.0133	lincRNA	1	1	1	NA	No data	NO
ENSG00000226581	RP11-340I6.8	C2	62.67%(3.51+1.96)	0	lincRNA	0.99	0.94	1	NA	No data	NO
ENSG00000226620	LINC00343	C2	8.00%(0.71+1.32)	0.02	processed_transcript	1	1	1	NA	No data	NO
ENSG00000226650	KIF4B	C1	18.67%(1.63+1.17)	0.0067	protein_coding	1	1	1	0	Not Testis-specific Protein	NO
ENSG00000226685	CT47A12	C1			protein_coding	1	1	1	NA	Testis-specific Protein	NO
ENSG00000226715	RP11-411H5.1	C2	1.33%(0.14+0.49)	0.0267	lincRNA	1	1	0.99	NA	No data	NO
ENSG00000226722	LINC00424	C2	2.00%(0.37+0.76)	0.02	processed_transcript	1	1	1	NA	No data	NO
ENSG00000226759	RP4-737A23.2	C2	4.67%(0.41+1.06)	0.0267	antisense	1	1	1	NA	No data	NO
ENSG00000226797	AC015923.1	C2			antisense	1	1	0.99	NA	No data	NO
ENSG00000226825	RP11-363D24.1	C2	1.33%(0.66+0.82)	0.0067	lincRNA	1	1	1	NA	No data	NO
ENSG00000226835	RP11-148B18.3	C2	10.00%(1.24+1.11)	0.0067	lincRNA	0.99	0.96	0.99	NA	No data	NO
ENSG00000226853	AC010894.3	C2	98.67%(4.35+0.76)	0.0067	lincRNA	0.96	0.94	0.99	NA	No data	NO
ENSG00000226856	AC093901.1	C2	92.67%(4.06+1.10)	0.0133	lincRNA	1	1	1	NA	No data	NO
ENSG00000226903	LINC00354	C2	2.67%(0.37+0.80)	0.02	lincRNA	1	1	1	NA	No data	NO
ENSG00000226919	RP11-80B9.1	C2	27.33%(1.65+1.44)	0	antisense	0.99	0.94	1	NA	No data	NO
ENSG00000226921	LINC00454	C2	5.33%(0.60+1.21)	0.02	lincRNA	1	1	1	NA	No data	NO
ENSG00000226938	RP11-117D22.1	C2			lincRNA	1	1	1	NA	No data	NO
ENSG00000226978	MAGI2-AS2	C2			antisense	1	0.9	1	NA	No data	NO
ENSG00000226995	RP5-828H9.3	C2	7.33%(0.87+1.30)	0.0267	lincRNA	1	1	1	NA	No data	NO
ENSG00000227006	RP5-956O18.2	C2	27.33%(1.91+1.21)	0.0067	antisense	0.98	0.96	1	NA	No data	NO
ENSG00000227011	AC102948.1	C1	2.67%(0.65+0.95)	0.0067	protein_coding	1	1	1	NA	No data	NO
ENSG00000227012	RP1-97J1.2	C2	56.67%(2.99+2.28)	0	lincRNA	0.99	1	1	NA	No data	NO
ENSG00000227021	AC007557.3	C2			lincRNA	1	1	1	NA	No data	NO
ENSG00000227043	RP11-286M16.1	C2			lincRNA	1	1	1	NA	No data	NO
ENSG00000227059	AC226150.2	C1	90.67%(7.74+2.89)	0	protein_coding	1	1	1	NA	No data	NO
ENSG00000227098	AC073636.1	C2	2.00%(0.40+0.73)	0.02	lincRNA	1	0.96	1	NA	No data	NO
ENSG00000227101	RP11-433J20.2	C2			lincRNA	1	1	1	NA	No data	NO
ENSG00000227148	RP11-196D18.1	C2	56.00%(2.79+1.79)	0	lincRNA	1	1	1	NA	No data	NO
ENSG00000227181	RP11-317P15.3	C2	12.67%(0.81+1.31)	0.0133	lincRNA	1	1	1	NA	No data	NO
ENSG00000227200	RP11-121A14.3	C2	2.67%(0.73+0.84)	0.0067	sense_intronic	1	1	1	NA	No data	NO
ENSG00000227206	XXbac-BCX196D17.5	C2	1.33%(0.09+0.44)	0.0267	lincRNA	1	1	1	NA	No data	NO
ENSG00000227290	RP4-544H6.2	C2	3.33%(0.67+0.90)	0.0067	lincRNA	1	0.99	1	NA	No data	NO
ENSG00000227305	RP11-340I6.3	C2			lincRNA	1	1	1	NA	No data	NO
ENSG00000227352	ARHGEF7-AS1	C2			antisense	1	1	1	NA	No data	NO
ENSG00000227373	RP11-160H22.5	C2	76.00%(3.43+1.12)	0	lincRNA	0.99	0.97	1	NA	No data	NO
ENSG00000227375	AC092937.2	C2	22.00%(1.75+1.10)	0.0067	antisense	1	0.98	0.99	NA	No data	NO
ENSG00000227431	RP1-155G6.4	C2	27.33%(1.87+1.08)	0.0067	antisense	1	0.99	1	NA	No data	NO
ENSG00000227477	STK4-AS1	C2	82.67%(3.87+1.37)	0	lincRNA	0.99	0.99	1	NA	No data	NO
ENSG00000227528	DIAPH3-AS1	C2			antisense	1	0.94	1	NA	No data	NO
ENSG00000227549	AC116035.2	C2	39.33%(1.76+1.71)	0	lincRNA	1	1	1	NA	No data	NO
ENSG00000227562	RP11-796I2.1	C2			antisense	1	1	1	NA	No data	NO
ENSG00000227599	RP4-753D4.2	C2			antisense	1	1	1	NA	No data	NO
ENSG00000227685	AC087499.10	C2	33.33%(1.64+1.74)	0	lincRNA	1	1	1	NA	No data	NO
ENSG00000227713	AC116609.1	C2	9.33%(0.96+1.10)	0.0067	lincRNA	1	1	1	NA	No data	NO
ENSG00000227748	RP11-497D6.3	C2	2.00%(0.27+0.65)	0.0267	lincRNA	1	0.94	1	NA	No data	NO
ENSG00000227769	AC072062.3	C2	16.67%(1.39+1.15)	0	antisense	0.99	1	1	NA	No data	NO
ENSG00000227857	RP4-533D7.5	C2	55.33%(2.81+1.63)	0	antisense	0.92	0.97	1	NA	No data	NO
ENSG00000227868	RP4-805N21.1	C1	38.00%(2.21+1.30)	0.0067	protein_coding	1	1	1	NA	No data	NO
ENSG00000227907	RP11-102C16.3	C2	1.33%(0.20+0.69)	0.0133	antisense	1	1	1	NA	No data	NO
ENSG00000227911	RP11-141M1.1	C2	2.67%(0.42+0.75)	0.0267	lincRNA	1	0.98	1	NA	No data	NO
ENSG00000227917	RP11-143M1.3	C2	17.33%(1.20+1.52)	0.0067	lincRNA	1	0.99	1	NA	No data	NO
ENSG00000227925	RP11-191N8.2	C2	10.00%(0.76+1.10)	0.0067	lincRNA	1	1	1	NA	No data	NO
ENSG00000227940	RP11-372M18.1	C2			lincRNA	1	1	1	NA	No data	NO
ENSG00000228008	CTD-2330K9.3	C1	32.00%(1.96+1.21)	0	protein_coding	0.97	1	1	NA	No data	NO
ENSG00000228021	RP11-383C5.3	C2	60.00%(2.84+1.30)	0	lincRNA	1	0.98	1	NA	No data	NO
ENSG00000228075	AC100775.1	C1	64.67%(3.29+1.97)	0.02	protein_coding	1	1	1	NA	No data	NO
ENSG00000228100	AC016912.3	C2	70.67%(4.36+2.74)	0	lincRNA	1	1	1	NA	No data	NO
ENSG00000228105	RP3-340N1.6	C2	1.33%(0.26+0.65)	0.0267	lincRNA	1	1	1	NA	No data	NO
ENSG00000228140	RP3-467K16.4	C2	57.33%(2.86+1.07)	0.0067	lincRNA	1	0.97	1	NA	No data	NO
ENSG00000228141	AC105339.1	C2	26.67%(1.97+1.06)	0.0067	lincRNA	1	0.99	1	NA	No data	NO
ENSG00000228153	RP11-23I7.1	C2			lincRNA	1	0.92	1	NA	No data	NO
ENSG00000228189	RP13-60M5.2	C2	4.00%(0.48+0.88)	0.02	lincRNA	1	1	1	NA	No data	NO
ENSG00000228259	AC136604.1	C1	9.33%(1.04+1.00)	0	protein_coding	1	0.98	1	NA	No data	NO
ENSG00000228280	RP11-367B6.2	C2	2.00%(0.72+0.82)	0.0133	sense_intronic	0.93	0.95	0.99	NA	No data	NO
ENSG00000228288	KDM5B-AS1	C2	100.00%(7.44+0.88)	0	antisense	0.98	0.99	1	NA	No data	NO
ENSG00000228290	RP11-132M7.3	C2	8.00%(0.70+1.17)	0.0067	antisense	1	1	1	NA	No data	NO
ENSG00000228295	LINC00392	C2	10.00%(0.73+1.36)	0.0333	lincRNA	1	1	1	NA	No data	NO
ENSG00000228309	GS1-204I12.2	C2	3.33%(0.35+0.98)	0.0133	lincRNA	1	1	1	NA	No data	NO
ENSG00000228317	RP11-235C23.5	C2	17.33%(1.54+1.15)	0.0067	antisense	1	1	1	NA	No data	NO
ENSG00000228329	AC097495.3	C2	1.33%(0.39+0.82)	0.0133	lincRNA	1	1	1	NA	No data	NO
ENSG00000228338	RP5-845O24.8	C2			lincRNA	1	1	1	NA	No data	NO
ENSG00000228340	RP5-1043L13.1	C2	95.33%(5.35+1.54)	0	lincRNA	0.92	0.98	1	NA	No data	NO
ENSG00000228350	RP11-148G20.1	C2	74.00%(3.02+0.93)	0	antisense	0.99	1	0.92	NA	No data	NO
ENSG00000228358	AC113617.1	C2	2.00%(0.15+0.59)	0.0267	lincRNA	1	1	1	NA	No data	NO
ENSG00000228422	C20orf61	C2			lincRNA	1	1	1	NA	No data	NO
ENSG00000228495	RP3-523C21.1	C2	64.00%(3.14+1.48)	0	lincRNA	0.98	0.96	1	NA	No data	NO
ENSG00000228503	RP11-347D21.2	C2	2.67%(0.45+0.81)	0.0133	lincRNA	1	1	0.99	NA	No data	NO
ENSG00000228504	RP4-586O15.1	C2	2.67%(0.28+0.85)	0.0267	lincRNA	1	1	1	NA	No data	NO
ENSG00000228538	AC009411.1	C2			lincRNA	1	1	1	NA	No data	NO
ENSG00000228564	RP11-3N2.3	C2			antisense	1	1	1	NA	No data	NO
ENSG00000228636	RP5-1051H14.2	C2	53.33%(2.69+2.06)	0	lincRNA	1	1	1	NA	No data	NO
ENSG00000228669	LINC00448	C2			lincRNA	1	1	1	NA	No data	NO
ENSG00000228679	RP4-676J13.2	C2			lincRNA	1	0.97	0.99	NA	No data	NO
ENSG00000228680	AC004692.4	C2			antisense	1	1	1	NA	No data	NO
ENSG00000228701	RP11-251A15.4	C2	97.33%(4.63+1.08)	0	antisense	0.98	0.91	0.99	NA	No data	NO
ENSG00000228714	RP11-284G10.1	C2	16.67%(1.26+1.44)	0.02	lincRNA	1	1	1	NA	No data	NO
ENSG00000228735	GS1-18A18.2	C2	2.00%(0.20+0.66)	0.02	lincRNA	1	1	1	NA	No data	NO
ENSG00000228740	AC136896.1	C2	4.67%(0.39+1.01)	0.02	antisense	1	1	1	NA	No data	NO
ENSG00000228750	RP11-242F24.1	C2	23.33%(1.44+1.39)	0	lincRNA	1	0.96	1	NA	No data	NO
ENSG00000228799	AC113607.2	C2			lincRNA	1	0.99	1	NA	No data	NO
ENSG00000228909	AC008281.1	C2			lincRNA	1	1	1	NA	No data	NO
ENSG00000228961	AP000282.3	C2	1.33%(0.27+0.60)	0.0133	lincRNA	1	0.98	1	NA	No data	NO
ENSG00000229011	RP11-276G3.1	C2			lincRNA	1	1	1	NA	No data	NO
ENSG00000229015	RP11-265D19.6	C2	44.67%(3.79+3.61)	0	lincRNA	1	1	1	NA	No data	NO
ENSG00000229017	RP11-439L18.3	C2	34.00%(2.00+1.23)	0.0067	antisense	0.99	0.9	1	NA	No data	NO
ENSG00000229021	AL591893.1	C2	71.33%(3.11+0.99)	0	antisense	1	0.96	1	NA	No data	NO
ENSG00000229086	C21orf54	C1	2.67%(0.24+0.78)	0.0267	protein_coding	1	1	1	NA	No data	NO
ENSG00000229105	RP11-264C15.2	C2	4.00%(0.78+0.94)	0.0067	antisense	1	1	1	NA	No data	NO
ENSG00000229188	RP4-553F4.2	C2			antisense	1	1	1	NA	No data	NO
ENSG00000229191	RP11-168O16.1	C2	98.00%(5.25+1.23)	0	lincRNA	0.99	0.91	1	NA	No data	NO
ENSG00000229240	RP1-251M9.1	C2	8.67%(1.01+1.21)	0.0067	processed_transcript	1	1	1	NA	No data	NO
ENSG00000229243	AC098973.1	C2	8.67%(0.96+1.12)	0.0067	lincRNA	1	1	1	NA	No data	NO
ENSG00000229249	LINC00446	C2			lincRNA	1	1	1	NA	No data	NO
ENSG00000229258	RP11-552D8.1	C2	2.67%(0.65+0.93)	0.0133	antisense	1	1	0.98	NA	No data	NO
ENSG00000229315	RP11-14I4.3	C2	4.67%(0.58+1.21)	0.02	antisense	1	1	1	NA	No data	NO
ENSG00000229373	LINC00452	C2	52.67%(2.73+1.76)	0.0067	lincRNA	1	0.98	1	NA	No data	NO
ENSG00000229452	AC005162.4	C2			antisense	1	0.9	1	NA	No data	NO
ENSG00000229454	RP11-202I11.2	C2			lincRNA	1	0.97	1	NA	No data	NO
ENSG00000229458	RP11-202D18.2	C2			antisense	0.98	1	1	NA	No data	NO
ENSG00000229466	RP11-56I23.1	C2			lincRNA	1	1	1	NA	No data	NO
ENSG00000229522	RP11-347D21.4	C2			lincRNA	1	1	1	NA	No data	NO
ENSG00000229558	SACS-AS1	C2	67.33%(5.22+3.58)	0	lincRNA	0.97	0.94	1	NA	No data	NO
ENSG00000229578	LINC00358	C2			lincRNA	1	1	1	NA	No data	NO
ENSG00000229582	RP11-423C15.3	C2	56.00%(2.56+1.27)	0	lincRNA	1	0.99	1	NA	No data	NO
ENSG00000229599	LINC00411	C2			lincRNA	1	1	1	NA	No data	NO
ENSG00000229606	RP5-827L5.1	C2	1.33%(0.09+0.48)	0.0267	lincRNA	1	1	1	NA	No data	NO
ENSG00000229611	RP11-390F4.10	C2	38.67%(2.16+1.31)	0.0067	lincRNA	1	0.92	1	NA	No data	NO
ENSG00000229613	RP11-555F9.2	C2	30.67%(1.85+1.35)	0	lincRNA	1	1	1	NA	No data	NO
ENSG00000229688	AC004741.3	C2	66.00%(2.97+1.26)	0	antisense	1	1	1	NA	No data	NO
ENSG00000229697	RP11-374M1.3	C2			lincRNA	1	1	1	NA	No data	NO
ENSG00000229703	XX-CR54.1	C2	36.00%(1.85+1.52)	0.0067	lincRNA	1	1	1	NA	No data	NO
ENSG00000229727	AC013460.1	C2	22.67%(1.73+1.38)	0.0133	processed_transcript	0.95	0.91	1	NA	No data	NO
ENSG00000229766	RP5-971N18.3	C2	32.00%(1.93+1.37)	0	antisense	1	1	1	NA	No data	NO
ENSG00000229869	RP11-363N22.2	C2	14.00%(1.57+1.05)	0.0133	antisense	1	1	0.98	NA	No data	NO
ENSG00000229937	PRPS1L1	C1	37.33%(2.05+1.60)	0.0067	protein_coding	1	1	1	NA	No data	NO
ENSG00000229967	RP11-366F6.2	C2	28.00%(1.74+2.22)	0.0133	antisense	1	1	1	NA	No data	NO
ENSG00000229972	IQCF3	C1	29.33%(1.61+1.77)	0.0067	protein_coding	1	1	1	NA	No data	NO
ENSG00000230000	AC006455.1	C1	22.67%(1.41+1.59)	0	protein_coding	1	1	1	NA	No data	NO
ENSG00000230013	RP11-217B7.3	C2	24.67%(1.72+1.23)	0.0067	lincRNA	1	1	1	NA	No data	NO
ENSG00000230015	RP11-80B9.4	C2	4.00%(0.58+0.97)	0.0067	lincRNA	1	1	1	NA	No data	NO
ENSG00000230033	RP5-1121A15.3	C2	8.67%(0.76+1.07)	0.0067	lincRNA	0.97	0.99	1	NA	No data	NO
ENSG00000230035	RP11-174G17	C2			antisense	1	0.97	1	NA	No data	NO
ENSG00000230054	RP11-402G3.5	C2	4.67%(1.00+1.12)	0.02	lincRNA	1	1	1	NA	No data	NO
ENSG00000230065	AC010974.3	C2	4.00%(0.59+0.90)	0.0133	antisense	1	1	1	NA	No data	NO
ENSG00000230090	AC108025.2	C2	22.67%(1.37+1.50)	0	antisense	1	1	1	NA	No data	NO
ENSG00000230102	RP11-407B7.1	C2	48.00%(2.37+1.55)	0.0067	processed_transcript	0.99	1	0.97	NA	No data	NO
ENSG00000230131	RP11-282I1.1	C2	10.00%(1.19+1.07)	0	lincRNA	0.97	1	1	NA	No data	NO
ENSG00000230140	AC016738.3	C2			antisense	0.99	1	1	NA	No data	NO
ENSG00000230159	RP11-232D9.3	C2	74.67%(4.89+2.69)	0	lincRNA	1	1	1	NA	No data	NO
ENSG00000230190	AC005518.2	C2			sense_intronic	1	0.99	1	NA	No data	NO
ENSG00000230226	RP4-697K14.3	C2	1.33%(0.24+0.63)	0.02	antisense	1	1	1	NA	No data	NO
ENSG00000230250	RP11-90C4.2	C2			lincRNA	1	1	0.99	NA	No data	NO
ENSG00000230292	NAALADL2-AS3	C2			processed_transcript	1	1	1	NA	No data	NO
ENSG00000230303	RP11-213G2.2	C2	16.67%(1.49+1.16)	0.0067	lincRNA	1	0.97	1	NA	No data	NO
ENSG00000230314	RP1-62D2.3	C2	39.33%(2.26+1.34)	0	antisense	1	0.99	1	NA	No data	NO
ENSG00000230402	RP11-84O12.4	C2			lincRNA	1	0.98	1	NA	No data	NO
ENSG00000230403	RP11-252M21.7	C2			lincRNA	1	1	1	NA	No data	NO
ENSG00000230408	AC007163.6	C2	4.00%(1.12+0.91)	0.0067	antisense	0.99	1	1	NA	No data	NO
ENSG00000230434	RP11-14O19.1	C2			lincRNA	1	1	1	NA	No data	NO
ENSG00000230492	RP4-753D10.5	C2			antisense	1	1	1	NA	No data	NO
ENSG00000230533	RP11-95M15.1	C2	8.00%(0.86+1.12)	0	lincRNA	1	1	1	NA	No data	NO
ENSG00000230534	RP11-297A16.2	C2	30.00%(2.03+1.18)	0	antisense	1	0.99	1	NA	No data	NO
ENSG00000230550	RP11-74C13.3	C2	34.00%(2.03+1.31)	0	antisense	1	0.9	0.99	NA	No data	NO
ENSG00000230561	CTC-228N24.1	C2	84.67%(3.69+1.08)	0	lincRNA	0.99	1	1	NA	No data	NO
ENSG00000230563	RP5-828H9.1	C2	39.33%(2.06+1.59)	0.0067	lincRNA	1	0.99	1	NA	No data	NO
ENSG00000230600	RP11-73B2.2	C2			lincRNA	1	1	1	NA	No data	NO
ENSG00000230601	RP11-402G3.3	C2	6.00%(0.85+1.07)	0.0067	lincRNA	1	1	1	NA	No data	NO
ENSG00000230641	USP12-AS2	C2	45.33%(2.30+1.55)	0	antisense	0.97	0.97	1	NA	No data	NO
ENSG00000230651	AC096655.2	C2	4.00%(0.46+1.04)	0.0267	lincRNA	1	1	1	NA	No data	NO
ENSG00000230680	AC004869.2	C2			lincRNA	1	1	1	NA	No data	NO
ENSG00000230704	RP1-117P20.3	C2			lincRNA	1	0.99	1	NA	No data	NO
ENSG00000230768	RP11-251P6.1	C2	2.67%(0.27+0.80)	0.0267	lincRNA	1	1	1	NA	No data	NO
ENSG00000230789	ARHGAP26-IT1	C2			sense_intronic	1	1	1	NA	No data	NO
ENSG00000230846	RP11-383M4.2	C2			lincRNA	1	1	1	NA	No data	NO
ENSG00000230848	RP11-379C10.1	C2			antisense	1	1	1	NA	No data	NO
ENSG00000230891	AC103588.1	C1	1.33%(0.21+0.69)	0.0133	protein_coding	1	1	1	NA	No data	NO
ENSG00000230971	AC005703.3	C2	1.33%(0.49+0.79)	0.0133	lincRNA	1	1	1	NA	No data	NO
ENSG00000231023	LINC00326	C2	3.33%(0.41+0.92)	0.0267	lincRNA	1	1	1	NA	No data	NO
ENSG00000231040	AC103881.1	C2			lincRNA	1	1	1	NA	No data	NO
ENSG00000231061	LINC00395	C2	2.67%(0.60+0.88)	0.0133	antisense	1	1	1	NA	No data	NO
ENSG00000231110	AC004070.1	C2			lincRNA	1	1	1	NA	No data	NO
ENSG00000231128	RP5-1073O3.2	C2	13.33%(1.33+1.05)	0.0067	antisense	0.99	1	1	NA	No data	NO
ENSG00000231138	RP11-391M7.3	C2	1.33%(0.53+0.81)	0.0067	antisense	0.99	0.98	1	NA	No data	NO
ENSG00000231163	AL121980.1	C2	5.33%(0.65+1.20)	0.02	antisense	1	1	1	NA	No data	NO
ENSG00000231171	RP11-389E17.1	C1	7.33%(0.66+0.99)	0.0133	protein_coding	1	1	1	NA	No data	NO
ENSG00000231188	RP11-34D15.2	C2			antisense	1	1	1	NA	No data	NO
ENSG00000231196	RP11-495P10.8	C2	80.67%(3.61+1.33)	0	lincRNA	1	0.99	1	NA	No data	NO
ENSG00000231204	AC011752.1	C2	1.33%(0.26+0.69)	0.02	lincRNA	1	1	1	NA	No data	NO
ENSG00000231208	RP4-583P15.11	C2	45.33%(2.68+1.81)	0	antisense	1	0.97	1	NA	No data	NO
ENSG00000231216	GS1-600G8.3	C2	30.67%(1.43+1.75)	0	antisense	1	0.93	1	NA	No data	NO
ENSG00000231243	RP11-134J21.1	C2			antisense	1	1	1	NA	No data	NO
ENSG00000231248	RP11-160N1.9	C2			lincRNA	1	0.99	1	NA	No data	NO
ENSG00000231256	C17orf105	C1	54.67%(2.65+1.32)	0.0067	protein_coding	1	1	1	NA	No data	NO
ENSG00000231305	RP11-723O4.2	C2	100.00%(5.68+0.91)	0	antisense	0.95	0.91	1	NA	No data	NO
ENSG00000231364	RP11-413G15.1	C2			lincRNA	1	1	1	NA	No data	NO
ENSG00000231421	AC006050.2	C2	60.67%(3.92+2.85)	0	processed_transcript	1	0.99	1	NA	No data	NO
ENSG00000231476	AC074389.5	C2	24.67%(1.52+1.56)	0.0133	lincRNA	1	1	1	NA	No data	NO
ENSG00000231492	AP003774.5	C2			lincRNA	1	1	1	NA	No data	NO
ENSG00000231528	LINC00256A	C2	96.00%(5.42+1.57)	0	lincRNA	1	0.99	1	NA	No data	NO
ENSG00000231529	RP11-410C4.4	C2			lincRNA	1	1	1	NA	No data	NO
ENSG00000231532	AC022311.1	C2	84.00%(4.69+1.90)	0	lincRNA	1	1	1	NA	No data	NO
ENSG00000231538	AC068542.1	C2			antisense	1	1	1	NA	No data	NO
ENSG00000231575	RP11-162K11.4	C2			sense_intronic	1	1	1	NA	No data	NO
ENSG00000231597	AC007557.4	C2	2.00%(0.25+0.69)	0.02	antisense	1	1	1	NA	No data	NO
ENSG00000231633	LINC00283	C2			antisense	1	0.99	1	NA	No data	NO
ENSG00000231654	RPS6KA2-AS1	C2	4.00%(0.45+0.95)	0.0333	antisense	1	0.98	1	NA	No data	NO
ENSG00000231666	RP11-404O13.1	C2	38.67%(2.19+1.24)	0	lincRNA	1	0.97	1	NA	No data	NO
ENSG00000231704	AC004895.4	C2	35.33%(2.20+1.07)	0	lincRNA	0.98	0.99	1	NA	No data	NO
ENSG00000231817	RP11-189B4.6	C2	90.67%(5.76+2.36)	0	lincRNA	1	0.92	1	NA	No data	NO
ENSG00000231867	AP001625.5	C2			sense_intronic	1	1	1	NA	No data	NO
ENSG00000231876	AC009158.1	C2	2.00%(0.28+0.60)	0.02	lincRNA	1	0.99	1	NA	No data	NO
ENSG00000231883	RP1-297M16.2	C2	1.33%(0.19+0.60)	0.02	lincRNA	1	1	1	NA	No data	NO
ENSG00000231898	AC012594.1	C2	3.33%(0.63+1.02)	0.0133	antisense	1	1	1	NA	No data	NO
ENSG00000231902	RP11-29B9.2	C2	1.33%(0.29+0.67)	0.02	lincRNA	1	1	1	NA	No data	NO
ENSG00000231903	AC079354.5	C2	20.67%(1.41+1.21)	0	antisense	1	1	1	NA	No data	NO
ENSG00000231934	RP4-610C12.1	C2	3.33%(0.52+0.93)	0.02	antisense	1	0.92	1	NA	No data	NO
ENSG00000231966	RP11-12M5.4	C2	6.67%(0.94+0.91)	0	lincRNA	0.99	0.9	1	NA	No data	NO
ENSG00000231971	RP11-557H15.3	C2	19.33%(1.58+1.30)	0.0067	lincRNA	0.9	0.99	0.98	NA	No data	NO
ENSG00000231976	RP13-16H11.1	C2	73.33%(4.29+2.62)	0	lincRNA	1	1	1	NA	No data	NO
ENSG00000231983	LINC00415	C2			lincRNA	1	1	1	NA	No data	NO
ENSG00000232021	RP11-558N14.1	C2	69.33%(3.28+1.42)	0.0067	processed_transcript	1	1	1	NA	No data	NO
ENSG00000232028	AC007391.2	C2	5.33%(1.28+0.93)	0.0133	lincRNA	1	0.99	1	NA	No data	NO
ENSG00000232031	RP5-991C6.4	C2			sense_intronic	1	1	1	NA	No data	NO
ENSG00000232040	SCAND3	C1	100.00%(7.87+0.86)	0	protein_coding	0.97	0.97	0.99	0	Not Testis-specific Protein	NO
ENSG00000232080	XXbac-BPG254F23.7	C2	8.00%(0.62+1.09)	0.0067	lincRNA	1	1	1	NA	No data	NO
ENSG00000232113	RP11-360D2.1	C2	2.00%(0.13+0.59)	0.0267	antisense	1	1	1	NA	No data	NO
ENSG00000232132	NDFIP2-AS1	C2			antisense	1	1	1	NA	No data	NO
ENSG00000232197	RP11-302L19.1	C2	16.00%(0.90+1.34)	0.0067	antisense	1	1	1	NA	No data	NO
ENSG00000232224	LINC00202	C2	96.67%(6.79+2.27)	0	lincRNA	0.99	0.93	1	NA	No data	NO
ENSG00000232243	LINC00414	C2	4.00%(0.74+0.94)	0.0067	lincRNA	1	0.98	1	NA	No data	NO
ENSG00000232259	RP11-4C20.3	C2	2.67%(1.00+0.91)	0.0067	lincRNA	0.97	0.93	0.99	NA	No data	NO
ENSG00000232265	XXyac-YX155B6.5	C2	96.00%(6.43+2.05)	0	lincRNA	1	1	0.97	NA	No data	NO
ENSG00000232283	RP11-240L7.4	C2	12.00%(1.02+1.25)	0.0133	antisense	0.96	0.95	1	NA	No data	NO
ENSG00000232294	RP4-715N11.2	C2	28.00%(1.60+1.52)	0	lincRNA	1	1	1	NA	No data	NO
ENSG00000232395	RP3-399L15.1	C2	12.67%(0.69+1.15)	0	lincRNA	1	1	1	NA	No data	NO
ENSG00000232401	LINC00112	C2	45.33%(2.77+2.12)	0	antisense	1	1	1	NA	No data	NO
ENSG00000232465	RP5-1022J11.2	C2	2.00%(0.30+0.63)	0.02	lincRNA	1	1	1	NA	No data	NO
ENSG00000232490	OSBPL10-AS1	C2	3.33%(0.94+0.95)	0.0067	antisense	1	1	1	NA	No data	NO
ENSG00000232494	RP11-403N16.2	C2	2.00%(0.10+0.49)	0.02	lincRNA	1	0.96	1	NA	No data	NO
ENSG00000232519	RP11-29H23.4	C2	50.67%(2.50+1.14)	0	antisense	0.97	1	0.98	NA	No data	NO
ENSG00000232524	RP11-332K15.1	C2	1.33%(0.37+0.73)	0.0133	antisense	1	0.9	0.99	NA	No data	NO
ENSG00000232537	RP11-385M4.1	C2	32.67%(2.00+1.46)	0	lincRNA	1	1	1	NA	No data	NO
ENSG00000232555	AC104088.1	C2	70.67%(3.49+1.76)	0.0067	lincRNA	1	0.95	0.99	NA	No data	NO
ENSG00000232624	RP11-478H13.3	C2	37.33%(2.12+1.34)	0	lincRNA	1	1	1	NA	No data	NO
ENSG00000232633	CTD-2201G3.1	C2	34.00%(1.96+1.24)	0	antisense	1	0.92	1	NA	No data	NO
ENSG00000232642	AC008073.7	C2	20.00%(1.75+1.05)	0.0067	antisense	0.99	0.91	1	NA	No data	NO
ENSG00000232684	ATP11A-AS1	C2	3.33%(0.57+0.86)	0.0067	antisense	1	0.99	1	NA	No data	NO
ENSG00000232685	LINC00442	C2	1.33%(0.25+0.67)	0.02	antisense	1	0.98	1	NA	No data	NO
ENSG00000232732	AC073043.1	C2	83.33%(3.71+1.16)	0.0067	processed_transcript	1	1	1	NA	No data	NO
ENSG00000232749	RP11-15B24.4	C2			lincRNA	1	1	1	NA	No data	NO
ENSG00000232812	RP11-459K23.2	C2			lincRNA	1	1	1	NA	No data	NO
ENSG00000232860	RP11-74N20.1	C2	100.00%(4.57+0.85)	0	processed_transcript	1	1	1	NA	No data	NO
ENSG00000232913	RP11-429H9.4	C2	18.67%(1.42+1.20)	0.0067	antisense	1	1	1	NA	No data	NO
ENSG00000232998	RP11-470P4.2	C2	2.00%(0.28+0.78)	0.02	antisense	1	1	1	NA	No data	NO
ENSG00000233002	AC005324.6	C2	3.33%(0.79+0.89)	0.0067	antisense	0.99	0.97	1	NA	No data	NO
ENSG00000233017	RP5-908M14.5	C2	30.00%(1.50+1.75)	0	lincRNA	0.99	1	1	NA	No data	NO
ENSG00000233047	RP11-24P14.1	C2			lincRNA	1	1	1	NA	No data	NO
ENSG00000233069	RP5-930J4.2	C2	2.67%(0.40+0.81)	0.0133	antisense	1	1	1	NA	No data	NO
ENSG00000233079	RP11-90C4.3	C2			lincRNA	1	1	1	NA	No data	NO
ENSG00000233086	RP11-375O18.2	C2	7.33%(1.08+1.05)	0.0067	lincRNA	1	1	1	NA	No data	NO
ENSG00000233145	RP11-364B14.1	C2			lincRNA	1	1	1	NA	No data	NO
ENSG00000233147	RP11-90C4.1	C2	5.33%(0.65+1.01)	0.0133	lincRNA	0.99	0.91	1	NA	No data	NO
ENSG00000233153	AC135966.1	C2	2.67%(0.91+0.94)	0.0133	antisense	1	1	1	NA	No data	NO
ENSG00000233179	RP11-536P6.3	C2			lincRNA	1	1	1	NA	No data	NO
ENSG00000233183	RP3-468B3.2	C2	65.33%(3.11+1.86)	0	lincRNA	1	1	1	NA	No data	NO
ENSG00000233191	AC006372.6	C2	2.67%(0.44+0.72)	0.0267	antisense	0.99	0.98	1	NA	No data	NO
ENSG00000233193	AC005324.7	C2			lincRNA	1	1	1	NA	No data	NO
ENSG00000233203	RP11-67L3.4	C2	75.33%(3.36+1.15)	0	antisense	1	0.99	1	NA	No data	NO
ENSG00000233208	AL096869.5	C2	16.67%(1.49+1.29)	0.0133	lincRNA	1	1	1	NA	No data	NO
ENSG00000233220	LINC00167	C2	28.67%(1.96+1.06)	0	lincRNA	0.99	0.95	1	NA	No data	NO
ENSG00000233246	RP11-415J8.5	C2	15.33%(1.27+1.16)	0.0067	antisense	1	1	1	NA	No data	NO
ENSG00000233261	LINC00264	C2	51.33%(2.50+1.51)	0	lincRNA	1	0.95	1	NA	No data	NO
ENSG00000233277	RP5-1030M6.3	C2			lincRNA	1	1	1	NA	No data	NO
ENSG00000233288	RP11-760D2.5	C2	86.67%(4.65+1.81)	0	lincRNA	1	1	1	NA	No data	NO
ENSG00000233316	DSCR10	C2	62.67%(2.85+1.61)	0	lincRNA	1	1	1	NA	No data	NO
ENSG00000233321	RP11-482E14.1	C2	1.33%(0.53+0.72)	0.0067	lincRNA	1	0.99	1	NA	No data	NO
ENSG00000233436	BTBD18	C1	80.00%(4.48+1.91)	0	protein_coding	0.99	0.94	1	0	Not Testis-specific Protein	NO
ENSG00000233515	AL022344.4	C2	23.33%(1.38+1.83)	0.0133	lincRNA	1	1	1	NA	No data	NO
ENSG00000233540	DNM3-IT1	C2	12.00%(1.07+1.25)	0.0067	sense_intronic	1	0.98	0.98	NA	No data	NO
ENSG00000233570	RP11-194G10.1	C2	2.67%(0.23+0.75)	0.0267	lincRNA	1	1	1	NA	No data	NO
ENSG00000233587	AC096570.1	C2			lincRNA	1	1	1	NA	No data	NO
ENSG00000233605	AC073628.1	C2			lincRNA	1	1	1	NA	No data	NO
ENSG00000233620	RP11-22M7.2	C2			antisense	1	1	1	NA	No data	NO
ENSG00000233644	ARHGEF7-IT1	C2	3.33%(0.59+0.84)	0.0067	sense_intronic	0.99	1	1	NA	No data	NO
ENSG00000233656	RP11-716O23.1	C2	4.67%(0.69+0.99)	0.0133	lincRNA	1	1	1	NA	No data	NO
ENSG00000233689	RP11-123O1.1	C2			lincRNA	1	1	1	NA	No data	NO
ENSG00000233718	MYCNOS	C2	100.00%(7.23+1.17)	0	antisense	0.96	1	1	NA	No data	NO
ENSG00000233729	AC016909.1	C2	1.33%(0.21+0.65)	0.0267	antisense	1	1	1	NA	No data	NO
ENSG00000233776	RP11-384P7.6	C2	18.67%(1.48+1.36)	0.02	antisense	0.96	1	1	NA	No data	NO
ENSG00000233800	RP11-295G24.4	C2	7.33%(1.13+1.03)	0	sense_intronic	1	1	1	NA	No data	NO
ENSG00000233844	KCNQ5-IT1	C2	6.67%(0.99+1.00)	0.0067	sense_intronic	1	0.99	1	NA	No data	NO
ENSG00000233862	AC016907.3	C2	48.00%(2.34+1.17)	0.0067	antisense	0.99	0.96	1	NA	No data	NO
ENSG00000233891	AC007131.2	C2	5.33%(0.85+1.00)	0.0067	lincRNA	1	1	1	NA	No data	NO
ENSG00000233894	RP4-650F12.2	C2	5.33%(0.79+1.04)	0.0067	antisense	1	0.99	1	NA	No data	NO
ENSG00000233985	RP11-297H3.3	C2	4.67%(0.67+0.96)	0.0133	lincRNA	1	1	1	NA	No data	NO
ENSG00000234052	AP001607.1	C2			lincRNA	1	0.99	1	NA	No data	NO
ENSG00000234068	PAGE2	C1	58.67%(3.70+2.61)	0	protein_coding	1	1	1	NA	Testis-specific Protein	YES
ENSG00000234070	RP11-415L24.1	C2	1.33%(0.44+0.72)	0.0133	antisense	1	1	1	NA	No data	NO
ENSG00000234089	RP11-1217F2.15	C2	4.67%(0.53+0.91)	0.0133	lincRNA	1	1	1	NA	No data	NO
ENSG00000234132	RP11-168O16.2	C2	22.67%(1.54+1.30)	0	antisense	0.98	1	1	NA	No data	NO
ENSG00000234141	AC009473.1	C2	44.67%(2.39+0.99)	0	antisense	0.99	0.98	1	NA	No data	NO
ENSG00000234148	AL078621.3	C2	7.33%(0.62+1.06)	0.02	lincRNA	1	1	1	NA	No data	NO
ENSG00000234162	AC009505.4	C2			lincRNA	1	1	1	NA	No data	NO
ENSG00000234169	AC092168.3	C2			lincRNA	1	1	1	NA	No data	NO
ENSG00000234170	RP11-446F3.2	C2	14.00%(0.99+1.43)	0.0067	lincRNA	1	1	1	NA	No data	NO
ENSG00000234186	C16orf82	C2	20.67%(1.58+1.97)	0.0133	lincRNA	1	1	1	NA	No data	NO
ENSG00000234199	AC010982.1	C2	53.33%(3.16+2.24)	0	lincRNA	1	1	1	NA	No data	NO
ENSG00000234215	RP5-942I16.1	C2	56.00%(2.69+1.24)	0.0067	lincRNA	1	1	1	NA	No data	NO
ENSG00000234255	AC012370.3	C2	4.67%(0.91+1.01)	0.0133	lincRNA	1	1	1	NA	No data	NO
ENSG00000234263	RP3-325F22.3	C2	32.67%(1.94+1.44)	0.0067	antisense	1	1	1	NA	No data	NO
ENSG00000234265	RP11-157E14.1	C2	2.00%(0.20+0.72)	0.0267	lincRNA	1	1	1	NA	No data	NO
ENSG00000234300	LINC00229	C2	1.33%(0.37+0.83)	0.0133	lincRNA	1	1	1	NA	No data	NO
ENSG00000234303	CLYBL-AS1	C2			antisense	1	1	1	NA	No data	NO
ENSG00000234361	RP11-52J3.3	C2			antisense	1	0.99	1	NA	No data	NO
ENSG00000234394	RP11-561O23.5	C2	22.67%(1.63+1.39)	0.0133	lincRNA	1	0.99	1	NA	No data	NO
ENSG00000234409	AC006547.14	C1	85.33%(3.88+1.32)	0.0067	protein_coding	0.96	0.97	1	NA	No data	NO
ENSG00000234445	FGF14-AS1	C2			antisense	1	1	1	NA	No data	NO
ENSG00000234469	AC002365.1	C1	36.67%(2.11+1.17)	0	protein_coding	0.99	0.96	1	NA	No data	NO
ENSG00000234474	RP11-501J20.2	C2	6.00%(0.57+1.05)	0.0267	lincRNA	1	1	1	NA	No data	NO
ENSG00000234497	RP4-612J11.1	C2	2.67%(0.31+0.81)	0.0267	antisense	1	0.95	1	NA	No data	NO
ENSG00000234503	KB-1592A4.14	C2			lincRNA	1	0.99	0.96	NA	No data	NO
ENSG00000234511	C5orf58	C1	97.33%(6.62+1.99)	0	protein_coding	1	1	1	NA	Testis-specific Protein	NO
ENSG00000234551	RP11-123H22.1	C2	1.33%(0.26+0.60)	0.02	lincRNA	1	1	1	NA	No data	NO
ENSG00000234626	RP1-149A16.12	C2	9.33%(1.03+1.08)	0.0067	antisense	0.96	0.99	1	NA	No data	NO
ENSG00000234650	PCCA-AS1	C2	2.00%(0.60+0.83)	0.0067	antisense	1	0.99	1	NA	No data	NO
ENSG00000234676	RP11-337A23.3	C2	20.67%(1.66+1.07)	0	antisense	0.97	0.96	0.96	NA	No data	NO
ENSG00000234677	RP11-285A18.2	C2			sense_intronic	1	1	1	NA	No data	NO
ENSG00000234707	RP11-745C15.2	C2	33.33%(1.85+1.28)	0	antisense	1	0.99	1	NA	No data	NO
ENSG00000234710	AC060834.3	C2	32.67%(2.08+1.94)	0	lincRNA	1	0.95	1	NA	No data	NO
ENSG00000234736	RP11-507P23.3	C2	1.33%(0.27+0.72)	0.02	antisense	1	1	1	NA	No data	NO
ENSG00000234767	RP11-223F20.2	C2	1.33%(0.10+0.53)	0.0133	lincRNA	1	1	1	NA	No data	NO
ENSG00000234776	C11orf94	C1	31.33%(2.03+1.13)	0.0067	protein_coding	1	1	1	NA	No data	NO
ENSG00000234828	RP11-526A4.1	C2	16.67%(1.37+1.18)	0.0067	lincRNA	1	1	1	NA	No data	NO
ENSG00000234855	RP11-453E2.2	C2	2.00%(0.33+0.87)	0.0133	antisense	1	1	1	NA	No data	NO
ENSG00000234860	RP11-547C13.1	C2	1.33%(0.14+0.55)	0.0133	lincRNA	1	1	1	NA	No data	NO
ENSG00000234884	CTA-407F11.8	C2	22.00%(1.67+1.19)	0.0067	antisense	1	0.99	1	NA	No data	NO
ENSG00000234942	RP11-93H12.2	C2	2.00%(0.46+0.84)	0.0067	antisense	1	1	1	NA	No data	NO
ENSG00000234962	RP11-69C17.1	C2	2.67%(0.28+0.75)	0.0267	lincRNA	1	1	1	NA	No data	NO
ENSG00000234967	RP11-347D21.1	C2	2.00%(0.40+0.75)	0.0133	lincRNA	1	1	1	NA	No data	NO
ENSG00000234973	RP11-272J7.4	C2			lincRNA	1	0.98	1	NA	No data	NO
ENSG00000234988	AC068538.4	C2			lincRNA	1	1	1	NA	No data	NO
ENSG00000235009	AC093822.1	C2	2.67%(0.41+0.76)	0.02	lincRNA	1	1	1	NA	No data	NO
ENSG00000235011	RP4-726F1.1	C2			lincRNA	1	1	1	NA	No data	NO
ENSG00000235026	AC066593.1	C2	94.67%(6.15+1.67)	0	antisense	0.91	0.92	1	NA	No data	NO
ENSG00000235032	RP4-813D12.2	C2			antisense	1	1	1	NA	No data	NO
ENSG00000235054	RP5-1166F10.1	C2	10.00%(0.69+1.09)	0.02	lincRNA	1	1	1	NA	No data	NO
ENSG00000235058	ZMYND10-AS1	C2			antisense	1	1	1	NA	No data	NO
ENSG00000235122	RP3-417L20.4	C2	8.00%(0.68+1.40)	0.04	antisense	1	1	1	NA	No data	NO
ENSG00000235138	RP11-374P20.4	C2	54.00%(2.46+1.35)	0.0067	antisense	0.99	1	1	NA	No data	NO
ENSG00000235156	TMEM30C	C1	33.33%(1.73+1.29)	0	protein_coding	1	1	1	NA	No data	NO
ENSG00000235166	RP5-1010E17.1	C2			lincRNA	1	1	1	NA	No data	NO
ENSG00000235202	RP11-39H13.1	C2	1.33%(0.21+0.56)	0.0267	lincRNA	1	1	1	NA	No data	NO
ENSG00000235214	FAM83C-AS1	C2	52.67%(2.60+1.10)	0.0067	antisense	0.98	0.98	0.99	NA	No data	NO
ENSG00000235293	AC114814.3	C2			lincRNA	1	1	1	NA	No data	NO
ENSG00000235343	AC005301.8	C2	12.00%(1.07+1.12)	0	lincRNA	1	0.98	1	NA	No data	NO
ENSG00000235358	RP11-399E6.1	C2	18.67%(1.46+1.35)	0.0067	lincRNA	1	1	1	NA	No data	NO
ENSG00000235410	RP11-397C18.2	C2			antisense	0.99	0.96	1	NA	No data	NO
ENSG00000235415	AC005808.3	C2	37.33%(1.98+1.30)	0	lincRNA	1	1	1	NA	No data	NO
ENSG00000235455	IQCF5-AS1	C2	18.00%(1.08+1.27)	0	antisense	1	1	1	NA	No data	NO
ENSG00000235461	RP5-928E24.2	C2	12.00%(1.17+1.11)	0.0133	lincRNA	1	1	1	NA	No data	NO
ENSG00000235470	RP11-225H22.5	C2	2.67%(0.46+0.82)	0.02	antisense	1	1	1	NA	No data	NO
ENSG00000235478	AC006946.15	C1	64.00%(2.92+1.12)	0.0067	protein_coding	0.98	0.99	1	NA	No data	NO
ENSG00000235488	JARID2-AS1	C2	58.00%(2.70+0.94)	0.0067	antisense	1	1	1	NA	No data	NO
ENSG00000235497	AC012506.4	C2	4.00%(0.79+0.95)	0.0133	lincRNA	0.99	0.96	1	NA	No data	NO
ENSG00000235518	AC011196.3	C2	1.33%(0.35+0.70)	0.0267	lincRNA	1	1	1	NA	No data	NO
ENSG00000235519	AC012075.2	C2	2.67%(0.40+0.83)	0.02	lincRNA	1	1	1	NA	No data	NO
ENSG00000235537	AC009411.2	C2			lincRNA	1	0.97	1	NA	No data	NO
ENSG00000235538	RP1-230L10.1	C2	12.67%(1.02+1.24)	0.0067	lincRNA	1	0.99	1	NA	No data	NO
ENSG00000235570	LINC00533	C2	16.67%(1.37+1.20)	0.0067	lincRNA	1	0.94	1	NA	No data	NO
ENSG00000235631	RNF148	C1	27.33%(1.74+1.55)	0.02	protein_coding	1	1	1	NA	No data	NO
ENSG00000235635	AC016644.1	C2			antisense	0.93	0.95	1	NA	No data	NO
ENSG00000235643	RP1-69M21.2	C2	13.33%(0.97+1.22)	0.0067	lincRNA	1	1	1	NA	No data	NO
ENSG00000235699	CXorf51B	C2			lincRNA	1	1	1	NA	Testis-specific Protein	NO
ENSG00000235705	RP11-342M3.2	C1			protein_coding	1	1	1	NA	No data	NO
ENSG00000235733	RP3-522P13.3	C2			antisense	1	1	1	NA	No data	NO
ENSG00000235740	RP11-436I24.1	C2	5.33%(0.70+1.04)	0.0133	antisense	1	1	1	NA	No data	NO
ENSG00000235760	AC138655.4	C2	84.67%(4.01+1.64)	0	antisense	0.97	0.97	1	NA	No data	NO
ENSG00000235779	AC079779.5	C2	2.67%(0.44+0.84)	0.0133	lincRNA	1	1	1	NA	No data	NO
ENSG00000235819	RP11-359J6.1	C2			lincRNA	1	1	1	NA	No data	NO
ENSG00000235824	RP11-478H13.2	C2	72.00%(5.11+3.11)	0	lincRNA	1	1	1	NA	No data	NO
ENSG00000235881	AC114776.3	C2	4.00%(0.51+0.96)	0.0267	lincRNA	1	1	1	NA	No data	NO
ENSG00000235911	AC019055.1	C2	1.33%(0.13+0.62)	0.02	lincRNA	1	1	1	NA	No data	NO
ENSG00000235914	MACROD2-AS1	C2	2.67%(0.34+0.87)	0.02	antisense	1	1	1	NA	No data	NO
ENSG00000235931	C10orf40	C1	2.67%(0.27+0.77)	0.0267	protein_coding	1	1	1	NA	No data	NO
ENSG00000235989	MORC2-AS1	C2	88.00%(3.71+0.91)	0.0133	antisense	0.93	1	1	NA	No data	NO
ENSG00000236024	RP11-483H20.6	C2	2.00%(0.76+0.98)	0.0067	antisense	1	1	1	NA	No data	NO
ENSG00000236036	LINC00445	C2	5.33%(0.54+0.99)	0.02	lincRNA	1	1	1	NA	No data	NO
ENSG00000236102	RP4-639J15.1	C2			lincRNA	1	1	1	NA	No data	NO
ENSG00000236133	RP11-318G21.2	C2	1.33%(0.13+0.55)	0.02	lincRNA	1	1	1	NA	No data	NO
ENSG00000236172	AC097517.2	C2	14.00%(0.91+1.40)	0.0133	lincRNA	1	1	1	NA	No data	NO
ENSG00000236176	LINC00353	C2			lincRNA	1	0.99	1	NA	No data	NO
ENSG00000236244	RP4-799P18.3	C2	1.33%(0.48+0.76)	0.0133	antisense	1	0.96	1	NA	No data	NO
ENSG00000236292	RP5-1099E6.3	C2			antisense	1	1	1	NA	No data	NO
ENSG00000236299	RP11-340I6.7	C2	2.00%(0.63+0.81)	0	lincRNA	1	0.99	1	NA	No data	NO
ENSG00000236301	C11orf36	C2	5.33%(0.74+1.12)	0.02	antisense	1	1	1	NA	No data	NO
ENSG00000236306	RP11-33G16.1	C2			lincRNA	1	1	1	NA	No data	NO
ENSG00000236336	RP3-430A16.1	C2			antisense	1	1	1	NA	No data	NO
ENSG00000236340	AC000099.1	C2			antisense	1	1	1	NA	No data	NO
ENSG00000236355	RP3-503A6.2	C2	2.00%(0.34+0.68)	0.02	lincRNA	1	0.98	1	NA	No data	NO
ENSG00000236383	TMEM106A-AS1	C2	100.00%(6.00+0.79)	0.0067	processed_transcript	1	0.99	1	NA	No data	NO
ENSG00000236387	RP11-307O10.1	C2			lincRNA	1	1	1	NA	No data	NO
ENSG00000236445	AC097468.5	C2	6.67%(0.75+1.22)	0.02	lincRNA	1	1	1	NA	No data	NO
ENSG00000236446	CT47B1	C1	15.33%(0.99+1.47)	0.02	protein_coding	1	1	1	1	Testis-specific Protein	YES
ENSG00000236463	LINC00427	C2	10.00%(1.29+0.98)	0	lincRNA	0.99	0.98	1	NA	No data	NO
ENSG00000236467	RP11-443A13.2	C2	21.33%(1.59+1.12)	0	antisense	0.94	0.94	1	NA	No data	NO
ENSG00000236497	RP11-66A2.2	C2	2.00%(0.33+0.77)	0.02	lincRNA	1	1	1	NA	No data	NO
ENSG00000236519	AL773604.8	C2	96.00%(4.26+0.90)	0	antisense	0.97	0.9	1	NA	No data	NO
ENSG00000236581	STARD13-AS2	C2	44.67%(2.30+1.18)	0.0067	processed_transcript	0.99	0.98	1	NA	No data	NO
ENSG00000236678	LINC00347	C2	6.67%(0.79+1.11)	0.0067	lincRNA	1	1	1	NA	No data	NO
ENSG00000236700	RP11-557H15.2	C2	61.33%(3.73+2.48)	0	lincRNA	1	0.98	1	NA	No data	NO
ENSG00000236716	RP11-478H13.1	C2	8.00%(0.61+0.98)	0.0067	lincRNA	1	1	0.99	NA	No data	NO
ENSG00000236769	RP11-168P8.5	C2			lincRNA	1	1	0.99	NA	No data	NO
ENSG00000236799	RP11-383C6.2	C2	2.00%(0.83+0.84)	0	lincRNA	1	0.98	1	NA	No data	NO
ENSG00000236817	RP11-978I15.10	C2	1.33%(0.18+0.56)	0.0333	antisense	1	1	1	NA	No data	NO
ENSG00000236834	LINC00421	C2	5.33%(0.95+1.02)	0.0133	lincRNA	1	0.99	1	NA	No data	NO
ENSG00000236866	AL157902.3	C2	6.00%(0.83+0.98)	0.0067	antisense	1	1	1	NA	No data	NO
ENSG00000236950	RP5-1051D14.1	C2			lincRNA	1	0.99	1	NA	No data	NO
ENSG00000236963	RP4-749H3.1	C2	35.33%(2.11+1.21)	0	lincRNA	0.98	0.91	1	NA	No data	NO
ENSG00000236980	RP11-694I15.6	C1	2.67%(0.52+0.92)	0.0133	protein_coding	1	1	1	NA	No data	NO
ENSG00000236983	C10orf52	C2	31.33%(2.04+1.79)	0	lincRNA	1	1	1	NA	No data	NO
ENSG00000237048	TTTY12	C2			lincRNA	1	1	1	NA	No data	NO
ENSG00000237057	AC015922.6	C2	34.67%(1.95+1.63)	0	lincRNA	1	1	1	NA	No data	NO
ENSG00000237058	RP13-436F16.1	C2	34.00%(1.93+1.87)	0.0067	antisense	0.99	0.97	1	NA	No data	NO
ENSG00000237119	RP11-305P22.5	C2	2.00%(0.39+0.74)	0.02	lincRNA	1	1	1	NA	No data	NO
ENSG00000237136	C4orf51	C1	66.00%(4.20+2.64)	0	protein_coding	1	1	1	NA	No data	NO
ENSG00000237159	RP11-296L22.4	C2	25.33%(1.59+1.46)	0.0067	antisense	0.99	1	1	NA	No data	NO
ENSG00000237222	AC090505.6	C2	16.00%(1.65+1.04)	0.0067	lincRNA	1	1	1	NA	No data	NO
ENSG00000237232	ZNF295-AS1	C2	52.67%(2.70+1.22)	0.0067	lincRNA	1	1	1	NA	No data	NO
ENSG00000237265	RP11-402P6.9	C2	38.67%(2.38+1.83)	0	processed_transcript	1	1	1	NA	No data	NO
ENSG00000237282	DZANK1-AS1	C2	6.00%(0.54+1.05)	0.0133	antisense	1	1	1	NA	No data	NO
ENSG00000237374	AC007680.2	C2	1.33%(0.16+0.50)	0.0267	lincRNA	1	1	1	NA	No data	NO
ENSG00000237378	RP11-473M10.3	C2	42.67%(2.07+2.12)	0	lincRNA	1	0.99	1	NA	No data	NO
ENSG00000237401	AC107070.1	C2	3.33%(0.45+1.13)	0.0333	lincRNA	1	1	1	NA	No data	NO
ENSG00000237402	CAMTA1-IT1	C2	7.33%(0.96+1.01)	0.0067	sense_intronic	0.99	0.93	1	NA	No data	NO
ENSG00000237423	RP11-347D21.3	C2	1.33%(0.53+0.78)	0.0067	lincRNA	0.96	1	1	NA	No data	NO
ENSG00000237435	RP11-147C23.1	C1	1.33%(0.21+0.72)	0.0133	protein_coding	1	1	1	NA	No data	NO
ENSG00000237452	AC074212.3	C1	84.67%(5.08+2.05)	0	protein_coding	1	1	1	NA	No data	NO
ENSG00000237453	RP11-67L3.2	C2	2.67%(0.73+0.88)	0.0067	antisense	0.91	1	1	NA	No data	NO
ENSG00000237460	RP11-233E12.1-001	C2	1.33%(0.12+0.45)	0.02	lincRNA	1	1	1	NA	No data	NO
ENSG00000237463	RP11-280O1.2	C2	44.67%(2.71+2.13)	0	antisense	1	0.93	1	NA	No data	NO
ENSG00000237468	RP11-715G15.1	C2			lincRNA	1	1	1	NA	No data	NO
ENSG00000237479	AC007557.2	C2			antisense	1	1	1	NA	No data	NO
ENSG00000237521	OR7E24	C1	70.00%(5.17+3.38)	0	protein_coding	1	1	1	NA	No data	NO
ENSG00000237524	AC114783.1	C1	5.33%(0.40+1.13)	0.02	protein_coding	1	1	1	NA	No data	NO
ENSG00000237556	KCND3-AS1	C2			antisense	1	1	1	NA	No data	NO
ENSG00000237579	RP11-324L3.1	C2	16.67%(1.24+1.32)	0	lincRNA	0.97	0.97	1	NA	No data	NO
ENSG00000237605	RP11-343H5.6	C2	54.00%(2.64+1.17)	0	antisense	1	0.99	1	NA	No data	NO
ENSG00000237626	RP11-406A20.1	C2			lincRNA	1	1	0.99	NA	No data	NO
ENSG00000237647	CTD-3212A4.1	C2	46.00%(2.50+1.54)	0.0067	antisense	1	1	1	NA	No data	NO
ENSG00000237654	AP003025.2	C2	2.00%(0.39+0.78)	0.0133	antisense	1	1	1	NA	No data	NO
ENSG00000237675	RP11-118H17.1	C2	2.00%(0.24+0.79)	0.02	antisense	1	1	1	NA	No data	NO
ENSG00000237716	RP3-400B16.3	C2			lincRNA	1	1	1	NA	No data	NO
ENSG00000237728	RP3-453P22.2	C2			antisense	1	1	1	NA	No data	NO
ENSG00000237750	AC007740.1	C2			antisense	1	1	1	NA	No data	NO
ENSG00000237853	RP5-833A20.1	C2	2.67%(0.53+0.91)	0.0133	lincRNA	1	1	1	NA	No data	NO
ENSG00000237862	RP1-63G5.7	C2	17.33%(1.47+1.55)	0.02	lincRNA	1	1	1	NA	No data	NO
ENSG00000237870	AC073130.1	C2	14.67%(1.07+1.18)	0.0067	processed_transcript	0.99	1	1	NA	No data	NO
ENSG00000237896	AC005008.2	C1			protein_coding	1	1	1	NA	No data	NO
ENSG00000237919	RP11-181B18.1	C2			antisense	0.99	0.98	0.98	NA	No data	NO
ENSG00000237934	RP11-467D18.2	C2	38.67%(2.14+1.12)	0	antisense	0.96	0.94	1	NA	No data	NO
ENSG00000237937	AP000770.1	C2	4.67%(0.65+1.00)	0.0133	lincRNA	1	1	1	NA	No data	NO
ENSG00000237992	AC010096.2	C2			lincRNA	1	1	1	NA	No data	NO
ENSG00000238007	AC024619.2	C2	1.33%(0.22+0.67)	0.0133	sense_intronic	1	1	1	NA	No data	NO
ENSG00000238022	RP11-38C18.3	C2	2.00%(0.19+0.71)	0.0333	antisense	1	1	1	NA	No data	NO
ENSG00000238033	AC002480.2	C2	86.67%(5.76+2.58)	0	lincRNA	1	0.94	1	NA	No data	NO
ENSG00000238062	AC105344.2	C2	89.33%(4.47+1.38)	0	lincRNA	1	1	1	NA	No data	NO
ENSG00000238063	RP11-329N22.1	C2	1.33%(0.33+0.68)	0.02	lincRNA	1	0.9	1	NA	No data	NO
ENSG00000238141	BRWD1-AS1	C2	44.67%(2.34+1.05)	0	antisense	1	0.98	1	NA	No data	NO
ENSG00000238185	RP11-252M21.6	C2			antisense	1	1	1	NA	No data	NO
ENSG00000238210	RP13-210D15.4	C2			lincRNA	1	1	1	NA	No data	NO
ENSG00000238212	AC005863.2	C2	5.33%(0.36+0.89)	0.02	lincRNA	1	1	1	NA	No data	NO
ENSG00000238269	PAGE2B	C1	66.67%(3.46+1.99)	0	protein_coding	1	1	1	NA	Testis-specific Protein	YES
ENSG00000239219	RP11-379K17.4	C2	76.67%(3.44+1.23)	0	antisense	1	0.99	0.99	NA	No data	NO
ENSG00000239377	RP4-584D14.6	C2	60.67%(2.73+1.21)	0	antisense	1	0.97	1	NA	No data	NO
ENSG00000239395	RP11-634B7.5	C2	2.00%(0.48+0.76)	0.0067	processed_transcript	1	1	1	NA	No data	NO
ENSG00000239511	POM121L7	C1			protein_coding	1	0.96	1	NA	No data	NO
ENSG00000239513	RP11-2A4.3	C2	4.67%(0.40+1.00)	0.02	lincRNA	1	1	1	NA	No data	NO
ENSG00000239589	RP11-118N24.3	C2	68.00%(3.43+1.81)	0	lincRNA	1	1	1	NA	No data	NO
ENSG00000239605	C2orf61	C1	22.00%(1.60+1.23)	0.0133	protein_coding	1	1	1	NA	No data	NO
ENSG00000239674	RP1-127L4.7	C2	23.33%(1.38+1.43)	0	lincRNA	1	0.99	1	NA	No data	NO
ENSG00000239705	RP11-65N13.8	C2	3.33%(0.91+0.89)	0.0067	antisense	1	0.99	1	NA	No data	NO
ENSG00000239767	RP11-789F5.1	C2	2.00%(0.15+0.58)	0.0267	lincRNA	1	1	1	NA	No data	NO
ENSG00000239774	RP11-496B10.3	C2	27.33%(1.83+1.38)	0	lincRNA	0.98	0.97	1	NA	No data	NO
ENSG00000239877	IGSF11-AS1	C2	4.67%(0.49+1.05)	0.0267	antisense	1	1	1	NA	No data	NO
ENSG00000239921	RP11-59J16.1	C2	2.00%(0.42+0.89)	0.0133	lincRNA	1	1	1	NA	No data	NO
ENSG00000239994	RP11-169N13.4	C2			antisense	1	1	1	NA	No data	NO
ENSG00000240021	C1orf49	C1	42.00%(2.29+1.55)	0.0067	protein_coding	1	1	1	0	Not Testis-specific Protein	NO
ENSG00000240050	RP1-93H18.1	C2	86.67%(3.66+0.96)	0	lincRNA	0.94	1	1	NA	No data	NO
ENSG00000240204	RP11-305M3.3	C1	100.00%(6.66+1.50)	0	protein_coding	1	1	1	NA	No data	NO
ENSG00000240211	RP11-758P17.3	C2	79.33%(3.42+0.99)	0.0067	antisense	0.93	0.99	0.99	NA	No data	NO
ENSG00000240455	AC105448.1	C2	2.67%(0.47+0.76)	0.0267	misc_RNA	1	1	0.99	NA	No data	NO
ENSG00000240563	L1TD1	C1	100.00%(13.51+2.46)	0	protein_coding	0.91	0.99	0.95	0.92	Testis-specific Protein	NO
ENSG00000240747	KRBOX1	C1	86.00%(4.37+1.69)	0.0067	protein_coding	0.99	1	1	NA	No data	NO
ENSG00000240766	PLCXD2-AS1	C2			antisense	1	0.98	1	NA	No data	NO
ENSG00000240777	RP11-58O15.1	C2			lincRNA	1	1	1	NA	No data	NO
ENSG00000241054	RP5-1002M8.4	C2			antisense	0.99	0.98	1	NA	No data	NO
ENSG00000241131	RP11-639B1.1	C2	6.00%(0.41+1.18)	0.0333	lincRNA	1	1	1	NA	No data	NO
ENSG00000241213	RP11-768G7.2	C2	4.00%(0.65+0.94)	0.0067	lincRNA	1	1	1	NA	No data	NO
ENSG00000241317	RP11-342M3.1	C2	1.33%(0.06+0.37)	0.02	lincRNA	1	0.99	1	NA	No data	NO
ENSG00000241336	RP11-451G4.1	C2	1.33%(0.15+0.59)	0.0267	lincRNA	1	1	1	NA	No data	NO
ENSG00000241369	RP11-10O22.2	C2	20.67%(1.40+1.53)	0.0067	lincRNA	1	1	1	NA	No data	YES
ENSG00000241449	RP11-545G3.1	C2	54.67%(3.56+3.00)	0	lincRNA	1	1	1	NA	No data	NO
ENSG00000241469	RP11-631B21.1	C2	23.33%(1.46+1.40)	0.0067	lincRNA	1	1	1	NA	No data	NO
ENSG00000241476	SSX2	C1	2.00%(0.28+0.70)	0.0333	protein_coding	1	1	1	NA	No data	YES
ENSG00000241544	RP11-6F2.5	C2	3.33%(0.71+1.01)	0.0133	lincRNA	1	0.98	1	NA	No data	NO
ENSG00000241560	ZBTB20-AS1	C2	47.33%(2.40+1.46)	0.0067	antisense	1	1	1	NA	No data	NO
ENSG00000241577	RP11-523O18.7	C2			sense_overlapping	1	0.99	1	NA	No data	NO
ENSG00000241696	RP11-420J11.2	C2			lincRNA	1	1	1	NA	No data	NO
ENSG00000242012	RP11-338L18.1	C2			lincRNA	1	1	1	NA	No data	NO
ENSG00000242042	RP11-690C23.2	C2	1.33%(0.38+0.66)	0.02	lincRNA	1	1	1	NA	No data	NO
ENSG00000242049	DNAJB8-AS1	C2	1.33%(0.14+0.58)	0.02	antisense	1	0.99	1	NA	No data	NO
ENSG00000242145	RP11-520D19.1	C2			lincRNA	1	1	1	NA	No data	NO
ENSG00000242220	TCP10L	C1	89.33%(4.05+1.30)	0.0133	protein_coding	1	1	1	1	Testis-specific Protein	NO
ENSG00000242385	LSAMP-AS4	C2	1.33%(0.18+0.66)	0.0133	antisense	1	1	1	NA	No data	NO
ENSG00000242440	RP11-501O2.5	C2	76.00%(3.54+1.58)	0	lincRNA	1	0.98	1	NA	No data	NO
ENSG00000242512	RP11-416O18.1	C2	37.33%(2.92+2.99)	0.0067	lincRNA	1	1	0.99	NA	No data	NO
ENSG00000242715	CCDC169	C1	98.00%(6.75+1.58)	0	protein_coding	1	1	1	NA	No data	NO
ENSG00000242781	RP11-47P18.2	C2	69.33%(3.21+1.57)	0	lincRNA	1	1	1	NA	No data	NO
ENSG00000242816	RP11-768G7.3	C2			lincRNA	1	1	1	NA	No data	NO
ENSG00000242828	RP11-47P18.1	C2	88.00%(4.12+1.32)	0	lincRNA	1	1	1	NA	No data	NO
ENSG00000242908	RP11-454C18.2	C2	76.67%(3.12+1.32)	0	antisense	1	1	1	NA	No data	NO
ENSG00000242925	PLCH1-AS2	C2			antisense	1	1	1	NA	No data	NO
ENSG00000243062	RP11-12M5.1	C2	2.00%(0.18+0.68)	0.02	lincRNA	1	1	1	NA	No data	NO
ENSG00000243149	RP11-543A18.1	C2			lincRNA	1	1	1	NA	No data	NO
ENSG00000243150	RP11-538P18.2	C2	2.00%(0.29+0.78)	0.02	antisense	1	0.93	0.97	NA	No data	NO
ENSG00000243197	LSAMP-AS3	C2	2.67%(0.32+0.91)	0.0267	antisense	1	1	1	NA	No data	NO
ENSG00000243319	FGF14-IT1	C2	18.67%(1.56+1.25)	0.0067	lincRNA	1	1	1	NA	No data	NO
ENSG00000243345	RP11-458K10.3	C2			lincRNA	1	0.99	1	NA	No data	NO
ENSG00000243543	WFDC6	C1	64.00%(3.45+2.10)	0	protein_coding	1	0.98	1	NA	No data	NO
ENSG00000243574	RP11-264K23.1	C2	3.33%(0.34+0.77)	0.0333	lincRNA	1	1	1	NA	No data	NO
ENSG00000243636	RP11-164O23.7	C2	1.33%(0.15+0.52)	0.02	lincRNA	1	1	1	NA	No data	NO
ENSG00000243710	WDR65	C1	99.33%(5.68+1.39)	0	protein_coding	0.99	0.94	0.99	0	Not Testis-specific Protein	NO
ENSG00000243849	WDR52-AS1	C2			antisense	1	0.99	1	NA	No data	NO
ENSG00000243926	TIPARP-AS1	C2	98.00%(4.72+0.90)	0.0067	antisense	0.99	0.98	0.99	NA	No data	NO
ENSG00000243978	RGAG1	C1	98.00%(6.07+1.51)	0	protein_coding	0.99	0.99	1	0	Not Testis-specific Protein	NO
ENSG00000244219	GS1-259H13.2	C2	99.33%(5.10+1.12)	0.0067	lincRNA	1	1	1	NA	No data	NO
ENSG00000244247	RP11-139K4.2	C2	1.33%(0.14+0.50)	0.0267	lincRNA	1	1	1	NA	No data	NO
ENSG00000244302	PEX5L-AS2	C2	3.33%(0.28+0.82)	0.0333	antisense	1	1	1	NA	No data	NO
ENSG00000244310	RP11-734K21.3	C2	32.00%(1.69+1.61)	0.0067	lincRNA	1	1	0.94	NA	No data	NO
ENSG00000244564	RP11-14D22.1	C2	22.00%(1.67+1.82)	0.0133	lincRNA	1	1	1	NA	No data	NO
ENSG00000244588	RAD21L1	C1	70.00%(3.86+2.25)	0	protein_coding	1	1	1	NA	No data	NO
ENSG00000244926	RP11-613D13.7	C2	82.00%(3.44+0.91)	0	antisense	0.98	0.96	1	NA	No data	NO
ENSG00000245080	RP11-320N21.1	C2	14.67%(1.33+1.26)	0.0067	antisense	1	1	1	NA	No data	NO
ENSG00000245248	RP11-305N23.1	C2	100.00%(5.55+0.88)	0	antisense	0.99	0.94	1	NA	No data	NO
ENSG00000245534	RP11-219B17.1	C2	91.33%(4.36+1.20)	0	antisense	0.97	0.95	1	NA	No data	NO
ENSG00000245598	CTB-12A17.1	C2	73.33%(3.40+1.30)	0	antisense	0.99	0.95	1	NA	No data	NO
ENSG00000245694	CRNDE	C2	100.00%(7.96+1.40)	0	lincRNA	0.92	0.93	0.98	NA	No data	NO
ENSG00000245857	GS1-24F4.2	C2	77.33%(3.64+1.57)	0	lincRNA	1	1	1	NA	No data	NO
ENSG00000246095	AC006445.8	C2	62.67%(3.09+1.80)	0	lincRNA	1	1	1	NA	No data	NO
ENSG00000246211	RP11-632K5.3	C2	3.33%(0.55+0.82)	0.0133	lincRNA	1	0.98	1	NA	No data	NO
ENSG00000246323	RP11-325L7.1	C2	34.00%(2.16+0.96)	0	antisense	0.99	0.91	0.98	NA	No data	NO
ENSG00000246379	RP11-461O7.1	C2	88.67%(3.93+1.19)	0	lincRNA	0.97	0.99	1	NA	No data	NO
ENSG00000246394	RP11-386I8.6	C2	35.33%(2.02+1.21)	0	lincRNA	1	0.97	1	NA	No data	NO
ENSG00000246422	CTD-2024I7.13	C2	1.33%(0.73+0.84)	0.0067	antisense	1	0.96	1	NA	No data	NO
ENSG00000246763	CTC-463N11.3	C2	100.00%(5.11+1.08)	0.0067	antisense	0.98	1	1	NA	No data	NO
ENSG00000246777	RP11-61A14.4	C2	100.00%(5.03+0.98)	0	lincRNA	0.98	0.9	0.99	NA	No data	NO
ENSG00000246863	RP11-325N19.3	C2	41.33%(2.31+1.21)	0.0067	lincRNA	1	1	1	NA	No data	NO
ENSG00000246876	RP11-519M16.1	C2	23.33%(1.69+1.31)	0.0067	lincRNA	1	1	1	NA	No data	NO
ENSG00000247131	RP11-588G21.2	C2	10.00%(1.34+1.12)	0.0133	antisense	1	1	1	NA	No data	NO
ENSG00000247213	RP11-13G14.4	C2	18.00%(1.50+1.21)	0.0067	antisense	1	0.99	1	NA	No data	NO
ENSG00000247363	RP11-637A17.2	C2	99.33%(5.56+1.03)	0.0133	lincRNA	0.98	0.91	0.99	NA	No data	NO
ENSG00000247595	RP11-504G3.1	C2	100.00%(4.98+0.74)	0.0067	processed_transcript	1	1	1	NA	No data	NO
ENSG00000247624	AC006296.3	C2	18.67%(1.64+1.17)	0.0067	lincRNA	1	0.99	1	NA	No data	NO
ENSG00000247810	RP11-103J17.1	C2	1.33%(0.14+0.57)	0.0267	lincRNA	1	1	1	NA	No data	NO
ENSG00000247867	CTD-2530H12.1	C2			antisense	1	0.91	1	NA	No data	NO
ENSG00000248099	INSL3	C1	97.33%(6.13+2.88)	0.0067	protein_coding	1	1	1	NA	No data	NO
ENSG00000248107	CTC-339D2.1	C2			lincRNA	1	0.99	1	NA	No data	NO
ENSG00000248118	RP11-121L11.1	C2	47.33%(2.97+2.62)	0	lincRNA	1	1	1	NA	No data	NO
ENSG00000248203	CTC-503K11.2	C2			antisense	1	1	1	NA	No data	NO
ENSG00000248222	CTB-174D11.1	C2	2.00%(0.66+1.00)	0.0133	antisense	1	0.98	1	NA	No data	NO
ENSG00000248228	SLIT2-IT1	C2	3.33%(0.42+0.96)	0.0133	sense_intronic	1	1	1	NA	No data	NO
ENSG00000248307	RP11-8P17.1	C2	4.00%(0.78+1.02)	0.0067	lincRNA	1	1	1	NA	No data	NO
ENSG00000248311	CTD-2161F6.2	C2	66.00%(3.31+2.18)	0	lincRNA	1	1	1	NA	No data	NO
ENSG00000248359	CTC-537E7.2	C2	12.00%(0.82+1.25)	0.0133	lincRNA	1	0.98	1	NA	No data	NO
ENSG00000248370	RP11-366H4.1	C2	9.33%(0.76+1.16)	0.0133	lincRNA	1	1	0.97	NA	No data	NO
ENSG00000248371	CTC-347C20.2	C2	12.00%(1.16+1.10)	0.0133	lincRNA	1	0.99	1	NA	No data	NO
ENSG00000248391	CTD-2010I22.2	C2	1.33%(0.18+0.66)	0.0267	lincRNA	1	1	1	NA	No data	NO
ENSG00000248467	CTD-2161F6.1	C2	40.67%(1.90+1.62)	0	lincRNA	1	1	1	NA	No data	NO
ENSG00000248468	RP11-517B11.4	C2	33.33%(2.00+1.12)	0.0067	antisense	1	1	1	NA	No data	NO
ENSG00000248473	CTC-338M12.2	C2	2.67%(0.44+0.79)	0.0133	lincRNA	1	1	1	NA	No data	NO
ENSG00000248482	CTC-276P9.3	C2			lincRNA	1	1	1	NA	No data	NO
ENSG00000248490	CTD-3007L5.1	C2			lincRNA	1	1	1	NA	No data	NO
ENSG00000248529	RP11-2O17.2	C2	1.33%(0.28+0.69)	0.0133	antisense	1	1	1	NA	No data	NO
ENSG00000248555	RP11-61G23.1	C2	1.33%(0.61+0.85)	0.0067	processed_transcript	1	1	1	NA	No data	NO
ENSG00000248572	EGFLAM-AS2	C2	2.00%(0.51+0.82)	0.0133	antisense	1	1	1	NA	No data	NO
ENSG00000248607	RP11-158I23.1	C2	1.33%(0.30+0.68)	0.0133	antisense	1	1	1	NA	No data	NO
ENSG00000248682	ARHGAP22-IT1	C2			sense_intronic	1	1	1	NA	No data	NO
ENSG00000248686	RP11-557J10.5	C2	1.33%(0.31+0.70)	0.0133	lincRNA	1	1	1	NA	No data	NO
ENSG00000248692	RP11-84A1.3	C2			antisense	1	0.98	1	NA	No data	NO
ENSG00000248717	RP11-451H23.3	C2			lincRNA	1	1	1	NA	No data	NO
ENSG00000248736	RP11-35O7.1	C2			lincRNA	1	0.99	1	NA	No data	NO
ENSG00000248764	RP11-292D4.2	C2			antisense	1	1	1	NA	No data	NO
ENSG00000248767	WI2-2373I1.2	C2	3.33%(0.38+0.91)	0.0267	lincRNA	1	1	1	NA	No data	NO
ENSG00000248809	RP11-6L6.3	C2	6.67%(0.70+1.09)	0.0067	lincRNA	1	1	1	NA	No data	NO
ENSG00000248837	RP11-412P11.1	C2	52.00%(3.20+2.72)	0	lincRNA	1	1	1	NA	No data	NO
ENSG00000248872	RP11-344G13.1	C2			lincRNA	1	1	1	NA	No data	NO
ENSG00000248925	CTD-2083E4.6	C2	32.00%(1.99+1.16)	0.0067	antisense	0.98	0.98	1	NA	No data	NO
ENSG00000248973	RP11-445O3.2	C2	83.33%(4.19+1.61)	0	lincRNA	1	1	1	NA	No data	NO
ENSG00000249017	RP11-58B2.1	C2	1.33%(0.12+0.48)	0.0267	antisense	1	1	1	NA	No data	NO
ENSG00000249131	CTB-35F21.2	C2	8.00%(0.63+1.09)	0.02	lincRNA	1	1	1	NA	No data	NO
ENSG00000249163	CTD-3028N15.1	C2	2.67%(0.38+0.82)	0.02	antisense	1	1	1	NA	No data	NO
ENSG00000249196	RP11-669N7.2	C2	33.33%(1.82+1.73)	0.0067	antisense	1	1	1	NA	No data	NO
ENSG00000249216	RP11-227F19.5	C2	2.00%(0.49+0.81)	0.0133	antisense	0.92	0.95	0.99	NA	No data	NO
ENSG00000249228	RP11-769N22.1	C2	4.00%(0.40+0.84)	0.0267	lincRNA	0.99	0.93	1	NA	No data	NO
ENSG00000249231	RP11-297L17.1	C2	10.67%(0.73+1.24)	0.0067	lincRNA	1	1	1	NA	No data	NO
ENSG00000249261	RP11-284A20.2	C2			lincRNA	1	1	1	NA	No data	NO
ENSG00000249269	RP11-756P10.4	C2	18.00%(1.18+1.25)	0	lincRNA	1	0.94	1	NA	No data	NO
ENSG00000249317	CTB-191D16.1	C2			processed_transcript	1	1	1	NA	No data	NO
ENSG00000249343	CTD-2275D24.2	C2			lincRNA	1	1	1	NA	No data	NO
ENSG00000249346	RP3-468B3.3	C2	56.67%(3.16+1.63)	0.0067	lincRNA	1	1	1	NA	No data	NO
ENSG00000249382	RP11-340A13.1	C2	2.00%(0.17+0.67)	0.02	processed_transcript	1	1	1	NA	No data	NO
ENSG00000249428	RP11-503N18.3	C1	60.67%(2.99+1.42)	0.0067	protein_coding	0.98	0.9	1	NA	No data	NO
ENSG00000249479	RP11-171N4.3	C2			antisense	1	1	1	NA	No data	NO
ENSG00000249481	SPATS1	C1	3.33%(0.54+0.92)	0.02	protein_coding	1	0.98	1	0	Not Testis-specific Protein	NO
ENSG00000249490	CTD-2333M24.1	C2			lincRNA	1	1	1	NA	No data	NO
ENSG00000249509	RP11-402J6.1	C2	8.67%(1.00+1.09)	0.0133	antisense	1	0.9	1	NA	No data	NO
ENSG00000249515	CTD-2151A2.1	C2	17.33%(1.07+1.24)	0	lincRNA	1	1	1	NA	No data	NO
ENSG00000249521	CTD-2161F6.3	C2	36.67%(1.71+1.42)	0	lincRNA	1	1	1	NA	No data	NO
ENSG00000249599	RP11-168E14.1	C2	2.00%(0.61+0.92)	0.0133	lincRNA	1	0.98	1	NA	No data	NO
ENSG00000249623	RP11-610J23.1	C2			antisense	1	0.98	1	NA	No data	NO
ENSG00000249638	CTD-2296D1.3	C2			lincRNA	1	1	0.99	NA	No data	NO
ENSG00000249642	RP11-565A3.1	C2			lincRNA	1	1	1	NA	No data	NO
ENSG00000249645	RP11-552M14.1	C2	46.00%(2.44+2.47)	0	lincRNA	1	1	1	NA	No data	NO
ENSG00000249693	THEGL	C1	56.00%(2.78+1.38)	0	protein_coding	1	0.99	1	0.7	Not Testis-specific Protein	NO
ENSG00000249713	CTD-2236F14.1	C2			antisense	1	0.92	1	NA	No data	NO
ENSG00000249725	RP11-469L4.1	C2	1.33%(0.59+0.78)	0.0067	lincRNA	1	0.99	1	NA	No data	NO
ENSG00000249727	RP11-273B19.2	C2			lincRNA	1	1	1	NA	No data	NO
ENSG00000249748	RP11-79C6.3	C2			antisense	1	1	1	NA	No data	NO
ENSG00000249781	CTD-2143L24.1	C2	2.00%(0.40+0.84)	0.0133	lincRNA	1	1	1	NA	No data	NO
ENSG00000249782	RP11-417J1.1	C2			lincRNA	1	1	1	NA	No data	NO
ENSG00000249785	CTD-2061E9.1	C2			lincRNA	1	0.99	1	NA	No data	NO
ENSG00000249787	RP11-346J10.1	C2			lincRNA	1	1	1	NA	No data	NO
ENSG00000249808	CTD-2029E14.1	C2	16.67%(1.03+1.68)	0.02	lincRNA	1	1	1	NA	No data	NO
ENSG00000249816	RP11-6D1.6	C2	58.00%(3.06+1.77)	0	lincRNA	0.99	0.97	1	NA	No data	NO
ENSG00000249818	RP11-73G16.3	C2			lincRNA	1	1	1	NA	No data	NO
ENSG00000249833	RP11-71E19.5	C2	11.33%(0.86+1.37)	0.0067	antisense	1	1	1	NA	No data	NO
ENSG00000249854	RP11-420O16.1	C2	3.33%(0.39+0.78)	0.02	lincRNA	1	1	1	NA	No data	NO
ENSG00000249865	CTD-2296D1.4	C2			antisense	1	1	1	NA	No data	NO
ENSG00000249873	RP11-983C2.2	C2	1.33%(0.15+0.65)	0.02	lincRNA	1	1	1	NA	No data	NO
ENSG00000249882	RP11-665I14.1	C2			lincRNA	1	1	1	NA	No data	NO
ENSG00000249926	RP11-495K9.6	C2	20.67%(1.39+1.34)	0	lincRNA	0.99	0.92	1	NA	No data	NO
ENSG00000249961	CCDC79	C1	66.67%(3.68+1.91)	0	protein_coding	1	1	1	1	Testis-specific Protein	NO
ENSG00000250024	RP11-818C3.1	C2			lincRNA	1	0.99	1	NA	No data	NO
ENSG00000250032	CTD-2194L12.3	C2			lincRNA	1	1	1	NA	No data	NO
ENSG00000250033	RP11-725C19.1	C2	70.00%(3.33+1.41)	0	processed_transcript	0.99	1	1	NA	No data	NO
ENSG00000250038	RP11-180C1.1	C1	45.33%(2.52+2.05)	0	protein_coding	1	1	1	NA	No data	NO
ENSG00000250062	RP11-778J15.1	C2	1.33%(0.32+0.76)	0.0133	antisense	1	0.99	1	NA	No data	NO
ENSG00000250078	RP11-577G20.2	C2			lincRNA	1	1	1	NA	No data	NO
ENSG00000250190	RP11-292B1.2	C2			lincRNA	1	1	1	NA	No data	NO
ENSG00000250250	CTD-2350J17.1	C2	5.33%(0.75+1.00)	0.0067	antisense	1	1	0.99	NA	No data	NO
ENSG00000250340	RP11-577G20.1	C2			lincRNA	1	1	0.97	NA	No data	NO
ENSG00000250341	RP11-785F11.1	C2			lincRNA	1	1	1	NA	No data	NO
ENSG00000250402	RP11-395P13.4	C2			lincRNA	1	0.97	1	NA	No data	NO
ENSG00000250417	CTD-2194D22.2	C2	7.33%(0.76+0.98)	0.0067	lincRNA	1	1	1	NA	No data	NO
ENSG00000250423	KIAA1210	C1	66.67%(4.41+2.92)	0	protein_coding	1	1	1	1	Testis-specific Protein	NO
ENSG00000250427	CTD-3179P9.2	C2	44.00%(2.37+1.87)	0	lincRNA	0.99	0.97	1	NA	No data	NO
ENSG00000250431	RP13-577H12.2	C2	4.67%(0.53+0.93)	0.0133	antisense	0.99	1	1	NA	No data	NO
ENSG00000250432	RP11-834C11.5	C2	16.00%(1.41+1.26)	0.0067	processed_transcript	1	1	1	NA	No data	NO
ENSG00000250448	RP11-19O2.2	C2	9.33%(0.99+1.12)	0.0067	antisense	0.98	0.98	1	NA	No data	NO
ENSG00000250519	RP11-680H20.2	C2	42.67%(2.88+2.40)	0	lincRNA	0.99	0.94	0.99	NA	No data	NO
ENSG00000250544	CTC-493L21.1	C2	19.33%(1.54+1.39)	0	lincRNA	1	1	1	NA	No data	NO
ENSG00000250582	RP11-301H24.3	C2	3.33%(0.37+0.95)	0.0267	antisense	1	1	1	NA	No data	NO
ENSG00000250584	RP11-325I22.2	C2	41.33%(2.47+2.21)	0	lincRNA	1	0.99	1	NA	No data	NO
ENSG00000250590	RP11-565A3.2	C2	72.00%(3.42+1.70)	0	lincRNA	1	1	1	NA	No data	NO
ENSG00000250614	DTX2	C2	1.33%(0.57+0.74)	0	antisense	1	0.92	0.99	0.89	Testis-specific Peptide	NO
ENSG00000250626	RP11-756P10.2	C2	56.00%(2.68+2.09)	0	lincRNA	1	1	1	NA	No data	NO
ENSG00000250666	RP11-463J17.1	C2	2.67%(0.17+0.71)	0.0333	lincRNA	1	1	1	NA	No data	NO
ENSG00000250674	RP11-798K23.1	C2	6.00%(0.86+1.03)	0.0067	lincRNA	1	1	1	NA	No data	NO
ENSG00000250685	RP11-486L19.2	C2	32.67%(2.06+1.37)	0.0067	antisense	0.99	0.98	0.97	NA	No data	NO
ENSG00000250719	RP11-322N21.2	C2	1.33%(0.17+0.74)	0.02	antisense	1	1	1	NA	No data	NO
ENSG00000250754	RP11-386B13.3	C2	2.67%(0.42+0.83)	0.02	lincRNA	1	1	1	NA	No data	NO
ENSG00000250772	RP11-236P13.1	C2			lincRNA	1	1	1	NA	No data	NO
ENSG00000250829	RP11-11N5.1	C2	19.33%(1.26+1.44)	0.0067	lincRNA	0.99	0.95	1	NA	No data	NO
ENSG00000250863	RP11-663P9.1	C2	5.33%(0.89+0.98)	0.0067	lincRNA	0.99	1	1	NA	No data	NO
ENSG00000250915	RP11-1338A24.1	C2	2.00%(0.27+0.68)	0.02	lincRNA	1	1	1	NA	No data	NO
ENSG00000250930	LNX1-AS1	C2			antisense	1	1	1	NA	No data	NO
ENSG00000251018	RP11-80G7.1	C2	3.33%(0.97+0.88)	0	antisense	1	1	1	NA	No data	NO
ENSG00000251024	RP11-203B7.1	C2			lincRNA	1	1	1	NA	No data	NO
ENSG00000251040	RP11-535C7.1	C2			lincRNA	1	1	1	NA	No data	NO
ENSG00000251041	CTD-2275D24.1	C2	2.67%(0.18+0.60)	0.0267	lincRNA	1	1	1	NA	No data	NO
ENSG00000251059	RP11-100N20.1	C2			antisense	1	1	1	NA	No data	NO
ENSG00000251081	RP11-713M6.2	C2	1.33%(0.12+0.51)	0.0267	lincRNA	1	0.98	1	NA	No data	NO
ENSG00000251144	CTD-2532K18.2	C2	6.00%(0.93+1.07)	0.0067	lincRNA	0.99	1	1	NA	No data	NO
ENSG00000251175	RP11-45L9.1	C2	30.00%(2.02+1.01)	0.0067	antisense	1	0.99	1	NA	No data	NO
ENSG00000251187	CTC-459M5.2	C2	22.00%(1.36+1.25)	0	antisense	0.98	0.98	1	NA	No data	NO
ENSG00000251210	RP11-168E17.1	C2	1.33%(0.31+0.62)	0.02	lincRNA	1	1	1	NA	No data	NO
ENSG00000251221	CTC-325J23.3	C2	29.33%(2.03+1.09)	0.0067	lincRNA	0.99	1	0.98	NA	No data	NO
ENSG00000251249	RP11-73G16.1	C2	3.33%(0.46+0.97)	0.02	processed_transcript	1	1	1	NA	No data	NO
ENSG00000251250	RP11-404K5.4	C2			lincRNA	1	1	1	NA	No data	NO
ENSG00000251258	RFPL4B	C1	84.00%(5.19+2.32)	0	protein_coding	1	1	1	NA	No data	NO
ENSG00000251283	RP11-171N4.2	C1	1.33%(0.08+0.46)	0.02	protein_coding	1	1	1	NA	No data	NO
ENSG00000251350	RP11-328N19.1	C2	6.00%(0.75+1.22)	0.0267	lincRNA	1	1	1	NA	No data	NO
ENSG00000251445	RP11-483A20.3	C2	2.00%(0.37+0.75)	0.02	antisense	1	1	1	NA	No data	NO
ENSG00000251461	RP11-501C14.6	C2	8.67%(1.11+0.98)	0	antisense	1	1	1	NA	No data	NO
ENSG00000251533	RP11-736N17.2	C2	94.67%(4.95+1.35)	0	lincRNA	0.97	0.97	0.99	NA	No data	NO
ENSG00000251536	RP11-572C21.1	C2	58.00%(2.80+1.54)	0	lincRNA	1	1	1	NA	No data	NO
ENSG00000251574	RP11-6N13.1	C2	34.00%(1.83+1.39)	0	lincRNA	1	1	1	NA	No data	NO
ENSG00000251575	CTD-2170G1.2	C2	2.67%(0.39+0.85)	0.02	lincRNA	1	0.99	1	NA	No data	NO
ENSG00000251613	CTC-347C20.1	C2	7.33%(1.06+1.13)	0.0133	lincRNA	1	0.9	0.99	NA	No data	NO
ENSG00000251629	RP11-774D14.1	C2	63.33%(3.06+2.16)	0	lincRNA	1	1	1	NA	No data	NO
ENSG00000251642	RP11-600L4.1	C2			lincRNA	1	1	1	NA	No data	NO
ENSG00000251649	RP11-318I4.1	C2			lincRNA	1	1	1	NA	No data	NO
ENSG00000251676	RP11-614F17.2	C2	80.67%(4.82+2.50)	0	lincRNA	1	1	1	NA	No data	NO
ENSG00000251688	RP11-752L20.5	C2	3.33%(0.42+0.84)	0.02	lincRNA	1	0.95	1	NA	No data	NO
ENSG00000253100	RP11-219J21.1	C2	2.67%(0.35+0.90)	0.02	lincRNA	1	1	1	NA	No data	NO
ENSG00000253103	RP11-946L20.4	C2			lincRNA	1	1	1	NA	No data	NO
ENSG00000253139	RP11-17A4.3	C2			lincRNA	1	1	1	NA	No data	NO
ENSG00000253142	RP11-87E22.1	C2			sense_intronic	1	0.96	1	NA	No data	NO
ENSG00000253147	RP11-369E15.4	C2			lincRNA	1	0.99	1	NA	No data	NO
ENSG00000253181	RP11-863K10.2	C2	7.33%(0.68+1.11)	0.0133	antisense	1	1	1	NA	No data	NO
ENSG00000253190	AC084082.3	C2	5.33%(1.06+1.03)	0.02	lincRNA	1	1	1	NA	No data	NO
ENSG00000253199	RP11-421P23.1	C2	2.00%(0.29+0.73)	0.0267	lincRNA	1	0.96	1	NA	No data	NO
ENSG00000253220	RP11-103H7.2	C2			lincRNA	1	0.95	1	NA	No data	NO
ENSG00000253236	CTD-2313P7.1	C2	1.33%(0.07+0.48)	0.0133	lincRNA	1	1	1	NA	No data	NO
ENSG00000253264	RP11-255B23.2	C2			lincRNA	1	0.99	1	NA	No data	NO
ENSG00000253267	RP11-666I19.2	C2	4.67%(0.74+0.99)	0.0067	antisense	1	1	1	NA	No data	NO
ENSG00000253281	RP11-716D16.1	C2			processed_transcript	1	1	1	NA	No data	NO
ENSG00000253295	RP11-779O18.1	C2	3.33%(0.63+0.90)	0.0133	antisense	1	0.96	1	NA	No data	NO
ENSG00000253301	RP11-513O17.2	C2	58.67%(3.40+2.33)	0	lincRNA	0.99	0.97	1	NA	No data	NO
ENSG00000253314	LINC00293	C2	2.00%(0.14+0.64)	0.02	lincRNA	1	1	1	NA	No data	NO
ENSG00000253371	RP11-587H10.1	C2			lincRNA	1	1	1	NA	No data	NO
ENSG00000253377	RP11-566H8.3	C2	1.33%(0.17+0.58)	0.04	lincRNA	1	1	1	NA	No data	NO
ENSG00000253380	RP11-738G5.1	C2			lincRNA	1	1	1	NA	No data	NO
ENSG00000253408	RP11-231D20.2	C2	21.33%(1.66+1.40)	0.0067	antisense	1	1	1	NA	No data	NO
ENSG00000253447	RP11-619L12.4	C2			antisense	1	1	1	NA	No data	NO
ENSG00000253455	RP11-770E5.3	C2	2.67%(0.52+0.82)	0.0067	lincRNA	1	1	1	NA	No data	NO
ENSG00000253470	RP11-697B24.1	C2			lincRNA	1	1	1	NA	No data	NO
ENSG00000253479	RP11-744J10.3	C2	1.33%(0.49+0.84)	0.0133	lincRNA	1	1	1	NA	No data	NO
ENSG00000253489	RP11-114O8.1	C2	2.00%(0.29+0.64)	0.0267	lincRNA	1	1	1	NA	No data	NO
ENSG00000253505	CTA-398F10.1	C2	2.00%(0.49+0.84)	0.0133	lincRNA	1	1	1	NA	No data	NO
ENSG00000253513	RP11-6D1.3	C2	1.33%(0.65+0.73)	0.0067	antisense	1	0.98	1	NA	No data	NO
ENSG00000253551	RP11-26M5.2	C2			antisense	1	1	1	NA	No data	NO
ENSG00000253557	RP11-1080G15.1	C2	7.33%(1.07+1.12)	0.0067	lincRNA	1	1	1	NA	No data	NO
ENSG00000253577	RP11-100L22.3	C2	2.00%(0.30+0.75)	0.0267	lincRNA	1	1	1	NA	No data	NO
ENSG00000253628	RP11-536N17.1	C2			lincRNA	1	1	1	NA	No data	NO
ENSG00000253634	RP11-587H10.2	C2	1.33%(0.14+0.52)	0.02	lincRNA	1	1	1	NA	No data	NO
ENSG00000253643	RP11-561E1.1	C2	2.67%(0.20+0.79)	0.0267	antisense	1	1	1	NA	No data	NO
ENSG00000253678	RP11-981G7.3	C2	10.67%(0.98+1.16)	0.0067	lincRNA	1	1	1	NA	No data	NO
ENSG00000253679	KB-1410C5.2	C2	2.00%(0.46+0.92)	0.02	lincRNA	1	1	1	NA	No data	NO
ENSG00000253695	RP11-177H2.2	C2	20.00%(1.84+0.99)	0	antisense	1	1	1	NA	No data	NO
ENSG00000253711	RP11-787D18.1	C2	1.33%(0.48+0.79)	0.0067	antisense	1	1	1	NA	No data	NO
ENSG00000253734	RP11-579E24.1	C2	12.00%(1.17+1.12)	0.0067	lincRNA	1	0.99	1	NA	No data	NO
ENSG00000253740	KB-1083B1.1	C2	1.33%(0.25+0.70)	0.0133	antisense	1	1	1	NA	No data	NO
ENSG00000253787	RP11-404L6.2	C1	2.00%(0.37+0.79)	0.02	protein_coding	1	1	1	NA	No data	NO
ENSG00000253798	AC008694.3	C2	4.67%(0.34+0.97)	0.0267	antisense	1	1	1	NA	No data	NO
ENSG00000253799	AB015752.4	C2	21.33%(1.29+1.30)	0.0067	lincRNA	1	1	1	NA	No data	NO
ENSG00000253834	RP11-705O24.3	C2			lincRNA	1	1	1	NA	No data	NO
ENSG00000253857	RP11-386G21.2	C1			protein_coding	1	1	1	NA	No data	NO
ENSG00000253868	RP11-959I15.3	C2	36.67%(2.23+2.08)	0	antisense	1	0.98	0.99	NA	No data	NO
ENSG00000253871	RP11-756K15.2	C2	36.00%(1.76+1.98)	0	lincRNA	1	1	1	NA	No data	NO
ENSG00000253887	RP11-10A14.7	C2			lincRNA	1	1	1	NA	No data	NO
ENSG00000253974	NRG1-IT1	C2	54.67%(2.64+1.61)	0	sense_intronic	1	1	1	NA	No data	NO
ENSG00000254018	RP11-785H20.1	C2	48.67%(2.42+1.88)	0	lincRNA	1	1	1	NA	No data	NO
ENSG00000254027	RP11-363E6.3	C2	84.67%(3.70+1.33)	0.0067	antisense	0.96	1	1	NA	No data	NO
ENSG00000254049	NRG1-IT3	C2			sense_intronic	1	1	1	NA	No data	NO
ENSG00000254066	CTB-181F24.1	C2	3.33%(0.51+0.88)	0.0133	lincRNA	1	1	1	NA	No data	NO
ENSG00000254080	RP11-730G20.1	C2	3.33%(0.48+0.81)	0.0133	antisense	0.98	0.97	0.98	NA	No data	NO
ENSG00000254082	CTD-2024D23.1	C2	3.33%(0.45+0.94)	0.0267	lincRNA	1	1	0.92	NA	No data	NO
ENSG00000254086	RP11-94H18.2	C2			lincRNA	1	1	1	NA	No data	NO
ENSG00000254111	RP11-150O12.5	C2	27.33%(1.76+1.36)	0	lincRNA	1	1	1	NA	No data	NO
ENSG00000254119	RP11-705O24.1	C2	2.67%(0.43+0.95)	0.0133	lincRNA	1	1	1	NA	No data	NO
ENSG00000254123	RP11-99H20.1	C2			lincRNA	1	1	1	NA	No data	NO
ENSG00000254130	CTB-7E3.1	C2			lincRNA	1	1	1	NA	No data	NO
ENSG00000254222	RP11-787D18.2	C2	2.00%(0.68+0.84)	0.0133	antisense	1	1	1	NA	No data	NO
ENSG00000254237	RP11-115J16.2	C2	17.33%(1.24+1.30)	0.0067	lincRNA	1	1	1	NA	No data	NO
ENSG00000254242	RP11-1080G15.2	C2			lincRNA	1	1	1	NA	No data	NO
ENSG00000254262	RP11-58O3.2	C2			lincRNA	1	1	1	NA	No data	NO
ENSG00000254269	CTD-2281E23.2	C2	1.33%(0.44+0.79)	0.0067	processed_transcript	1	1	1	NA	No data	NO
ENSG00000254334	RP11-24P4.1	C2	2.67%(0.16+0.68)	0.0267	lincRNA	1	1	1	NA	No data	NO
ENSG00000254357	RP11-628E19.2	C2	2.00%(0.23+0.71)	0.02	antisense	1	1	1	NA	No data	NO
ENSG00000254372	RP11-343P9.1	C2			antisense	1	1	1	NA	No data	NO
ENSG00000254417	ANO1-AS2	C2	5.33%(0.79+1.06)	0.0067	antisense	1	1	1	NA	No data	NO
ENSG00000254451	RP11-560G2.1	C2	3.33%(0.50+0.96)	0.0133	antisense	1	1	1	NA	No data	NO
ENSG00000254497	CTD-2560E9.5	C2	2.00%(0.27+0.72)	0.02	antisense	0.93	1	1	NA	No data	NO
ENSG00000254508	RP11-646J21.5	C2	1.33%(0.22+0.64)	0.02	antisense	1	1	1	NA	No data	NO
ENSG00000254514	RP11-958J22.3	C2	1.33%(0.16+0.64)	0.0133	lincRNA	1	1	1	NA	No data	NO
ENSG00000254518	RP11-347H15.4	C2	60.67%(3.06+1.95)	0	lincRNA	1	1	1	NA	No data	NO
ENSG00000254519	CTD-2210P24.1	C2	37.33%(1.91+1.97)	0.0067	lincRNA	1	1	1	NA	No data	NO
ENSG00000254574	RP11-429J17.4	C2			antisense	1	0.92	1	NA	No data	NO
ENSG00000254584	RP1-17K7.2	C2	4.00%(0.49+0.92)	0.0133	antisense	1	1	1	NA	No data	NO
ENSG00000254630	CTD-2530H12.7	C2			sense_intronic	1	1	1	NA	No data	NO
ENSG00000254689	RP11-354A14.1	C2	20.67%(1.67+1.15)	0	lincRNA	0.98	0.94	0.99	NA	No data	NO
ENSG00000254718	CTD-2184C24.2	C2	84.00%(3.61+1.10)	0.0067	antisense	1	1	1	NA	No data	NO
ENSG00000254823	RP11-109E10.1	C2	1.33%(0.17+0.70)	0.0267	lincRNA	1	1	1	NA	No data	NO
ENSG00000254836	RP1-17K7.3	C2			antisense	1	1	1	NA	No data	NO
ENSG00000254863	RP11-831A10.2	C2	2.00%(0.56+0.88)	0.0067	lincRNA	1	1	1	NA	No data	NO
ENSG00000254960	KIRREL3-AS2	C2	1.33%(0.17+0.62)	0.0267	antisense	1	1	1	NA	No data	NO
ENSG00000254980	RP11-794P6.6	C2			antisense	1	0.97	1	NA	No data	NO
ENSG00000255101	RP11-412B14.1	C2	78.00%(4.95+2.55)	0	antisense	1	1	1	NA	No data	NO
ENSG00000255117	RP5-1027O15.1	C2			lincRNA	1	1	1	NA	No data	NO
ENSG00000255120	RP11-770G2.4	C2	20.00%(1.32+1.22)	0	antisense	0.92	0.94	0.91	NA	No data	NO
ENSG00000255125	RP11-685M7.5	C2	2.67%(0.83+0.88)	0	antisense	1	0.97	1	NA	No data	NO
ENSG00000255133	RP11-646J21.2	C2	3.33%(0.54+0.85)	0.0267	lincRNA	1	1	1	NA	No data	NO
ENSG00000255150	EID3	C1	100.00%(8.04+1.44)	0	protein_coding	0.99	0.99	1	1	Testis-specific Protein	NO
ENSG00000255159	RP11-318C2.1	C2			antisense	1	0.99	1	NA	No data	NO
ENSG00000255167	RP11-670N15.1	C2			antisense	1	1	1	NA	No data	NO
ENSG00000255178	RP11-686G23.2	C2			lincRNA	1	1	1	NA	No data	NO
ENSG00000255181	CCDC166	C1	12.00%(1.17+1.15)	0.0067	protein_coding	1	1	1	NA	No data	NO
ENSG00000255183	RP11-720D4.3	C2			lincRNA	1	0.97	1	NA	No data	NO
ENSG00000255226	CTD-2210P24.3	C2	73.33%(4.14+2.32)	0	antisense	1	1	1	NA	No data	NO
ENSG00000255236	CTD-2655K5.1	C2	20.67%(1.59+1.21)	0.0067	antisense	1	1	1	NA	No data	NO
ENSG00000255269	RP11-702F3.4	C2	11.33%(0.92+1.25)	0.0067	lincRNA	1	1	1	NA	No data	NO
ENSG00000255272	RP11-646J21.6	C2			antisense	1	1	1	NA	No data	NO
ENSG00000255279	RP11-375D13.4	C2			lincRNA	1	1	1	NA	No data	NO
ENSG00000255313	RP11-1082L8.2	C2			lincRNA	1	0.96	1	NA	No data	NO
ENSG00000255323	CTD-2140G10.1	C2			lincRNA	1	1	1	NA	No data	NO
ENSG00000255332	RP11-201M22.1	C2	1.33%(0.13+0.58)	0.02	lincRNA	1	1	1	NA	No data	NO
ENSG00000255335	RP11-358H18.2	C2			antisense	1	1	1	NA	No data	NO
ENSG00000255344	RP11-469N6.2	C2			lincRNA	1	1	1	NA	No data	NO
ENSG00000255359	RP11-17A1.2	C1	3.33%(0.51+0.99)	0.02	protein_coding	1	1	1	NA	No data	NO
ENSG00000255375	RP1-65P5.5	C2	4.67%(0.56+0.95)	0.02	lincRNA	1	1	1	NA	No data	NO
ENSG00000255420	RP11-236J17.3	C2	2.67%(0.43+0.85)	0.02	antisense	1	1	1	NA	No data	NO
ENSG00000255447	CTD-2210P24.6	C2			lincRNA	1	0.98	1	NA	No data	NO
ENSG00000255458	RP11-539G18.2	C2	100.00%(4.70+0.81)	0.0067	lincRNA	0.97	0.98	1	NA	No data	NO
ENSG00000255507	RP11-535A19.2	C2	44.67%(2.43+1.18)	0.0067	antisense	0.99	1	1	NA	No data	NO
ENSG00000255546	RP11-168K9.1	C2	1.33%(0.09+0.43)	0.0133	lincRNA	1	1	1	NA	No data	NO
ENSG00000255568	BRWD1-IT2	C2	100.00%(4.70+0.82)	0.0067	sense_intronic	1	0.97	1	NA	No data	NO
ENSG00000255571	CTD-2335A18.1	C2	99.33%(7.15+1.96)	0	lincRNA	0.96	0.91	1	NA	No data	NO
ENSG00000255649	RP11-502N13.2	C2	42.67%(2.26+1.23)	0.0067	antisense	1	1	1	NA	No data	NO
ENSG00000255652	RP11-313F23.4	C2	63.33%(3.36+1.76)	0	lincRNA	0.98	0.92	0.97	NA	No data	NO
ENSG00000255666	RP11-867G2.6	C2	22.00%(1.49+2.12)	0.0133	lincRNA	1	0.98	1	NA	No data	NO
ENSG00000255679	JRKL-AS1	C2	2.00%(0.43+0.79)	0.02	lincRNA	1	1	1	NA	No data	NO
ENSG00000255790	RP11-711K1.7	C2	13.33%(1.15+1.30)	0.0133	sense_intronic	1	0.98	0.99	NA	No data	NO
ENSG00000255814	RP11-357K6.2	C2			lincRNA	1	1	1	NA	No data	NO
ENSG00000255829	RP11-20D14.3	C2	51.33%(2.80+2.36)	0	antisense	1	0.95	1	NA	No data	NO
ENSG00000255998	RP11-407A16.7	C2			lincRNA	1	1	1	NA	No data	NO
ENSG00000256022	RP11-526P6.1	C2			lincRNA	1	1	1	NA	No data	NO
ENSG00000256115	RP11-319E16.1	C2	43.33%(2.30+1.15)	0	lincRNA	1	1	1	NA	No data	NO
ENSG00000256120	RP11-778H2.1	C2			lincRNA	1	1	1	NA	No data	NO
ENSG00000256172	RP11-473M14.3	C2			lincRNA	1	0.99	1	NA	No data	NO
ENSG00000256286	RP11-983C2.3	C2			lincRNA	1	0.98	1	NA	No data	NO
ENSG00000256292	RP11-955H22.1	C2			lincRNA	1	1	1	NA	No data	NO
ENSG00000256342	RP3-446N13.1	C2			lincRNA	1	1	1	NA	No data	NO
ENSG00000256389	RP11-606D9.1	C2	3.33%(0.31+0.79)	0.0333	lincRNA	1	1	1	NA	No data	NO
ENSG00000256442	RP11-705C15.4	C2	30.67%(2.15+1.13)	0.0067	antisense	1	1	1	NA	No data	NO
ENSG00000256551	RP13-653N12.1	C2			lincRNA	1	1	1	NA	No data	NO
ENSG00000256560	RP11-256L11.1	C2	3.33%(0.35+0.89)	0.02	lincRNA	1	1	1	NA	No data	NO
ENSG00000256596	RP11-522N14.2	C2	67.33%(3.05+1.44)	0	lincRNA	1	0.98	1	NA	No data	NO
ENSG00000256660	CLEC12B	C1	84.67%(4.41+1.66)	0	protein_coding	0.99	1	0.99	0.49	Testis-specific Peptide	NO
ENSG00000256684	RP11-49K4.2	C2	1.33%(0.15+0.56)	0.02	lincRNA	1	1	1	NA	No data	NO
ENSG00000256699	RP11-669N7.3	C2			lincRNA	1	0.9	1	NA	No data	NO
ENSG00000256721	CACNA1C-IT3	C2			sense_intronic	1	1	1	NA	No data	NO
ENSG00000256732	RP11-407A16.3	C2	2.67%(0.29+0.78)	0.0267	lincRNA	1	1	1	NA	No data	NO
ENSG00000256750	RP11-3L23.2	C2	1.33%(0.12+0.55)	0.02	lincRNA	1	1	1	NA	No data	NO
ENSG00000256803	RP11-133L14.5	C2	46.67%(2.26+1.56)	0	antisense	1	1	1	NA	No data	NO
ENSG00000256862	RP11-664D1.1	C2	47.33%(2.55+1.34)	0.0067	antisense	1	0.99	1	NA	No data	NO
ENSG00000256888	RP13-81N3.2	C2	1.33%(0.38+0.75)	0.0067	lincRNA	1	1	1	NA	No data	NO
ENSG00000256906	RP11-474D1.2	C2	1.33%(0.31+0.74)	0.0133	lincRNA	1	1	1	NA	No data	NO
ENSG00000256944	RP11-881M11.1	C2	2.00%(0.54+0.84)	0.0067	antisense	1	1	1	NA	No data	NO
ENSG00000257009	RP11-685B13.2	C2	2.00%(0.14+0.49)	0.0267	sense_intronic	1	1	1	NA	No data	NO
ENSG00000257069	RP11-783K16.10	C2	22.00%(1.86+1.36)	0.02	processed_transcript	1	0.95	1	NA	No data	NO
ENSG00000257083	RP11-123O10.3	C2			lincRNA	1	1	1	NA	No data	NO
[truncated: 249 more rows]

## Sheet: Suppl Table 3
Table S3. Pathway enrichment analysis of testis-specific expressed genes up-regulated in the seminoma type.
ID	Description	GeneRatio	BgRatio	geneID	Count	pvalue	p.adjust
GO:0007283	spermatogenesis	40/132	487/16672	MSH4/FKBP6/NME8/DAZL/CATSPERG/DMC1/MORC1/PIWIL1/RNF17/DMRT1/KNL1/MAEL/OAZ3/HIST1H2BA/NR6A1/CNBD2/DDX4/CABYR/M1AP/KLHL10/CCDC155/TDRD5/ADAD1/RPL10L/TSPY2/GTSF1/IQCF1/TDRD12/FAM9B/SPATA31E1/TDRD6/FAM9A/NPAP1/NANOS2/PIWIL2/SPATA31D1/RAD21L1/INSL3/TSPY1/TSPY10	40	8.03979e-30	3.31384e-27
GO:0048232	male gamete generation	40/132	488/16672	MSH4/FKBP6/NME8/DAZL/CATSPERG/DMC1/MORC1/PIWIL1/RNF17/DMRT1/KNL1/MAEL/OAZ3/HIST1H2BA/NR6A1/CNBD2/DDX4/CABYR/M1AP/KLHL10/CCDC155/TDRD5/ADAD1/RPL10L/TSPY2/GTSF1/IQCF1/TDRD12/FAM9B/SPATA31E1/TDRD6/FAM9A/NPAP1/NANOS2/PIWIL2/SPATA31D1/RAD21L1/INSL3/TSPY1/TSPY10	40	8.70917e-30	3.31384e-27
GO:0051321	meiotic cell cycle	24/132	212/16672	MSH4/FKBP6/SMC1B/DMC1/TEX14/PIWIL1/DMRT1/SPATA22/MAEL/DDX4/FBXO43/M1AP/CCDC155/MEIOB/TERB2/MAJIN/TDRD12/WBP2NL/REC114/NANOS2/SYCP2/PIWIL2/RAD21L1/TERB1	24	3.51075e-21	8.9056e-19
GO:0007126	meiotic nuclear division	21/132	169/16672	MSH4/FKBP6/SMC1B/DMC1/TEX14/DMRT1/SPATA22/MAEL/DDX4/FBXO43/M1AP/CCDC155/MEIOB/TERB2/MAJIN/TDRD12/NANOS2/SYCP2/PIWIL2/RAD21L1/TERB1	21	1.77323e-19	3.37356e-17
GO:1903046	meiotic cell cycle process	21/132	177/16672	MSH4/FKBP6/SMC1B/DMC1/TEX14/DMRT1/SPATA22/MAEL/DDX4/FBXO43/M1AP/CCDC155/MEIOB/TERB2/MAJIN/TDRD12/NANOS2/SYCP2/PIWIL2/RAD21L1/TERB1	21	4.72894e-19	7.19745e-17
GO:0007129	synapsis	11/132	40/16672	MSH4/DMC1/SPATA22/MAEL/CCDC155/MEIOB/TERB2/MAJIN/SYCP2/RAD21L1/TERB1	11	9.54428e-15	1.21053e-12
GO:0007127	meiosis I	14/132	97/16672	MSH4/DMC1/DMRT1/SPATA22/MAEL/M1AP/CCDC155/MEIOB/TERB2/MAJIN/SYCP2/PIWIL2/RAD21L1/TERB1	14	3.01773e-14	3.28071e-12
GO:0045143	homologous chromosome segregation	11/132	50/16672	MSH4/DMC1/SPATA22/MAEL/CCDC155/MEIOB/TERB2/MAJIN/SYCP2/RAD21L1/TERB1	11	1.44248e-13	1.37216e-11
GO:0045132	meiotic chromosome segregation	12/132	74/16672	MSH4/DMC1/SPATA22/MAEL/M1AP/CCDC155/MEIOB/TERB2/MAJIN/SYCP2/RAD21L1/TERB1	12	5.27984e-13	4.20389e-11
GO:0070192	chromosome organization involved in meiotic cell cycle	11/132	56/16672	MSH4/DMC1/SPATA22/MAEL/CCDC155/MEIOB/TERB2/MAJIN/SYCP2/RAD21L1/TERB1	11	5.52416e-13	4.20389e-11
GO:0007281	germ cell development	16/132	222/16672	DAZL/DMC1/PIWIL1/RNF17/DMRT1/KNL1/HIST1H2BA/CABYR/KLHL10/CCDC155/TDRD5/ADAD1/IQCF1/FAM9B/FAM9A/PIWIL2	16	2.2885e-11	1.58323e-09
GO:0009566	fertilization	14/132	164/16672	CATSPERG/AKAP3/SPINK2/ATP8B3/SPATA22/MAEL/TRIM36/KLHL10/MEIOB/IQCF1/TDRD12/WBP2NL/SYCP2/RAD21L1	14	4.56037e-11	2.89204e-09
GO:0022412	cellular process involved in reproduction in multicellular organism	16/132	257/16672	DAZL/DMC1/PIWIL1/RNF17/DMRT1/KNL1/HIST1H2BA/CABYR/KLHL10/CCDC155/TDRD5/ADAD1/IQCF1/FAM9B/FAM9A/PIWIL2	16	2.0398e-10	1.19407e-08
GO:0007286	spermatid development	12/132	125/16672	DMC1/PIWIL1/RNF17/KNL1/HIST1H2BA/CABYR/KLHL10/TDRD5/ADAD1/IQCF1/FAM9B/FAM9A	12	3.01486e-10	1.63879e-08
GO:0048515	spermatid differentiation	12/132	130/16672	DMC1/PIWIL1/RNF17/KNL1/HIST1H2BA/CABYR/KLHL10/TDRD5/ADAD1/IQCF1/FAM9B/FAM9A	12	4.77032e-10	2.42014e-08
GO:0007140	male meiosis	8/132	41/16672	DMC1/TEX14/MAEL/DDX4/M1AP/MEIOB/TDRD12/SYCP2	8	9.56443e-10	4.54908e-08
GO:0034587	piRNA metabolic process	6/132	15/16672	FKBP6/PIWIL1/MAEL/DDX4/TDRD12/PIWIL2	6	1.03719e-09	4.64294e-08
GO:0043046	DNA methylation involved in gamete generation	6/132	18/16672	FKBP6/MAEL/DDX4/TDRD5/TDRD12/PIWIL2	6	3.77278e-09	1.56587e-07
GO:0098813	nuclear chromosome segregation	15/132	271/16672	MSH4/SMC1B/DMC1/TEX14/KNL1/SPATA22/MAEL/M1AP/CCDC155/MEIOB/TERB2/MAJIN/SYCP2/RAD21L1/TERB1	15	3.90953e-09	1.56587e-07
GO:0090220	chromosome localization to nuclear envelope involved in homologous chromosome segregation	5/132	11/16672	CCDC155/TERB2/MAJIN/RAD21L1/TERB1	5	1.28221e-08	4.8788e-07
GO:0034397	telomere localization	5/132	12/16672	CCDC155/TERB2/MAJIN/RAD21L1/TERB1	5	2.18413e-08	7.91485e-07
GO:0007059	chromosome segregation	15/132	318/16672	MSH4/SMC1B/DMC1/TEX14/KNL1/SPATA22/MAEL/M1AP/CCDC155/MEIOB/TERB2/MAJIN/SYCP2/RAD21L1/TERB1	15	3.34062e-08	1.15555e-06
GO:0045141	meiotic telomere clustering	4/132	10/16672	TERB2/MAJIN/RAD21L1/TERB1	4	7.59895e-07	2.51426e-05
GO:0006305	DNA alkylation	6/132	61/16672	FKBP6/MAEL/DDX4/TDRD5/TDRD12/PIWIL2	6	8.53928e-06	0.000259936
GO:0006306	DNA methylation	6/132	61/16672	FKBP6/MAEL/DDX4/TDRD5/TDRD12/PIWIL2	6	8.53928e-06	0.000259936
GO:0051445	regulation of meiotic cell cycle	5/132	38/16672	DMRT1/SPATA22/FBXO43/NANOS2/PIWIL2	5	1.17345e-05	0.000343461
GO:0007292	female gamete generation	7/132	105/16672	MSH4/DMC1/DMRT1/M1AP/CCDC155/TDRD5/PIWIL2	7	1.98653e-05	0.000559908
GO:0044728	DNA methylation or demethylation	6/132	76/16672	FKBP6/MAEL/DDX4/TDRD5/TDRD12/PIWIL2	6	3.05142e-05	0.000829331
GO:2000241	regulation of reproductive process	7/132	121/16672	SPINK2/DMRT1/SPATA22/FBXO43/IQCF1/NANOS2/PIWIL2	7	4.96305e-05	0.00130237
GO:0040020	regulation of meiotic nuclear division	4/132	28/16672	DMRT1/FBXO43/NANOS2/PIWIL2	4	6.63334e-05	0.00165788
GO:0007338	single fertilization	7/132	127/16672	CATSPERG/AKAP3/SPINK2/ATP8B3/TRIM36/IQCF1/WBP2NL	7	6.75352e-05	0.00165788
GO:0007340	acrosome reaction	4/132	31/16672	AKAP3/SPINK2/TRIM36/IQCF1	4	0.000100081	0.00233602
GO:0045835	negative regulation of meiotic nuclear division	3/132	12/16672	DMRT1/FBXO43/NANOS2	3	0.000101299	0.00233602
GO:0006304	DNA modification	6/132	96/16672	FKBP6/MAEL/DDX4/TDRD5/TDRD12/PIWIL2	6	0.000113726	0.00254545
GO:0051303	establishment of chromosome localization	5/132	64/16672	CCDC155/TERB2/MAJIN/RAD21L1/TERB1	5	0.000151198	0.00328748
GO:0050000	chromosome localization	5/132	65/16672	CCDC155/TERB2/MAJIN/RAD21L1/TERB1	5	0.000162767	0.00344071
GO:0007548	sex differentiation	9/132	263/16672	MSH4/DMC1/DMRT1/KLHL10/TSPY2/SYCP2/RAD21L1/TSPY1/TSPY10	9	0.000247462	0.005042
GO:0008406	gonad development	8/132	208/16672	MSH4/DMC1/DMRT1/KLHL10/TSPY2/RAD21L1/TSPY1/TSPY10	8	0.000251769	0.005042
GO:0031497	chromatin assembly	7/132	160/16672	KNL1/HIST1H2BA/M1AP/TSPY2/TSPYL6/TSPY1/TSPY10	7	0.000284087	0.00554334
GO:0045137	development of primary sexual characteristics	8/132	213/16672	MSH4/DMC1/DMRT1/KLHL10/TSPY2/RAD21L1/TSPY1/TSPY10	8	0.000295561	0.00562305
GO:0048477	oogenesis	5/132	76/16672	DMC1/DMRT1/CCDC155/TDRD5/PIWIL2	5	0.00033964	0.00630405
GO:0051447	negative regulation of meiotic cell cycle	3/132	18/16672	DMRT1/FBXO43/NANOS2	3	0.000362881	0.00657506
GO:0010501	RNA secondary structure unwinding	4/132	44/16672	DDX43/DDX4/TDRD12/DDX53	4	0.000398767	0.00705725
GO:0006333	chromatin assembly or disassembly	7/132	185/16672	KNL1/HIST1H2BA/M1AP/TSPY2/TSPYL6/TSPY1/TSPY10	7	0.000679179	0.0117467
GO:0051784	negative regulation of nuclear division	4/132	53/16672	TEX14/DMRT1/FBXO43/NANOS2	4	0.000814194	0.0137689
GO:0006334	nucleosome assembly	6/132	144/16672	KNL1/HIST1H2BA/TSPY2/TSPYL6/TSPY1/TSPY10	6	0.00100396	0.01638
GO:0006323	DNA packaging	7/132	198/16672	KNL1/HIST1H2BA/M1AP/TSPY2/TSPYL6/TSPY1/TSPY10	7	0.00101164	0.01638
GO:0006310	DNA recombination	8/132	259/16672	MSH4/DMC1/CCDC155/MEIOB/REC114/RPA4/RAD21L1/EID3	8	0.00106927	0.0169525
GO:0031047	gene silencing by RNA	6/132	157/16672	FKBP6/PIWIL1/MAEL/DDX4/TDRD12/PIWIL2	6	0.00156529	0.0239877
GO:0061458	reproductive system development	10/132	410/16672	MSH4/DMC1/DMRT1/SPATA22/KLHL10/TSPY2/SYCP2/RAD21L1/TSPY1/TSPY10	10	0.00157606	0.0239877
GO:0065004	protein-DNA complex assembly	7/132	226/16672	DMC1/KNL1/HIST1H2BA/TSPY2/TSPYL6/TSPY1/TSPY10	7	0.00215772	0.0321966
GO:0034728	nucleosome organization	6/132	170/16672	KNL1/HIST1H2BA/TSPY2/TSPYL6/TSPY1/TSPY10	6	0.00233888	0.0342286
GO:0035112	genitalia morphogenesis	2/132	11/16672	KLHL10/SYCP2	2	0.00326539	0.0460178
GO:0045836	positive regulation of meiotic nuclear division	2/132	11/16672	DMRT1/PIWIL2	2	0.00326539	0.0460178

## Sheet: Suppl Table 4
Table S4. Pathway enrichment analysis of testis-specific expressed genes down-regulated in the seminoma type.
ID	Description	GeneRatio	BgRatio	geneID	Count	pvalue	p.adjust
GO:0007283	spermatogenesis	13/57	487/16672	SLC22A16/YBX2/TAF7L/MAK/TNP1/CCNA1/TEX15/HSF2BP/SPATA19/FSHR/CAPZA3/H1FNT/FAM9C	13	7.27972e-09	2.37609e-06
GO:0048232	male gamete generation	13/57	488/16672	SLC22A16/YBX2/TAF7L/MAK/TNP1/CCNA1/TEX15/HSF2BP/SPATA19/FSHR/CAPZA3/H1FNT/FAM9C	13	7.46024e-09	2.37609e-06
GO:0009566	fertilization	8/57	164/16672	SLC22A16/ACR/TNP1/TEKT3/TEX15/PLCZ1/SPACA3/AKAP4	8	8.10587e-08	1.72115e-05
GO:0007338	single fertilization	6/57	127/16672	SLC22A16/ACR/TNP1/PLCZ1/SPACA3/AKAP4	6	4.58159e-06	0.000729618
GO:0030317	flagellated sperm motility	4/57	62/16672	SLC22A16/TNP1/TEKT3/AKAP4	4	5.90863e-05	0.00627299
GO:0097722	sperm motility	4/57	62/16672	SLC22A16/TNP1/TEKT3/AKAP4	4	5.90863e-05	0.00627299
GO:0007281	germ cell development	6/57	222/16672	YBX2/TNP1/LIN28A/CAPZA3/H1FNT/FAM9C	6	0.000107279	0.00976239
GO:0022412	cellular process involved in reproduction in multicellular organism	6/57	257/16672	YBX2/TNP1/LIN28A/CAPZA3/H1FNT/FAM9C	6	0.000237791	0.0189341
GO:0016998	cell wall macromolecule catabolic process	2/57	11/16672	SPACA3/LYZL4	2	0.000619266	0.04221
GO:0003341	cilium movement	3/57	50/16672	ROPN1L/CFAP100/ARMC4	3	0.000662637	0.04221
GO:0044036	cell wall macromolecule metabolic process	2/57	12/16672	SPACA3/LYZL4	2	0.000741488	0.0428785
GO:0071554	cell wall organization or biogenesis	2/57	13/16672	SPACA3/LYZL4	2	0.000874381	0.0428785
GO:0007286	spermatid development	4/57	125/16672	TNP1/CAPZA3/H1FNT/FAM9C	4	0.000875071	0.0428785
GO:0048515	spermatid differentiation	4/57	130/16672	TNP1/CAPZA3/H1FNT/FAM9C	4	0.00101275	0.0460803

## Sheet: Suppl Table 5
Table S5. Differential expression analysis of testis-specific expressed genes.
ENname	Gene.name	cla	baseMean	log2FoldChange	lfcSE	stat	pvalue	padj	KnownCT
ENSG00000004809	SLC22A16	C1	717.276	-6.752	0.114856	-58.7866	0	0	NO
ENSG00000004838	ZMYND10	C1	11926.4	-7.38833	0.128338	-57.5693	0	0	NO
ENSG00000005189	AC004381.6	C1	14204.3	-5.57552	0.0763506	-73.0252	0	0	NO
ENSG00000006047	YBX2	C1	17248	-5.57982	0.0908211	-61.4375	0	0	NO
ENSG00000006059	KRT33A	C1	92.8432	-7.72634	0.164919	-46.8493	0	0	NO
ENSG00000006634	DBF4	C1	3363.33	-1.15327	0.0458871	-25.1327	2.18328e-139	7.36899e-139	NO
ENSG00000007038	PRSS21	C1	2404.53	-4.66909	0.102416	-45.5893	0	0	NO
ENSG00000007350	TKTL1	C1	10225	-2.94397	0.188797	-15.5933	8.08562e-55	1.83847e-54	NO
ENSG00000010318	PHF7	C1	55787.3	-7.29256	0.0947865	-76.9367	0	0	NO
ENSG00000011590	ZBTB32	C1	3117.56	-5.7685	0.0894887	-64.4606	0	0	NO
ENSG00000013810	TACC3	C1	7261.92	0.0713963	0.0346836	2.0585	0.0395418	0.0513901	NO
ENSG00000024526	DEPDC1	C1	1023.39	-0.867958	0.0495315	-17.5234	9.50088e-69	2.33575e-68	NO
ENSG00000039600	SOX30	C1	5073.85	-7.42192	0.102813	-72.1882	0	0	NO
ENSG00000042813	ZPBP	C1	2843.17	-8.65433	0.145544	-59.462	0	0	NO
ENSG00000046774	MAGEC2	C1	1213.44	-3.30726	0.159331	-20.7571	1.05767e-95	2.97603e-95	YES
ENSG00000048545	GUCA1A	C1	1085.82	-2.11095	0.081708	-25.8353	3.55956e-147	1.23869e-146	NO
ENSG00000051180	RAD51	C1	2117.87	0.859418	0.0473361	18.1557	1.15816e-73	2.92206e-73	NO
ENSG00000054796	SPO11	C1	245.002	-8.67149	0.16789	-51.6499	0	0	YES
ENSG00000057468	MSH4	C1	229.121	-3.84361	0.0631629	-60.8524	0	0	NO
ENSG00000063127	SLC6A16	C1	4711.84	-5.45689	0.0815281	-66.9326	0	0	NO
ENSG00000063438	AHRR	C1	1152.93	-4.58431	0.0756848	-60.5711	0	0	NO
ENSG00000063515	GSC2	C1	51.3569	-3.25174	0.104829	-31.0194	2.94968e-211	1.2928e-210	NO
ENSG00000064199	SPA17	C1	1467.96	-2.80743	0.0729804	-38.4683	0	0	YES
ENSG00000064703	DDX20	C1	6735.64	-2.40023	0.0437551	-54.856	0	0	NO
ENSG00000065371	ROPN1	C1	3363.26	-9.39957	0.165361	-56.8426	0	0	YES
ENSG00000066185	ZMYND12	C1	1140.78	-4.73672	0.0746183	-63.4793	0	0	NO
ENSG00000066923	STAG3	C1	6601.91	-3.69191	0.0612956	-60.2312	0	0	NO
ENSG00000068985	PAGE1	C1	233.964	-7.28335	0.186623	-39.0269	0	0	YES
ENSG00000069188	SDK2	C1	2666.49	-1.85836	0.0901879	-20.6054	2.45389e-94	6.86213e-94	NO
ENSG00000069206	ADAM7	C1	197.129	-7.97778	0.135262	-58.9802	0	0	NO
ENSG00000070601	FRMPD1	C1	1303.66	-3.83479	0.113439	-33.8049	1.67325e-250	8.36123e-250	NO
ENSG00000070886	EPHA8	C1	321.452	-2.43898	0.0806398	-30.2453	6.00679e-201	2.53852e-200	NO
ENSG00000071539	TRIP13	C1	2299.66	-0.8613	0.0419174	-20.5475	8.09568e-94	2.25755e-93	NO
ENSG00000072571	HMMR	C1	1410.28	-0.804392	0.0575167	-13.9854	1.91512e-44	4.08288e-44	NO
ENSG00000073146	MOV10L1	C1	2712.79	-5.7791	0.0979725	-58.987	0	0	NO
ENSG00000073598	FNDC8	C1	1308.24	-7.5554	0.106543	-70.9143	0	0	NO
ENSG00000075702	WDR62	C1	12011.3	-2.25155	0.0461173	-48.8221	0	0	NO
ENSG00000075886	TUBA3D	C1	7550.08	-5.57709	0.126916	-43.9431	0	0	NO
ENSG00000077327	SPAG6	C1	3992.44	-5.57376	0.12699	-43.8912	0	0	YES
ENSG00000077800	FKBP6	C1	2013.95	-6.51536	0.129375	-50.3604	0	0	NO
ENSG00000077935	SMC1B	C1	2629.77	-6.04515	0.1097	-55.1061	0	0	NO
ENSG00000078043	PIAS2	C1	5029.92	-2.19055	0.0433765	-50.5009	0	0	NO
ENSG00000078487	ZCWPW1	C1	3911.11	-3.61105	0.0555135	-65.0481	0	0	NO
ENSG00000078795	PKD2L2	C1	279.349	-5.27567	0.0695656	-75.8372	0	0	NO
ENSG00000080007	DDX43	C1	1617.15	-0.499119	0.0920051	-5.42491	5.7985e-08	8.80683e-08	YES
ENSG00000080224	EPHA6	C1	766.898	-5.21157	0.0955696	-54.5317	0	0	NO
ENSG00000080572	CXorf41	C1	324.782	-7.84374	0.152832	-51.3227	0	0	NO
ENSG00000084693	AGBL5	C1	14094.3	-3.3177	0.0505607	-65.6182	0	0	NO
ENSG00000086288	TXNDC3	C1	404.091	-3.49024	0.106044	-32.913	1.43027e-237	6.87254e-237	NO
ENSG00000086717	PPEF1	C1	995.402	-4.69568	0.0779785	-60.2176	0	0	NO
ENSG00000087586	AURKA	C1	2295.06	0.180689	0.0423461	4.26696	1.98152e-05	2.86184e-05	NO
ENSG00000088325	TPX2	C1	5519.82	0.988826	0.0437289	22.6126	3.25496e-113	9.90504e-113	NO
ENSG00000088756	ARHGAP28	C1	3950.1	-2.32735	0.0700412	-33.2283	4.20641e-242	2.0492e-241	NO
ENSG00000089505	CMTM1	C1	114.982	-2.8395	0.093389	-30.4051	4.70004e-203	2.00164e-202	NO
ENSG00000091651	ORC6	C1	1676.43	0.820108	0.0449464	18.2464	2.21091e-74	5.60024e-74	NO
ENSG00000092200	RPGRIP1	C1	2061.31	-3.86961	0.0733806	-52.7335	0	0	NO
ENSG00000092345	DAZL	C1	3892.41	-3.2971	0.168716	-19.5423	4.79793e-85	1.28179e-84	NO
ENSG00000092853	CLSPN	C1	1012.62	-0.00988579	0.057579	-0.171691	0.863681	0.92721	NO
ENSG00000093009	CDC45	C1	2119.92	-0.336247	0.0440168	-7.63907	2.18802e-14	3.62863e-14	NO
ENSG00000095627	TDRD1	C1	859.422	-3.53644	0.0976258	-36.2244	2.5134e-287	1.40663e-286	YES
ENSG00000095777	MYO3A	C1	686.989	-1.85366	0.0687694	-26.9548	5.01031e-160	1.82796e-159	NO
ENSG00000099338	CATSPERG	C1	5047.14	-4.21396	0.060121	-70.0913	0	0	NO
ENSG00000099399	MAGEB2	C1	2006.37	-0.365875	0.141524	-2.58525	0.00973076	0.0129922	YES
ENSG00000099840	IZUMO4	C1	8659.27	-7.26959	0.0994254	-73.116	0	0	NO
ENSG00000100027	YPEL1	C1	2080.48	-3.86471	0.0667134	-57.9301	0	0	NO
ENSG00000100206	DMC1	C1	620.979	-1.7699	0.0603866	-29.3095	7.84735e-189	3.17662e-188	NO
ENSG00000100312	ACR	C1	2780.31	-8.28457	0.112585	-73.5848	0	0	NO
ENSG00000100526	CDKN3	C1	3962.22	-2.91086	0.0575965	-50.5389	0	0	NO
ENSG00000100565	C14orf166B	C1	726.204	-7.24511	0.102335	-70.7978	0	0	NO
ENSG00000100583	SAMD15	C1	962.175	-4.49553	0.0673567	-66.7422	0	0	NO
ENSG00000101003	GINS1	C1	1963.78	0.237195	0.0418443	5.66851	1.44049e-08	2.21014e-08	NO
ENSG00000101057	MYBL2	C1	19698.1	3.89495	0.0548662	70.99	0	0	NO
ENSG00000101276	SLC52A3	C1	3137.93	-2.88559	0.0861036	-33.513	3.11394e-246	1.53765e-245	NO
ENSG00000101353	C20orf132	C1	1304.3	-3.13017	0.0577036	-54.2457	0	0	NO
ENSG00000101435	CST9L	C1	1386.31	-7.64025	0.251321	-30.4004	5.42437e-203	2.30949e-202	NO
ENSG00000101448	SPINLW1	C1	2369.75	-5.83518	0.186482	-31.2908	6.2157e-215	2.76072e-214	YES
ENSG00000101883	RHOXF1	C1	286.702	-3.52709	0.107598	-32.7802	1.1267e-235	5.3807e-235	NO
ENSG00000102021	LUZP4	C1	684.743	0.586612	0.127019	4.61831	3.86871e-06	5.67201e-06	YES
ENSG00000102048	ASB9	C1	1094.78	-3.6426	0.106641	-34.1575	1.03634e-255	5.27152e-255	NO
ENSG00000102387	TAF7L	C1	1745	-6.20071	0.125919	-49.2435	0	0	YES
ENSG00000102924	CBLN1	C1	1249.58	-2.24262	0.0884778	-25.3467	9.78074e-142	3.33342e-141	NO
ENSG00000103023	PRSS54	C1	995.647	-9.74254	0.165905	-58.7235	0	0	YES
ENSG00000103546	SLC6A2	C1	392.903	-5.36413	0.111284	-48.202	0	0	NO
ENSG00000104147	OIP5	C1	978.988	-0.51859	0.044061	-11.7698	5.58469e-32	1.09035e-31	YES
ENSG00000104499	GML	C1	41.4579	-6.92206	0.171362	-40.3944	0	0	NO
ENSG00000104755	ADAM2	C1	1661.28	-9.56784	0.200505	-47.7187	0	0	YES
ENSG00000104804	TULP2	C1	1448.51	-4.21025	0.0763298	-55.1586	0	0	YES
ENSG00000104901	DKKL1	C1	7428.22	-6.37588	0.0944371	-67.5145	0	0	YES
ENSG00000104941	RSPH6A	C1	1765.1	-9.08398	0.169794	-53.5001	0	0	NO
ENSG00000105011	ASF1B	C1	2373.21	-0.831454	0.0507579	-16.3808	2.62386e-60	6.15012e-60	NO
ENSG00000105143	SLC1A6	C1	1437.86	-4.11637	0.108938	-37.7865	0	0	NO
ENSG00000105146	AURKC	C1	1758.11	-4.71487	0.0672513	-70.1081	0	0	NO
ENSG00000105261	OVOL3	C1	34.6111	-2.94421	0.0756813	-38.9028	0	0	NO
ENSG00000105428	ZNRF4	C1	4150.8	-11.1536	0.192452	-57.9551	0	0	NO
ENSG00000105467	SYNGR4	C1	1300.62	-7.2455	0.108868	-66.5529	0	0	NO
ENSG00000105549	THEG	C1	1458.85	-7.07867	0.111068	-63.7329	0	0	YES
ENSG00000105672	ETV2	C1	693.429	-4.59207	0.0576652	-79.6333	0	0	NO
ENSG00000105679	GAPDHS	C1	10387	-11.5145	0.15544	-74.0766	0	0	NO
ENSG00000105982	RNF32	C1	1487.33	-3.61337	0.0572345	-63.1327	0	0	NO
ENSG00000106013	ANKRD7	C1	15840.9	-7.87637	0.136021	-57.9054	0	0	NO
ENSG00000106304	SPAM1	C1	594.245	-6.23358	0.120123	-51.8933	0	0	NO
ENSG00000106328	FSCN3	C1	5165.26	-9.29286	0.122439	-75.8976	0	0	NO
ENSG00000106336	FBXO24	C1	4761.08	-6.3318	0.0718025	-88.1836	0	0	NO
ENSG00000106638	TBL2	C1	11468.2	-2.87755	0.0505133	-56.9662	0	0	NO
ENSG00000106648	GALNTL5	C1	1258.24	-8.70234	0.153404	-56.7283	0	0	NO
ENSG00000108106	UBE2S	C1	5712.52	-0.768962	0.0435244	-17.6674	7.48032e-70	1.84814e-69	NO
ENSG00000109265	KIAA1211	C1	2971.84	-4.30995	0.0943372	-45.6866	0	0	NO
ENSG00000109832	DDX25	C1	3263.05	-4.38613	0.0771877	-56.8242	0	0	NO
ENSG00000109881	CCDC34	C1	2326.07	-1.86946	0.0449692	-41.572	0	0	NO
ENSG00000111254	AKAP3	C1	7635.95	-3.96606	0.0935737	-42.3844	0	0	YES
ENSG00000111305	GSG1	C1	13767	-8.35644	0.122998	-67.9394	0	0	NO
ENSG00000111644	ACRBP	C1	14685.2	-6.18422	0.0826033	-74.8666	0	0	YES
ENSG00000111837	MAK	C1	657.558	-4.18764	0.0777636	-53.8509	0	0	NO
ENSG00000112053	SLC26A8	C1	2935.55	-7.9459	0.108504	-73.2314	0	0	NO
ENSG00000112273	HDGFL1	C1	6011.06	-2.87093	0.117463	-24.4411	6.25455e-132	2.05572e-131	NO
ENSG00000112742	TTK	C1	2406.35	-0.0118152	0.0484996	-0.243615	0.807529	0.89773	YES
ENSG00000113525	IL5	C1	64.7916	-6.07278	0.117742	-51.577	0	0	NO
ENSG00000114487	MORC1	C1	700.459	-5.41481	0.121965	-44.3966	0	0	YES
ENSG00000114547	ROPN1B	C1	4501.4	-8.23483	0.143513	-57.3805	0	0	NO
ENSG00000114656	KIAA1257	C1	732.673	-2.94516	0.0641988	-45.8757	0	0	NO
ENSG00000115194	SLC30A3	C1	2077.01	-4.56998	0.0960335	-47.5873	0	0	NO
ENSG00000115257	PCSK4	C1	8205.69	-5.20386	0.0609444	-85.387	0	0	NO
ENSG00000117148	ACTL8	C1	351.678	-4.17799	0.125596	-33.2653	1.22464e-242	5.97903e-242	YES
ENSG00000117155	SSX2IP	C1	6414.56	-3.08294	0.0513298	-60.0614	0	0	NO
ENSG00000117650	NEK2	C1	2557.84	-1.14089	0.0601061	-18.9813	2.43332e-80	6.34178e-80	NO
ENSG00000118156	ZNF541	C1	2231.34	-5.72783	0.0763646	-75.0063	0	0	NO
ENSG00000118245	TNP1	C1	39157.9	-10.6471	0.234004	-45.4996	0	0	NO
ENSG00000118307	CASC1	C1	1113.79	-3.57484	0.0875641	-40.8254	0	0	NO
ENSG00000118434	SPACA1	C1	1627.42	-8.45482	0.139385	-60.6578	0	0	NO
ENSG00000118492	ADGB	C1	843.857	-6.6493	0.122625	-54.2246	0	0	NO
ENSG00000119703	ZC2HC1C	C1	2670.35	-4.86774	0.0697816	-69.7568	0	0	NO
ENSG00000120051	CCDC147	C1	761.393	-4.54668	0.0759374	-59.8741	0	0	NO
ENSG00000120160	C9orf11	C1	722.593	-9.1345	0.138349	-66.0252	0	0	NO
ENSG00000120210	INSL6	C1	278.291	-6.22662	0.114946	-54.1701	0	0	NO
ENSG00000120329	SLC25A2	C1	229.802	-6.70798	0.102926	-65.1728	0	0	NO
ENSG00000120440	TTLL2	C1	1109.86	-6.89657	0.0981384	-70.2739	0	0	NO
ENSG00000120498	TEX11	C1	861.889	-2.86668	0.109129	-26.2688	4.3597e-152	1.54622e-151	NO
ENSG00000120563	LYZL1	C1	1006.04	-10.1434	0.178489	-56.8291	0	0	NO
ENSG00000121101	TEX14	C1	2642.76	-5.20752	0.09964	-52.2634	0	0	YES
ENSG00000121152	NCAPH	C1	2216.09	-0.0863227	0.046697	-1.84857	0.0645197	0.0828716	NO
ENSG00000121211	MND1	C1	566.47	0.335304	0.0504832	6.6419	3.09656e-11	4.94265e-11	NO
ENSG00000121380	BCL2L14	C1	1496.25	-3.55425	0.0920956	-38.5931	0	0	NO
ENSG00000121388	RP11-408E5.4	C1	116.407	-5.16149	0.202777	-25.454	6.37643e-143	2.18448e-142	NO
ENSG00000121446	RGSL1	C1	769.45	-9.32106	0.145585	-64.0247	0	0	NO
ENSG00000121570	DPPA4	C1	7104.66	4.45211	0.102299	43.5204	0	0	NO
ENSG00000121621	KIF18A	C1	1055.65	-0.711586	0.0456442	-15.5898	8.5357e-55	1.94062e-54	NO
ENSG00000121634	GJA8	C1	173.441	-7.53897	0.11809	-63.8407	0	0	NO
ENSG00000122304	PRM2	C1	174900	-11.4252	0.277466	-41.177	0	0	YES
ENSG00000123165	ACTRT1	C1	151.244	-7.12858	0.149254	-47.7614	0	0	NO
ENSG00000123171	CCDC70	C1	3627.13	-10.9181	0.197045	-55.4093	0	0	NO
ENSG00000123485	HJURP	C1	2511.75	1.43744	0.0456263	31.5047	7.48482e-218	3.35883e-217	NO
ENSG00000123496	IL13RA2	C1	996.851	-2.92116	0.141888	-20.5878	3.53206e-94	9.86888e-94	YES
ENSG00000123576	ESX1	C1	384.331	-4.36921	0.128527	-33.9944	2.69365e-253	1.35953e-252	NO
ENSG00000123594	ATXN3L	C1	183.159	-8.16051	0.142563	-57.2415	0	0	NO
ENSG00000123975	CKS2	C1	4057.79	-0.195418	0.0465707	-4.19615	2.7149e-05	3.90946e-05	NO
ENSG00000123977	WDR69	C1	1468.23	-7.53978	0.157557	-47.8544	0	0	NO
ENSG00000124092	CTCFL	C1	707.36	-4.6464	0.108161	-42.9581	0	0	YES
ENSG00000124103	FAM209A	C1	826.515	-7.19293	0.0990622	-72.6103	0	0	NO
ENSG00000124116	WFDC3	C1	1443.12	-6.22246	0.12628	-49.2751	0	0	NO
ENSG00000124196	GTSF1L	C1	4217.25	-9.31769	0.129272	-72.0779	0	0	NO
ENSG00000124260	MAGEA10	C1	159.47	-2.55962	0.163809	-15.6257	4.86928e-55	1.10839e-54	YES
ENSG00000124449	IRGC	C1	6028.25	-9.80649	0.141226	-69.4381	0	0	NO
ENSG00000124490	CRISP2	C1	17703.7	-10.2474	0.17643	-58.0819	0	0	YES
ENSG00000124678	TCP11	C1	16468.6	-8.99457	0.146781	-61.2788	0	0	NO
ENSG00000124721	DNAH8	C1	2032.9	-4.05972	0.100603	-40.354	0	0	NO
ENSG00000124812	CRISP1	C1	80.7102	-8.34688	0.170986	-48.8162	0	0	NO
ENSG00000124818	OPN5	C1	405.96	-8.3051	0.141283	-58.7835	0	0	NO
ENSG00000125207	PIWIL1	C1	5315.59	-4.31248	0.134858	-31.978	2.20826e-224	1.01252e-223	YES
ENSG00000125319	C17orf53	C1	1383.32	-0.380375	0.0326158	-11.6623	1.98586e-31	3.86042e-31	NO
ENSG00000125388	GRK4	C1	2681.98	-5.02691	0.0560689	-89.656	0	0	NO
ENSG00000125409	TEKT3	C1	1566.01	-5.76852	0.0802252	-71.9041	0	0	NO
ENSG00000125514	LINC00029	C2	187.61	-7.75463	0.124868	-62.1028	0	0	NO
ENSG00000125531	C20orf195	C1	2932.51	-6.57616	0.0874389	-75.2086	0	0	NO
ENSG00000125815	CST8	C1	458.793	-10.0395	0.176324	-56.9376	0	0	NO
ENSG00000125823	CSTL1	C1	108.077	-5.59878	0.117703	-47.5672	0	0	NO
ENSG00000125888	BANF2	C1	1215.77	-10.2139	0.180237	-56.6694	0	0	NO
ENSG00000125900	SIRPD	C1	446.421	-6.73919	0.111869	-60.2417	0	0	NO
ENSG00000125975	C20orf173	C1	933.729	-10.3172	0.175799	-58.6875	0	0	NO
ENSG00000126467	TSKS	C1	6130.61	-5.92767	0.0712104	-83.2416	0	0	NO
ENSG00000126752	SSX1	C1	210.045	-5.87019	0.134573	-43.621	0	0	YES
ENSG00000126787	DLGAP5	C1	2734.13	1.58059	0.0523175	30.2116	1.66894e-200	7.04289e-200	NO
ENSG00000126856	PRDM7	C1	225.22	-4.90005	0.0882111	-55.5491	0	0	NO
ENSG00000127252	HRASLS	C1	2011.55	-4.52032	0.0650721	-69.4663	0	0	NO
ENSG00000127423	C1orf135	C1	982.518	-0.71509	0.0472691	-15.1281	1.05752e-51	2.36082e-51	NO
ENSG00000127564	PKMYT1	C1	4144.62	-1.12867	0.0537698	-20.9907	7.9713e-98	2.26609e-97	NO
ENSG00000128040	SPINK2	C1	4650.42	-6.29167	0.0970647	-64.8194	0	0	NO
ENSG00000128346	C22orf23	C1	2777.55	-5.74166	0.0732508	-78.3835	0	0	NO
ENSG00000128408	RIBC2	C1	1179.42	-4.1417	0.0817657	-50.6533	0	0	NO
ENSG00000128596	CCDC136	C1	17732.8	-5.12367	0.0689733	-74.2848	0	0	NO
ENSG00000128610	FEZF1	C1	174.719	-4.74315	0.146456	-32.3862	4.29719e-230	2.01033e-229	NO
ENSG00000129646	QRICH2	C1	3191.59	-2.90977	0.0673993	-43.1722	0	0	NO
ENSG00000129673	AANAT	C1	163.036	-2.98001	0.0636114	-46.847	0	0	NO
ENSG00000129810	SGOL1	C1	660.626	0.762057	0.0437688	17.411	6.81187e-68	1.66662e-67	NO
ENSG00000130167	TSPAN16	C1	3041.7	-9.23426	0.139717	-66.0928	0	0	NO
ENSG00000130270	ATP8B3	C1	4692.38	-5.2592	0.0701812	-74.9375	0	0	NO
ENSG00000130377	ACSBG2	C1	9686	-8.71995	0.103914	-83.9148	0	0	NO
ENSG00000130561	SAG	C1	211.852	-5.90665	0.119879	-49.2718	0	0	NO
ENSG00000130656	HBZ	C1	84.4985	-7.25316	0.146538	-49.4967	0	0	NO
ENSG00000130783	CCDC62	C1	3027.89	-6.34608	0.0878051	-72.2746	0	0	YES
ENSG00000130943	PKDREJ	C1	567.854	-5.17591	0.071915	-71.9726	0	0	NO
ENSG00000130948	HSD17B3	C1	922.566	-4.51432	0.160764	-28.0805	1.69654e-173	6.50144e-173	NO
ENSG00000131044	TTLL9	C1	409.17	-4.04822	0.0817321	-49.5304	0	0	NO
ENSG00000131059	BPIFA3	C1	2952.07	-11.3185	0.213439	-53.0293	0	0	NO
ENSG00000131126	TEX101	C1	3784.56	-8.33767	0.167445	-49.7935	0	0	YES
ENSG00000131379	C3orf20	C1	586.937	-6.76857	0.115278	-58.7153	0	0	NO
ENSG00000131721	RHOXF2	C1	199.496	-4.15151	0.224731	-18.4733	3.38896e-76	8.65876e-76	NO
ENSG00000131747	TOP2A	C1	10157.3	0.226297	0.0614447	3.68294	0.000230557	0.000324384	NO
ENSG00000131864	USP29	C1	296.771	-7.58593	0.1143	-66.3684	0	0	NO
ENSG00000131914	LIN28A	C1	10507.5	3.879	0.103833	37.358	1.87858e-305	1.10962e-304	NO
ENSG00000131951	LRRC9	C1	533.137	-5.51288	0.0924066	-59.6589	0	0	NO
ENSG00000132016	C19orf57	C1	928.472	-2.65894	0.061251	-43.4105	0	0	NO
ENSG00000132141	CCT6B	C1	3989.55	-5.52054	0.0822034	-67.1571	0	0	NO
ENSG00000132204	LINC00470	C2	193.434	-0.663582	0.0719769	-9.21937	2.98857e-20	5.26672e-20	NO
ENSG00000132446	FTHL17	C1	113.72	-2.16648	0.134201	-16.1436	1.26055e-58	2.92735e-58	YES
ENSG00000132554	RGS22	C1	4959.9	-6.87821	0.128685	-53.4499	0	0	YES
ENSG00000132631	C20orf79	C1	752.331	-10.8585	0.175443	-61.8916	0	0	NO
ENSG00000132681	ATP1A4	C1	1419.09	-5.83107	0.117762	-49.5159	0	0	NO
ENSG00000132749	MTL5	C1	3036.15	-3.63344	0.0508492	-71.4551	0	0	NO
ENSG00000132958	TPTE2	C1	428.948	-3.53452	0.0862749	-40.9682	0	0	NO
ENSG00000132972	RNF17	C1	2613.44	-3.55046	0.131655	-26.9679	3.51681e-160	1.28367e-159	YES
ENSG00000133101	CCNA1	C1	3231.49	-4.88537	0.0917187	-53.2647	0	0	YES
ENSG00000133477	FAM83F	C1	3491.22	-2.48427	0.0707901	-35.0935	8.4795e-270	4.50267e-269	NO
ENSG00000133640	LRRIQ1	C1	924.456	-4.55843	0.0920923	-49.4985	0	0	NO
ENSG00000133863	TEX15	C1	2189.33	-4.97225	0.111597	-44.5555	0	0	YES
ENSG00000133980	VRTN	C1	1513.89	3.66162	0.0857147	42.7187	0	0	NO
ENSG00000134007	ADAM20	C1	351.638	-6.82448	0.0969896	-70.363	0	0	NO
ENSG00000134249	ADAM30	C1	1354.24	-10.1962	0.201903	-50.5007	0	0	NO
ENSG00000134690	CDCA8	C1	2774.11	0.0957029	0.0431641	2.21719	0.0266102	0.0348762	NO
ENSG00000134940	ACRV1	C1	2567.31	-6.24546	0.0798127	-78.2515	0	0	NO
ENSG00000135248	FAM71F1	C1	4930.45	-5.23515	0.138394	-37.828	0	0	NO
ENSG00000135436	FAM186B	C1	1219.81	-4.88351	0.0746287	-65.4375	0	0	NO
ENSG00000135451	TROAP	C1	3290.07	0.493637	0.0487487	10.1262	4.22934e-24	7.72027e-24	NO
ENSG00000135625	EGR4	C1	266.297	-5.266	0.120157	-43.8258	0	0	NO
ENSG00000135898	GPR55	C1	430.297	-2.56323	0.0862473	-29.7195	4.30007e-194	1.77211e-193	NO
ENSG00000135951	TSGA10	C1	2628.67	-3.97086	0.0569558	-69.7183	0	0	YES
ENSG00000136231	IGF2BP3	C1	673.942	1.56616	0.0713498	21.9504	8.57502e-107	2.53683e-106	YES
ENSG00000136327	NKX2-8	C1	242.507	-4.57488	0.1442	-31.7259	6.82597e-221	3.09914e-220	NO
ENSG00000136449	MYCBPAP	C1	6743.34	-8.0888	0.0960596	-84.2061	0	0	NO
ENSG00000136492	BRIP1	C1	1168.05	0.0416007	0.0518205	0.802785	0.422099	0.505251	NO
ENSG00000136811	ODF2	C1	22387.5	-3.00848	0.0438666	-68.5824	0	0	NO
ENSG00000136929	HEMGN	C1	2468.2	-9.30403	0.18019	-51.6344	0	0	YES
ENSG00000137090	DMRT1	C1	1546.41	-3.15957	0.119962	-26.338	7.03686e-153	2.50273e-152	YES
ENSG00000137225	CAPN11	C1	2198.3	-6.11205	0.0942239	-64.8673	0	0	NO
ENSG00000137434	C6orf52	C1	218.976	-2.12881	0.0620389	-34.3141	4.83827e-258	2.47668e-257	NO
ENSG00000137473	TTC29	C1	2979.53	-7.93026	0.177216	-44.7492	0	0	NO
ENSG00000137674	MMP20	C1	76.3388	-7.74862	0.17501	-44.2753	0	0	NO
ENSG00000137691	C11orf70	C1	978.305	-4.52651	0.0745891	-60.6859	0	0	NO
ENSG00000137707	BTG4	C1	511.709	-6.97386	0.0957051	-72.8682	0	0	NO
ENSG00000137812	CASC5	C1	3617.63	-1.0329	0.0617029	-16.7398	6.71656e-63	1.59979e-62	YES
ENSG00000137948	BRDT	C1	5901.13	-3.34125	0.121229	-27.5616	3.21658e-167	1.20627e-166	YES
ENSG00000138483	CCDC54	C1	3654.92	-10.1363	0.158581	-63.919	0	0	NO
ENSG00000138587	MNS1	C1	2456.3	-4.4876	0.0742029	-60.4775	0	0	NO
ENSG00000138646	HERC5	C1	6927.96	-0.566576	0.068907	-8.22232	1.99599e-16	3.38467e-16	NO
ENSG00000138813	C4orf17	C1	656.279	-9.24994	0.172571	-53.6008	0	0	NO
ENSG00000138892	TTLL8	C1	353.001	-8.09579	0.119596	-67.6929	0	0	NO
ENSG00000139151	PLCZ1	C1	1951.26	-9.39023	0.154215	-60.8907	0	0	NO
ENSG00000139351	SYCP3	C1	1746.75	-2.16901	0.0970662	-22.3457	1.33056e-110	4.00599e-110	NO
ENSG00000139445	FOXN4	C1	877.611	-4.63243	0.09687	-47.8211	0	0	NO
ENSG00000139537	CCDC65	C1	1506.69	-3.14802	0.0579766	-54.2981	0	0	NO
ENSG00000139714	MORN3	C1	2118.46	-4.61884	0.0709581	-65.0925	0	0	NO
ENSG00000139734	DIAPH3	C1	1548.9	-1.60117	0.062715	-25.5308	8.96588e-144	3.08106e-143	NO
ENSG00000139797	RNF113B	C1	1607.46	-7.98269	0.141098	-56.5756	0	0	NO
ENSG00000139800	ZIC5	C1	339.586	-3.12246	0.140834	-22.1712	6.51273e-109	1.94554e-108	NO
ENSG00000140067	FAM181A	C1	1219.41	-8.27574	0.188384	-43.9301	0	0	NO
ENSG00000140527	WDR93	C1	689.364	-4.75211	0.0789411	-60.1982	0	0	NO
ENSG00000140623	43355	C1	3960.83	-7.7928	0.105305	-74.0023	0	0	NO
ENSG00000140798	ABCC12	C1	934.329	-3.716	0.0924751	-40.1838	0	0	NO
ENSG00000140932	CMTM2	C1	16849.6	-9.95883	0.174017	-57.2289	0	0	NO
ENSG00000140955	ADAD2	C1	4449.56	-6.61487	0.0860986	-76.8291	0	0	NO
ENSG00000141096	DPEP3	C1	2773.23	-3.19456	0.13564	-23.5518	1.20253e-122	3.81079e-122	NO
ENSG00000141200	KIF2B	C1	4475.56	-11.0216	0.229903	-47.9402	0	0	NO
ENSG00000141255	SPATA22	C1	4500.74	-5.21586	0.0859776	-60.6653	0	0	NO
ENSG00000141316	SPACA3	C1	2245.05	-9.42035	0.158271	-59.5204	0	0	YES
ENSG00000141371	C17orf64	C1	2772.78	-8.04274	0.122019	-65.914	0	0	NO
ENSG00000141497	ZMYND15	C1	2115.72	-4.34052	0.0921722	-47.0914	0	0	NO
ENSG00000141665	FBXO15	C1	717.858	-4.34935	0.073392	-59.2619	0	0	NO
ENSG00000142025	DMRTC2	C1	2292.81	-8.49554	0.163115	-52.0831	0	0	NO
ENSG00000142513	ACPT	C1	135.551	-4.16131	0.0802746	-51.8385	0	0	NO
ENSG00000142530	FAM71E1	C1	2769.08	-3.78413	0.0616361	-61.3947	0	0	NO
ENSG00000142621	FHAD1	C1	2244.95	-5.29946	0.103278	-51.3125	0	0	NO
ENSG00000142698	C1orf94	C1	1151.2	-6.47113	0.136387	-47.4468	0	0	NO
ENSG00000142731	PLK4	C1	1527.3	-0.775168	0.0391187	-19.8158	2.1769e-87	5.88767e-87	NO
ENSG00000142920	ADC	C1	2957.6	-4.22809	0.0637131	-66.3613	0	0	NO
ENSG00000142945	KIF2C	C1	8115.1	-1.41471	0.0521715	-27.1166	6.28008e-162	2.30615e-161	YES
ENSG00000143006	DMRTB1	C1	3255.58	-5.91759	0.131637	-44.9538	0	0	NO
ENSG00000143032	BARHL2	C1	139.665	-3.92203	0.141745	-27.6696	1.62128e-168	6.1065e-168	NO
ENSG00000143194	MAEL	C1	6188.04	-4.89572	0.117661	-41.6087	0	0	YES
ENSG00000143199	ADCY10	C1	1168.79	-5.38275	0.0701271	-76.7571	0	0	NO
ENSG00000143228	NUF2	C1	1876	-0.680393	0.0517594	-13.1453	1.81067e-39	3.73526e-39	YES
ENSG00000143443	C1orf56	C1	3621.15	-3.82939	0.0517641	-73.9776	0	0	NO
ENSG00000143450	OAZ3	C1	5604.43	-5.46151	0.0599275	-91.1352	0	0	NO
ENSG00000143452	HORMAD1	C1	2765.07	-3.44823	0.11891	-28.9987	6.84022e-185	2.73393e-184	YES
ENSG00000143476	DTL	C1	2590.84	0.821491	0.0400741	20.4993	2.18459e-93	6.07962e-93	NO
ENSG00000143479	DYRK3	C1	2098.71	-4.62399	0.0649943	-71.1445	0	0	NO
ENSG00000143512	HHIPL2	C1	486.499	-3.91523	0.0839919	-46.6144	0	0	NO
ENSG00000143552	NUP210L	C1	1874.8	-7.23707	0.120303	-60.1569	0	0	NO
ENSG00000143994	ABHD1	C1	1801.85	-6.58114	0.0852924	-77.1598	0	0	NO
ENSG00000144130	NT5DC4	C1	358.161	-3.69631	0.116675	-31.6805	2.88809e-220	1.30745e-219	NO
ENSG00000144395	CCDC150	C1	1777.81	-2.14	0.0459369	-46.5856	0	0	NO
ENSG00000144671	SLC22A14	C1	691.274	-7.55241	0.0964054	-78.3402	0	0	NO
ENSG00000144962	SPATA16	C1	2104.87	-7.58691	0.150176	-50.52	0	0	NO
ENSG00000145309	CABS1	C1	4049	-9.7572	0.189253	-51.5564	0	0	NO
ENSG00000145491	ROPN1L	C1	8951.1	-7.6748	0.130465	-58.8266	0	0	NO
ENSG00000145757	SPATA9	C1	853.918	-6.19174	0.089293	-69.3419	0	0	NO
ENSG00000145850	TIMD4	C1	1738.14	-6.27749	0.0958708	-65.4787	0	0	NO
ENSG00000145975	FAM217A	C1	1103.57	-7.42501	0.094101	-78.9047	0	0	NO
ENSG00000146047	HIST1H2BA	C1	53.4112	-4.48413	0.140536	-31.9074	2.10955e-223	9.64428e-223	NO
ENSG00000146221	TCTE1	C1	1238.09	-5.03125	0.0883252	-56.9628	0	0	NO
ENSG00000146410	FAM54A	C1	550.481	-0.444898	0.0461169	-9.64718	5.05248e-22	9.06092e-22	NO
ENSG00000146453	PNLDC1	C1	734.329	-2.50686	0.106896	-23.4513	1.28146e-121	4.04479e-121	NO
ENSG00000146670	CDCA5	C1	3876.81	0.162451	0.0452639	3.58897	0.000331985	0.000465076	NO
ENSG00000147081	AKAP4	C1	15219.8	-10.9494	0.203574	-53.7858	0	0	YES
ENSG00000147127	RAB41	C1	116.76	-2.85757	0.0653956	-43.6966	0	0	NO
ENSG00000147183	CPXCR1	C1	173.003	-8.84081	0.17593	-50.2519	0	0	YES
ENSG00000147378	FATE1	C1	6064.88	-5.82274	0.179997	-32.3492	1.42551e-229	6.6549e-229	YES
ENSG00000147381	MAGEA4	C1	1401.58	-1.98241	0.225791	-8.77988	1.63656e-18	2.83309e-18	YES
ENSG00000147570	DNAJC5B	C1	2080.55	-5.42939	0.111192	-48.8288	0	0	NO
ENSG00000148156	ACTL7B	C1	7225.79	-11.2181	0.207388	-54.0922	0	0	NO
ENSG00000148200	NR6A1	C1	7475.8	0.131605	0.0555925	2.36731	0.0179179	0.023648	YES
ENSG00000148602	LRIT1	C1	365.886	-7.95255	0.133529	-59.5568	0	0	NO
ENSG00000148680	HTR7	C1	485.357	-4.18975	0.0769758	-54.4295	0	0	NO
ENSG00000148814	LRRC27	C1	4621.13	-4.49596	0.0549385	-81.8361	0	0	NO
ENSG00000148832	PAOX	C1	2213.99	-3.62208	0.0616705	-58.7328	0	0	NO
ENSG00000149243	KLHL35	C1	528.245	-1.43764	0.0814221	-17.6566	9.05356e-70	2.23612e-69	NO
ENSG00000149443	C20orf78	C1	80.411	-7.50795	0.1521	-49.3618	0	0	NO
ENSG00000149507	PLAC1L	C1	566.355	-7.51187	0.228112	-32.9307	8.00131e-238	3.84904e-237	NO
ENSG00000149548	CCDC15	C1	899.518	-2.9997	0.0551148	-54.4263	0	0	NO
ENSG00000149646	C20orf152	C1	883.861	-5.42458	0.0816637	-66.4259	0	0	NO
ENSG00000149679	CABLES2	C1	3430.62	-3.41266	0.0536399	-63.6217	0	0	NO
ENSG00000149926	FAM57B	C1	2105.17	-6.33875	0.0995178	-63.6946	0	0	NO
ENSG00000150076	C10orf68	C1	1948.5	-7.57459	0.105274	-71.9509	0	0	NO
ENSG00000150628	SPATA4	C1	2768.64	-8.52272	0.156859	-54.3336	0	0	NO
ENSG00000150667	FSIP1	C1	395.511	-3.91267	0.0616689	-63.4464	0	0	NO
ENSG00000150676	CCDC83	C1	1094.86	-9.57448	0.175339	-54.6056	0	0	YES
ENSG00000150773	PIH1D2	C1	1415.53	-5.71301	0.0865128	-66.0366	0	0	NO
ENSG00000150783	TEX12	C1	158.751	-5.32716	0.0918887	-57.974	0	0	NO
ENSG00000151005	TKTL2	C1	2039.46	-7.9054	0.134714	-58.6828	0	0	NO
ENSG00000151033	LYZL2	C1	1212.51	-10.6715	0.192607	-55.4054	0	0	NO
ENSG00000151164	RAD9B	C1	364.692	-3.84903	0.0720661	-53.4096	0	0	NO
ENSG00000151287	TEX30	C1	3102.89	-3.19025	0.0438562	-72.7434	0	0	NO
ENSG00000151360	ALLC	C1	810.128	-7.40493	0.11337	-65.3162	0	0	NO
ENSG00000151475	SLC25A31	C1	1302.38	-6.74444	0.159659	-42.2428	0	0	NO
ENSG00000151725	MLF1IP	C1	3184.15	-1.21902	0.0524333	-23.249	1.45585e-119	4.55526e-119	NO
ENSG00000151846	PABPC3	C1	2125.76	-6.22242	0.0876967	-70.9538	0	0	NO
ENSG00000151962	RBM46	C1	918.971	-2.58348	0.117761	-21.9384	1.11823e-106	3.3065e-106	YES
ENSG00000152086	TUBA3E	C1	6166.6	-7.39472	0.22124	-33.424	6.14063e-245	3.02073e-244	NO
ENSG00000152192	POU4F1	C1	204.443	-4.50585	0.119822	-37.6046	0	0	NO
ENSG00000152208	GRID2	C1	718.714	-3.97376	0.127173	-31.247	2.45528e-214	1.08794e-213	NO
ENSG00000152430	BOLL	C1	1920.83	-8.16834	0.140631	-58.0836	0	0	NO
ENSG00000152463	OLAH	C1	1028.79	-2.6722	0.137639	-19.4145	5.8231e-84	1.54588e-83	NO
ENSG00000152503	TRIM36	C1	7913.86	-4.849	0.0742806	-65.2796	0	0	NO
ENSG00000152670	DDX4	C1	7098.84	-5.82362	0.10756	-54.1432	0	0	NO
ENSG00000152705	CATSPER3	C1	668.38	-4.10131	0.0990698	-41.3982	0	0	NO
ENSG00000153044	CENPH	C1	1791.65	0.444981	0.0495003	8.98946	2.48454e-19	4.33424e-19	NO
ENSG00000153060	TEKT5	C1	1174.67	-6.59507	0.0963971	-68.4156	0	0	YES
ENSG00000153347	FAM81B	C1	2554.14	-8.44741	0.168888	-50.0177	0	0	NO
ENSG00000153363	LINC00467	C2	7791.95	-3.52888	0.0553215	-63.7886	0	0	NO
ENSG00000153495	TEX29	C1	901.529	-7.56905	0.0953305	-79.398	0	0	NO
ENSG00000153498	SPACA7	C1	1518.11	-10.9477	0.189163	-57.8743	0	0	NO
ENSG00000153779	TGIF2LX	C1	155.756	-5.18911	0.132168	-39.2615	0	0	NO
ENSG00000153790	C7orf31	C1	4003.36	-2.80276	0.0573212	-48.8957	0	0	NO
ENSG00000154007	ASB17	C1	957.423	-10.3694	0.191846	-54.0506	0	0	NO
ENSG00000154040	CABYR	C1	7164.75	-3.52264	0.0691517	-50.9407	0	0	YES
ENSG00000154099	DNAAF1	C1	3127.28	-6.1398	0.108355	-56.6639	0	0	NO
ENSG00000154438	ASZ1	C1	486.862	-6.15485	0.116882	-52.6585	0	0	NO
ENSG00000154479	C2orf77	C1	3346.51	-6.57124	0.106316	-61.8087	0	0	NO
ENSG00000154548	SRSF12	C1	1305.33	-2.11843	0.0573871	-36.9148	2.67729e-298	1.54836e-297	NO
ENSG00000154611	PSMA8	C1	588.54	-6.50932	0.105532	-61.6812	0	0	NO
ENSG00000154645	CHODL	C1	1592.73	-2.70144	0.0958238	-28.1917	7.38906e-175	2.84349e-174	NO
ENSG00000154920	EME1	C1	575.301	1.40924	0.0407067	34.6193	1.29653e-262	6.73185e-262	NO
ENSG00000154997	43357	C1	1155.21	-5.23442	0.132986	-39.3606	0	0	NO
ENSG00000155087	ODF1	C1	7657.15	-11.2061	0.226844	-49.4002	0	0	YES
ENSG00000155367	PPM1J	C1	2332.82	-4.20611	0.0587801	-71.5567	0	0	NO
ENSG00000155495	MAGEC1	C1	887.221	-2.92821	0.165409	-17.7029	3.98351e-70	9.8565e-70	YES
ENSG00000155530	LRGUK	C1	389.87	-3.39094	0.0677766	-50.0312	0	0	NO
ENSG00000155714	PDZD9	C1	492.899	-7.15539	0.106521	-67.1735	0	0	NO
ENSG00000155719	OTOA	C1	404.377	-3.28847	0.0686092	-47.9304	0	0	YES
ENSG00000155749	ALS2CR12	C1	655.646	-6.07084	0.0927756	-65.4357	0	0	NO
ENSG00000155754	ALS2CR11	C1	2119.18	-3.99314	0.0656379	-60.8359	0	0	NO
ENSG00000155833	CYLC2	C1	2509.6	-10.9152	0.192388	-56.7354	0	0	NO
ENSG00000155875	FAM154A	C1	1915.6	-8.88981	0.131949	-67.3731	0	0	NO
ENSG00000155890	TRIM42	C1	1169.21	-10.7944	0.191059	-56.4978	0	0	NO
ENSG00000156009	MAGEA8	C1	146.75	-1.73882	0.132023	-13.1706	1.29625e-39	2.67642e-39	YES
ENSG00000156269	NAA11	C1	415.123	-2.59882	0.111288	-23.3522	1.30954e-120	4.11534e-120	NO
ENSG00000156509	FBXO43	C1	588.943	-2.39458	0.0607576	-39.412	0	0	NO
ENSG00000156970	BUB1B	C1	2939.45	0.527887	0.0535045	9.86621	5.83248e-23	1.05454e-22	NO
ENSG00000157060	SHCBP1L	C1	6177.74	-9.12792	0.12864	-70.957	0	0	NO
ENSG00000157093	LYZL4	C1	1055.12	-9.39119	0.165792	-56.6442	0	0	NO
ENSG00000157330	C1orf158	C1	1309.4	-8.08584	0.16624	-48.6396	0	0	NO
ENSG00000157343	ARMC12	C1	1895.89	-6.47962	0.0760874	-85.1602	0	0	NO
ENSG00000157456	CCNB2	C1	4277.76	0.129962	0.0529638	2.45379	0.0141358	0.0187331	NO
ENSG00000157578	LCA5L	C1	1878.56	-4.14017	0.0754917	-54.8428	0	0	NO
ENSG00000157653	C9orf43	C1	2460.95	-5.81415	0.0697021	-83.4143	0	0	NO
ENSG00000157884	CIB4	C1	305.31	-7.21804	0.119919	-60.1911	0	0	NO
ENSG00000158402	CDC25C	C1	995.315	-1.13224	0.049752	-22.7576	1.20594e-114	3.69376e-114	NO
ENSG00000158423	RIBC1	C1	1483.28	-3.67096	0.0600113	-61.1712	0	0	NO
ENSG00000158525	CPA5	C1	1482.56	-7.2724	0.106235	-68.4555	0	0	NO
ENSG00000158553	POM121L2	C1	434.485	-6.62809	0.105029	-63.1073	0	0	NO
ENSG00000158639	PAGE5	C1	378.548	-3.3802	0.187384	-18.0388	9.65764e-73	2.42384e-72	YES
ENSG00000159217	IGF2BP1	C1	6771.54	3.0293	0.0537661	56.3423	0	0	NO
ENSG00000159289	GOLGA6A	C1	873.074	-8.58796	0.14221	-60.3891	0	0	NO
ENSG00000159374	C2orf65	C1	615.01	-1.1603	0.0659501	-17.5935	2.76071e-69	6.8057e-69	NO
ENSG00000159495	TGM7	C1	127.559	-4.47185	0.112152	-39.8729	0	0	NO
ENSG00000159625	CCDC135	C1	2753.53	-7.36472	0.13017	-56.5777	0	0	NO
ENSG00000159761	C16orf86	C1	1433.7	-4.66689	0.0608117	-76.7433	0	0	NO
ENSG00000160207	HSF2BP	C1	1208.41	-5.48295	0.0664778	-82.4779	0	0	NO
ENSG00000160318	CLDND2	C1	527.301	-4.18485	0.0628046	-66.6329	0	0	NO
ENSG00000160396	HIPK4	C1	651.296	-6.4578	0.102313	-63.1181	0	0	NO
ENSG00000160471	COX6B2	C1	3115.93	-5.71542	0.0951937	-60.0399	0	0	YES
ENSG00000160505	NLRP4	C1	483.718	-2.04913	0.119866	-17.0952	1.61251e-65	3.89431e-65	YES
ENSG00000160838	LRRC71	C1	1981.43	-7.02324	0.10944	-64.1743	0	0	NO
ENSG00000160886	LY6K	C1	1765.89	-6.31268	0.12248	-51.5405	0	0	YES
ENSG00000160994	CCDC105	C1	480.035	-9.25845	0.17363	-53.3229	0	0	NO
ENSG00000161036	LRWD1	C1	15337.6	-2.87785	0.0466404	-61.7029	0	0	NO
ENSG00000161040	FBXL13	C1	885.507	-4.13668	0.0808091	-51.1907	0	0	NO
ENSG00000161103	AC008103.5	C1	12456.1	-13.4633	0.156845	-85.8382	0	0	NO
ENSG00000161180	CCDC116	C1	1599.66	-7.4952	0.0862473	-86.9036	0	0	NO
ENSG00000161594	KLHL10	C1	3001.82	-7.39627	0.0923878	-80.0568	0	0	NO
ENSG00000161609	CCDC155	C1	3517.73	-6.22129	0.0899044	-69.1989	0	0	NO
ENSG00000161652	IZUMO2	C1	1035.31	-6.63395	0.0915095	-72.4947	0	0	NO
ENSG00000161798	AQP5	C1	7980.02	-5.96209	0.0940086	-63.4207	0	0	NO
ENSG00000161860	SYCE2	C1	541.726	-3.6195	0.0543591	-66.585	0	0	NO
ENSG00000161973	CCDC42	C1	2710.89	-7.69503	0.121062	-63.5629	0	0	NO
ENSG00000162039	C16orf73	C1	1450.49	-6.98482	0.0827326	-84.4264	0	0	NO
ENSG00000162129	CLPB	C1	14345.4	-4.84334	0.0609817	-79.4228	0	0	NO
ENSG00000162148	PPP1R32	C1	2192.27	-5.5917	0.0688787	-81.1818	0	0	NO
ENSG00000162571	TTLL10	C1	2656.11	-7.74163	0.12108	-63.9384	0	0	NO
ENSG00000162592	CCDC27	C1	1173.98	-7.19127	0.101649	-70.7458	0	0	NO
ENSG00000162620	LRRIQ3	C1	891.206	-4.59346	0.0820051	-56.0143	0	0	NO
ENSG00000162639	HENMT1	C1	3633.75	-1.46702	0.0525068	-27.9397	8.7962e-172	3.35219e-171	NO
ENSG00000162753	SLC9C2	C1	480.023	-5.90607	0.106646	-55.38	0	0	NO
ENSG00000162763	LRRC52	C1	552.736	-9.54128	0.174527	-54.6692	0	0	NO
ENSG00000162771	FAM71A	C1	4971.82	-13.5049	0.186138	-72.5531	0	0	NO
ENSG00000162779	AXDND1	C1	964.8	-5.1632	0.0822835	-62.7489	0	0	NO
ENSG00000162782	TDRD5	C1	1255.09	-3.26434	0.100353	-32.5286	4.20431e-232	1.98353e-231	NO
ENSG00000162814	SPATA17	C1	2365.21	-4.48669	0.0847924	-52.9139	0	0	NO
ENSG00000162843	WDR64	C1	378.615	-6.32234	0.111345	-56.7817	0	0	NO
ENSG00000162931	TRIM17	C1	1904.62	-4.0465	0.0931987	-43.418	0	0	NO
ENSG00000163012	ZSWIM2	C1	249.849	-8.12164	0.139011	-58.4246	0	0	NO
ENSG00000163060	TEKT4	C1	688.201	-7.8947	0.128841	-61.2749	0	0	NO
ENSG00000163098	BIRC8	C1	413.383	-9.1188	0.179095	-50.9159	0	0	NO
ENSG00000163114	PDHA2	C1	1993.43	-10.0285	0.194375	-51.5934	0	0	NO
ENSG00000163206	SMCP	C1	13169.6	-11.2816	0.225618	-50.0031	0	0	NO
ENSG00000163239	TDRD10	C1	4088.93	-4.14436	0.0656244	-63.1527	0	0	NO
ENSG00000163254	CRYGC	C1	29.4905	-2.36515	0.126526	-18.6929	5.65273e-78	1.45724e-77	NO
ENSG00000163263	C1orf189	C1	181.537	-6.29551	0.121457	-51.833	0	0	NO
ENSG00000163357	DCST1	C1	393.588	-4.73896	0.0803597	-58.9718	0	0	NO
ENSG00000163424	C3orf30	C1	573.444	-8.33851	0.206981	-40.2864	0	0	NO
ENSG00000163440	PDCL2	C1	1441.98	-4.81972	0.101993	-47.2556	0	0	NO
ENSG00000163467	C1orf182	C1	10762.3	-6.47773	0.0768969	-84.2392	0	0	NO
ENSG00000163491	NEK10	C1	1309.57	-5.26256	0.0877039	-60.0037	0	0	NO
ENSG00000163530	DPPA2	C1	1261.16	2.35486	0.104478	22.5393	1.71075e-112	5.18971e-112	YES
ENSG00000163535	SGOL2	C1	2070.6	-1.91597	0.0457302	-41.8974	0	0	NO
ENSG00000163645	FAM194A	C1	1099.28	-8.03006	0.116692	-68.8139	0	0	NO
ENSG00000163705	C3orf24	C1	1563.95	-7.92798	0.105415	-75.2071	0	0	NO
ENSG00000163746	PLSCR2	C1	387.668	-6.00133	0.096214	-62.3748	0	0	NO
ENSG00000163749	CCDC158	C1	2183	-8.06364	0.140746	-57.2923	0	0	NO
ENSG00000163793	DNAJC5G	C1	990.901	-6.329	0.0844893	-74.9089	0	0	NO
ENSG00000163806	SPDYA	C1	956.642	-5.09473	0.068225	-74.6754	0	0	NO
ENSG00000163808	KIF15	C1	1925.38	-0.452503	0.0526376	-8.59658	8.21284e-18	1.41135e-17	NO
ENSG00000163879	DNALI1	C1	3197.67	-3.60398	0.076377	-47.1868	0	0	NO
ENSG00000163885	CCDC37	C1	1279.22	-6.70446	0.107572	-62.3254	0	0	NO
ENSG00000163923	RPL39L	C1	4200.46	-1.77927	0.0568524	-31.2962	5.24845e-215	2.332e-214	NO
ENSG00000163958	ZDHHC19	C1	2692.47	-6.03684	0.0882123	-68.4353	0	0	NO
ENSG00000164037	SLC9B1	C1	1259.82	-5.20018	0.0681044	-76.356	0	0	NO
ENSG00000164045	CDC25A	C1	2714.37	1.03726	0.0436842	23.7446	1.25022e-124	3.99466e-124	NO
ENSG00000164070	HSPA4L	C1	7170.34	-5.25149	0.0820049	-64.0387	0	0	NO
ENSG00000164113	ADAD1	C1	3824.75	-7.43266	0.130026	-57.1629	0	0	NO
ENSG00000164123	C4orf45	C1	353.9	-7.84029	0.123234	-63.6213	0	0	NO
ENSG00000164256	PRDM9	C1	338.147	-6.36588	0.0955969	-66.5908	0	0	NO
ENSG00000164299	SPZ1	C1	1338.95	-5.81501	0.0903267	-64.3776	0	0	NO
ENSG00000164304	CAGE1	C1	452.202	-6.97615	0.0953842	-73.1374	0	0	YES
ENSG00000164334	FAM170A	C1	525.509	-8.98745	0.15344	-58.5731	0	0	NO
ENSG00000164404	GDF9	C1	526.313	-4.64899	0.0497932	-93.366	0	0	NO
ENSG00000164500	C7orf72	C1	167.81	-8.69766	0.171111	-50.8305	0	0	NO
ENSG00000164508	HIST1H2AA	C1	58.4459	-6.36966	0.139741	-45.5818	0	0	NO
ENSG00000164512	ANKRD55	C1	322.957	-1.56024	0.0881974	-17.6904	4.97583e-70	1.2306e-69	NO
ENSG00000164556	FAM183B	C1	1174.31	-8.53461	0.099716	-85.5892	0	0	NO
ENSG00000164611	PTTG1	C1	3869.52	-0.810107	0.0460501	-17.5919	2.84438e-69	7.01158e-69	NO
ENSG00000164645	C7orf62	C1	592.464	-9.95812	0.187238	-53.1841	0	0	NO
ENSG00000164675	IQUB	C1	1567.15	-5.7189	0.0923719	-61.9116	0	0	NO
ENSG00000164744	SUN3	C1	1211.67	-4.28599	0.078266	-54.7619	0	0	NO
ENSG00000164900	GBX1	C1	226.836	-5.58099	0.10755	-51.8921	0	0	NO
ENSG00000165059	PRKACG	C1	1017.24	-7.30047	0.104832	-69.6395	0	0	NO
ENSG00000165076	PRSS37	C1	1051.54	-9.13167	0.138647	-65.8627	0	0	NO
ENSG00000165113	GKAP1	C1	7388.82	-3.78403	0.060713	-62.3266	0	0	NO
ENSG00000165120	C7orf45	C1	738.486	-8.38714	0.137493	-61.0006	0	0	NO
ENSG00000165131	C7orf34	C1	1116.68	-8.44658	0.11875	-71.1292	0	0	NO
ENSG00000165181	C9orf84	C1	1262.47	-5.84806	0.0784148	-74.5785	0	0	NO
ENSG00000165182	CXorf58	C1	120.811	-4.73665	0.0775645	-61.0673	0	0	NO
ENSG00000165309	ARMC3	C1	1847.77	-5.84402	0.117116	-49.8996	0	0	YES
ENSG00000165325	CCDC67	C1	1058.3	-6.56827	0.096546	-68.0326	0	0	NO
ENSG00000165383	LRRC18	C1	812.589	-7.63795	0.147627	-51.7382	0	0	NO
ENSG00000165490	C11orf82	C1	807.026	0.0517842	0.0474511	1.09132	0.275134	0.337017	NO
ENSG00000165496	RPL10L	C1	1766.37	-3.90274	0.0850079	-45.9104	0	0	NO
ENSG00000165555	NOXRED1	C1	398.888	-3.38049	0.0623143	-54.249	0	0	NO
ENSG00000165568	AKR1E2	C1	1152.92	-4.20819	0.0701751	-59.9671	0	0	NO
ENSG00000165584	SSX3	C1	370.41	-6.34382	0.146327	-43.3538	0	0	YES
ENSG00000165643	SOHLH1	C1	709.283	-6.68595	0.144452	-46.285	0	0	NO
ENSG00000165695	AK8	C1	945.889	-4.11901	0.0748016	-55.0658	0	0	NO
ENSG00000165698	C9orf9	C1	3202.3	-4.39069	0.0556914	-78.8397	0	0	NO
ENSG00000165805	C12orf50	C1	1987.29	-9.57855	0.144937	-66.0875	0	0	NO
ENSG00000165807	PPP1R36	C1	1546.48	-6.48174	0.0915364	-70.8105	0	0	NO
ENSG00000165863	C10orf82	C1	2006.04	-4.11957	0.0700745	-58.7885	0	0	NO
ENSG00000165972	CCDC38	C1	823.231	-5.01523	0.123442	-40.6281	0	0	NO
ENSG00000166049	PASD1	C1	1065.22	-4.45065	0.165154	-26.9485	5.93818e-160	2.16581e-159	YES
ENSG00000166069	TMCO5A	C1	3827.94	-10.9889	0.210975	-52.0863	0	0	NO
ENSG00000166118	SPATA19	C1	2381.71	-10.9773	0.178497	-61.4986	0	0	YES
ENSG00000166152	C16orf78	C1	1244.46	-10.0357	0.180734	-55.5275	0	0	NO
ENSG00000166220	C10orf27	C1	1123.58	-8.01001	0.136759	-58.5701	0	0	NO
ENSG00000166246	C16orf71	C1	2481.41	-5.90344	0.0914836	-64.53	0	0	NO
ENSG00000166323	C11orf65	C1	962.212	-4.78399	0.0746867	-64.0542	0	0	NO
ENSG00000166329	AC007431.1	C1	525.164	-8.14126	0.139077	-58.538	0	0	NO
ENSG00000166351	POTED	C1	194.635	-8.24475	0.160356	-51.4153	0	0	YES
ENSG00000166359	WDR88	C1	430.145	-3.85584	0.0651611	-59.1739	0	0	NO
ENSG00000166546	BEAN1	C1	48.4226	1.43119	0.0841736	17.0029	7.81787e-65	1.88136e-64	NO
ENSG00000166578	IQCD	C1	1986.76	-4.47275	0.0674711	-66.2913	0	0	NO
ENSG00000166796	LDHC	C1	7861.57	-7.73958	0.141502	-54.6961	0	0	YES
ENSG00000166800	LDHAL6A	C1	273.496	-4.12373	0.100484	-41.0386	0	0	NO
ENSG00000166851	PLK1	C1	3601.93	0.765773	0.0490064	15.626	4.84349e-55	1.10257e-54	NO
ENSG00000166926	MS4A6E	C1	1269.52	-9.49314	0.152745	-62.1502	0	0	NO
ENSG00000166928	MS4A14	C1	6353.95	-7.53089	0.0926435	-81.2889	0	0	NO
ENSG00000166930	MS4A5	C1	687.977	-9.09616	0.179749	-50.6047	0	0	NO
ENSG00000166984	TCP10L2	C1	224.991	-6.64493	0.108943	-60.9945	0	0	NO
ENSG00000167014	C15orf43	C1	438.607	-5.91639	0.142664	-41.4709	0	0	NO
ENSG00000167094	TTC16	C1	453.121	-4.23912	0.0993908	-42.6511	0	0	NO
ENSG00000167098	SUN5	C1	925.388	-10.7707	0.185793	-57.9714	0	0	NO
ENSG00000167139	TBC1D21	C1	1446.27	-10.3702	0.178504	-58.0948	0	0	NO
ENSG00000167194	C16orf92	C1	161.037	-8.10027	0.138993	-58.2781	0	0	NO
ENSG00000167195	GOLGA6C	C1	206.39	-7.3741	0.151744	-48.5956	0	0	NO
ENSG00000167210	LOXHD1	C1	1633.18	-3.62031	0.0846065	-42.79	0	0	NO
ENSG00000167459	AC004790.1	C2	157.73	-8.24547	0.177991	-46.3252	0	0	NO
ENSG00000167523	C16orf55	C1	2160.14	-2.85977	0.0450503	-63.4794	0	0	NO
ENSG00000167525	PROCA1	C1	6882.54	-4.0595	0.0587143	-69.1399	0	0	NO
ENSG00000167634	NLRP7	C1	13650.5	4.24661	0.09987	42.5214	0	0	NO
ENSG00000168026	TTC21A	C1	5959.61	-5.00542	0.0611732	-81.8238	0	0	NO
ENSG00000168070	C11orf85	C1	679.883	-5.44626	0.0997624	-54.5924	0	0	NO
ENSG00000168078	PBK	C1	2403.97	-1.45389	0.0580881	-25.0291	2.95035e-138	9.90869e-138	YES
ENSG00000168263	KCNV2	C1	587.773	-0.491095	0.106388	-4.61609	3.91038e-06	5.73238e-06	NO
ENSG00000168367	AC092327.1	C2	6259.75	-10.8079	0.137033	-78.8704	0	0	NO
ENSG00000168454	TXNDC2	C1	5002.89	-10.521	0.157697	-66.7167	0	0	NO
ENSG00000168491	CCDC110	C1	3891.55	-7.13668	0.102345	-69.7317	0	0	YES
ENSG00000168589	DYNLRB2	C1	2319.3	-7.35317	0.116949	-62.8752	0	0	NO
ENSG00000168594	ADAM29	C1	2812.96	-9.68596	0.153911	-62.9323	0	0	YES
ENSG00000168619	ADAM18	C1	591.974	-5.36855	0.143484	-37.4156	2.18295e-306	1.29234e-305	NO
ENSG00000168676	KCTD19	C1	4513.1	-6.59934	0.0929691	-70.9842	0	0	NO
ENSG00000168757	TSPY2	C1	197.508	-3.88776	0.166084	-23.4084	3.50912e-121	1.10522e-120	YES
ENSG00000169059	VCX3A	C1	416.373	-4.3733	0.167872	-26.0514	1.29827e-149	4.56159e-149	NO
ENSG00000169126	ARMC4	C1	1745.63	-5.90548	0.104875	-56.3096	0	0	NO
ENSG00000169154	GOT1L1	C1	407.849	-7.86965	0.135171	-58.2202	0	0	NO
ENSG00000169194	IL13	C1	1219.1	-9.29178	0.142774	-65.0803	0	0	NO
ENSG00000169214	OR6F1	C1	48.2143	-6.54262	0.136363	-47.9793	0	0	NO
ENSG00000169402	RSPH10B2	C1	295.267	-3.96987	0.111974	-35.4534	2.57133e-275	1.38664e-274	NO
ENSG00000169551	CXorf48	C1	140.03	-4.75202	0.123908	-38.3513	0	0	YES
ENSG00000169679	BUB1	C1	4039.6	-0.15669	0.0537761	-2.91374	0.00357123	0.00484297	NO
ENSG00000169717	ACTRT2	C1	5458.99	-10.5074	0.219955	-47.7707	0	0	NO
ENSG00000170236	USP50	C1	183.32	-6.41208	0.101099	-63.4236	0	0	NO
ENSG00000170469	SPATA24	C1	2102.4	-4.49284	0.0504923	-88.9808	0	0	NO
ENSG00000170486	KRT72	C1	1286.21	-7.76078	0.126168	-61.5116	0	0	NO
ENSG00000170516	COX7B2	C1	783.382	-5.88194	0.14423	-40.7817	0	0	NO
ENSG00000170613	FAM71B	C1	1594.02	-10.5984	0.196735	-53.8714	0	0	NO
ENSG00000170627	GTSF1	C1	5154.12	-2.12866	0.10435	-20.3992	1.69914e-92	4.71377e-92	NO
ENSG00000170703	TTLL6	C1	2300.18	-4.5794	0.0825853	-55.4505	0	0	NO
ENSG00000170748	RBMXL2	C1	2039.67	-3.06624	0.0953129	-32.1703	4.60041e-227	2.12982e-226	NO
ENSG00000170777	TPD52L3	C1	4609.27	-10.5377	0.216691	-48.6299	0	0	NO
ENSG00000170788	DYDC1	C1	1121.06	-7.21292	0.148803	-48.4731	0	0	NO
ENSG00000170820	FSHR	C1	110.664	-4.87118	0.136503	-35.6857	6.60026e-279	3.60292e-278	NO
ENSG00000170948	MBD3L1	C1	501.832	-8.19654	0.133193	-61.5388	0	0	NO
ENSG00000170950	PGK2	C1	6859.27	-10.9185	0.223794	-48.7884	0	0	NO
ENSG00000171060	C8orf74	C1	474.496	-9.70713	0.164451	-59.0277	0	0	NO
ENSG00000171102	OBP2B	C1	136.095	-4.55601	0.190758	-23.8837	4.52044e-126	1.45279e-125	NO
ENSG00000171405	XAGE5	C1	33.4395	-3.74295	0.14307	-26.1617	7.26059e-151	2.56359e-150	YES
ENSG00000171495	HEATR7B2	C1	2907.59	-9.56557	0.18068	-52.9421	0	0	NO
ENSG00000171722	C1orf111	C1	1396.59	-9.18515	0.164494	-55.8387	0	0	NO
ENSG00000171772	SYCE1	C1	3507.68	-6.98593	0.115786	-60.335	0	0	YES
ENSG00000171790	SLFNL1	C1	4669.05	-7.38743	0.0776292	-95.163	0	0	NO
ENSG00000171794	UTF1	C1	1510.17	2.23949	0.112013	19.9932	6.31697e-89	1.72193e-88	NO
ENSG00000171804	WDR87	C1	2709.63	-5.88703	0.120901	-48.6929	0	0	NO
ENSG00000171864	PRND	C1	6254.57	-4.96693	0.145895	-34.0446	4.87155e-254	2.46566e-253	NO
ENSG00000171872	KLF17	C1	1115.64	-3.56936	0.117063	-30.4908	3.44606e-204	1.4735e-203	NO
ENSG00000171931	FBXW10	C1	790.355	-7.54603	0.103186	-73.1301	0	0	NO
ENSG00000171989	LDHAL6B	C1	1281.4	-8.61306	0.155855	-55.2634	0	0	NO
ENSG00000172073	C2orf51	C1	1664.26	-5.81184	0.137344	-42.3158	0	0	NO
ENSG00000172139	SLC9C1	C1	405.977	-6.43913	0.11082	-58.1045	0	0	NO
ENSG00000172361	CCDC11	C1	3860.71	-6.37971	0.0907468	-70.3023	0	0	NO
ENSG00000172421	EFCAB3	C1	147.132	-8.26497	0.152572	-54.171	0	0	NO
ENSG00000172538	FAM170B	C1	235.497	-8.92384	0.173487	-51.4382	0	0	NO
ENSG00000172671	ZFAND4	C1	3898.71	-4.30365	0.0524017	-82.128	0	0	NO
ENSG00000172717	FAM71D	C1	1098.73	-7.41428	0.087582	-84.6553	0	0	NO
ENSG00000172738	TMEM217	C1	445.452	-4.22548	0.0741938	-56.952	0	0	NO
ENSG00000172967	XKR3	C1	283.254	-8.054	0.148517	-54.2295	0	0	NO
ENSG00000173093	CCDC63	C1	964.034	-5.15	0.0776265	-66.3434	0	0	NO
ENSG00000173213	RP11-683L23.1	C1	295.715	-0.583341	0.0871218	-6.6957	2.14643e-11	3.43275e-11	NO
ENSG00000173261	PLAC8L1	C1	310.98	-4.60426	0.0838796	-54.8913	0	0	NO
ENSG00000173389	IQCF1	C1	1817.4	-7.05424	0.122195	-57.7292	0	0	NO
ENSG00000173401	GLIPR1L1	C1	710.167	-7.04664	0.140361	-50.2037	0	0	NO
ENSG00000173421	CCDC36	C1	1885.26	-5.58581	0.0843839	-66.1952	0	0	YES
ENSG00000173557	C2orf70	C1	503.904	-6.67661	0.109776	-60.8205	0	0	NO
ENSG00000173699	SPATA3	C1	3178.73	-9.94593	0.173128	-57.4485	0	0	NO
ENSG00000173728	C1orf100	C1	586.085	-6.68034	0.0902526	-74.0183	0	0	NO
ENSG00000173769	C3orf77	C1	365.957	-5.26909	0.102637	-51.337	0	0	NO
ENSG00000173809	TDRD12	C1	2813.72	0.0200263	0.0993718	0.201529	0.840285	0.923849	NO
ENSG00000173838	43169	C1	5512.68	-8.57509	0.117653	-72.8844	0	0	NO
ENSG00000173868	PHOSPHO1	C1	4336.98	-6.04939	0.0998583	-60.5798	0	0	NO
ENSG00000173894	CBX2	C1	4176.95	0.986062	0.0448734	21.9743	5.07359e-107	1.50325e-106	NO
ENSG00000173988	LRRC63	C1	233.123	-3.62268	0.0595279	-60.8568	0	0	NO
ENSG00000174015	SPERT	C1	3645.75	-9.62528	0.147373	-65.3125	0	0	NO
ENSG00000174016	FAM46D	C1	133.877	-4.47515	0.0906823	-49.3497	0	0	YES
ENSG00000174038	C9orf131	C1	3079.11	-9.4445	0.144221	-65.4863	0	0	NO
ENSG00000174225	ARL13A	C1	286.292	-4.53792	0.121334	-37.4003	3.86683e-306	2.28778e-305	NO
ENSG00000174448	STARD6	C1	331.158	-6.55626	0.10269	-63.845	0	0	NO
ENSG00000174450	GOLGA6L2	C1	3424.85	-10.4132	0.18161	-57.3381	0	0	NO
ENSG00000174527	MYO1H	C1	182.532	-3.80138	0.0605019	-62.8308	0	0	NO
ENSG00000174788	PCP2	C1	1647.74	-6.5749	0.0838824	-78.3823	0	0	NO
ENSG00000175018	C10orf122	C1	438.625	-8.02979	0.154056	-52.1225	0	0	NO
ENSG00000175170	FAM182B	C1	582.946	-3.66719	0.0968086	-37.8809	0	0	NO
ENSG00000175202	HIGD2B	C1	109.711	-6.02776	0.095415	-63.1742	0	0	NO
ENSG00000175294	CATSPER1	C1	1330.61	-6.87719	0.091163	-75.4384	0	0	NO
ENSG00000175449	RFESD	C1	188.584	-0.961771	0.0509548	-18.875	1.83134e-79	4.74961e-79	NO
ENSG00000175518	UBQLNL	C1	1953.58	-6.94292	0.0924479	-75.1009	0	0	NO
ENSG00000175520	UBQLN3	C1	10097.8	-10.9164	0.181287	-60.2161	0	0	NO
ENSG00000175646	PRM1	C1	97547.3	-11.2865	0.266147	-42.407	0	0	YES
ENSG00000175664	TEX26	C1	1061	-8.93852	0.170673	-52.3723	0	0	NO
ENSG00000175699	LINC00521	C2	776.075	-9.68979	0.147892	-65.5194	0	0	NO
ENSG00000175718	RBMXL3	C1	328.46	-3.19434	0.156212	-20.4487	6.16505e-93	1.71244e-92	NO
ENSG00000175773	RP11-121M22.1	C2	81.7715	-2.00782	0.0843308	-23.8089	2.70163e-125	8.65464e-125	NO
ENSG00000175809	ZNF645	C1	329.255	-10.2715	0.173775	-59.1078	0	0	YES
ENSG00000175820	CCDC168	C1	3809.8	-10.1967	0.11693	-87.2035	0	0	NO
ENSG00000175877	WBSCR28	C1	1921.96	-9.87368	0.163682	-60.3225	0	0	NO
ENSG00000176083	ZNF683	C1	3172.95	-5.71133	0.114592	-49.8405	0	0	NO
ENSG00000176160	HSF5	C1	2796.01	-7.3204	0.0981675	-74.5705	0	0	NO
ENSG00000176177	ENTHD1	C1	462.944	-6.02265	0.0971508	-61.9928	0	0	NO
ENSG00000176256	HMGB4	C1	13364.9	-11.0188	0.21191	-51.9978	0	0	NO
ENSG00000176302	FOXR1	C1	206.518	-1.35285	0.101139	-13.3762	8.33512e-41	1.73461e-40	NO
ENSG00000176563	CNTD1	C1	799.589	-4.19204	0.0615094	-68.1528	0	0	NO
ENSG00000176566	DCAF4L2	C1	2475.16	-1.06158	0.158832	-6.68367	2.3303e-11	3.72528e-11	NO
ENSG00000176571	CNBD1	C1	173.446	-6.5467	0.113585	-57.637	0	0	NO
ENSG00000176635	HORMAD2	C1	946.74	-7.42627	0.121226	-61.2599	0	0	YES
ENSG00000176679	TGIF2LY	C1	76.9156	-5.26281	0.149315	-35.2463	3.91404e-272	2.09072e-271	NO
ENSG00000176732	PFN4	C1	2141.91	-7.14758	0.0921154	-77.5938	0	0	NO
ENSG00000176746	MAGEB6	C1	178.898	-3.4872	0.124221	-28.0724	2.12582e-173	8.14386e-173	YES
ENSG00000176927	EFCAB5	C1	845.207	-6.95968	0.0986659	-70.5378	0	0	NO
ENSG00000176979	TRIM60	C1	304.969	1.0686	0.104698	10.2065	1.85435e-24	3.397e-24	NO
ENSG00000176988	FMR1NB	C1	1410	-6.87715	0.172614	-39.8413	0	0	YES
ENSG00000177112	MRVI1-AS1	C2	2348.74	-8.63502	0.127795	-67.5695	0	0	NO
ENSG00000177138	FAM9B	C1	228.77	-3.12862	0.124515	-25.1264	2.56004e-139	8.6344e-139	NO
ENSG00000177143	CETN1	C1	5534.14	-8.7852	0.176776	-49.6968	0	0	NO
ENSG00000177202	SPACA4	C1	2687.14	-9.26532	0.138483	-66.9056	0	0	NO
ENSG00000177294	FBXO39	C1	1347.19	-6.2403	0.114907	-54.3073	0	0	YES
ENSG00000177324	BEND2	C1	354.073	-7.26095	0.156771	-46.3157	0	0	NO
ENSG00000177369	RP1-62O9.3	C2	534.987	-8.1201	0.114446	-70.9512	0	0	NO
ENSG00000177414	UBE2U	C1	819.219	-6.53378	0.140456	-46.5183	0	0	NO
ENSG00000177483	RBM44	C1	1019.45	-5.54918	0.103253	-53.7434	0	0	NO
ENSG00000177504	VCX2	C1	153.67	-4.63132	0.206852	-22.3895	4.97868e-111	1.50185e-110	NO
ENSG00000177553	RP11-56N19.5	C2	185.53	-9.34106	0.156522	-59.679	0	0	NO
ENSG00000177558	FAM187B	C1	1898.97	-10.4161	0.166865	-62.4224	0	0	NO
ENSG00000177627	C12orf54	C1	1528.77	-8.24021	0.146469	-56.2592	0	0	NO
ENSG00000177673	C2orf57	C1	5395.64	-11.0005	0.190137	-57.8555	0	0	NO
ENSG00000177689	MAGEB10	C1	50.8184	-5.017	0.124766	-40.2113	0	0	NO
ENSG00000177938	CAPZA3	C1	4650.35	-10.6274	0.215203	-49.3832	0	0	NO
ENSG00000177947	ODF3	C1	319.051	-7.85948	0.15226	-51.6189	0	0	YES
ENSG00000177992	FAM75E1	C1	948.493	-5.86947	0.115036	-51.0228	0	0	NO
ENSG00000177994	C2orf73	C1	1207.28	-8.03172	0.141655	-56.699	0	0	NO
ENSG00000178021	TSPYL6	C1	1445.86	-5.21703	0.152492	-34.2117	1.61999e-256	8.25827e-256	NO
ENSG00000178053	MLF1	C1	11738.3	-4.14181	0.0580167	-71.3899	0	0	NO
ENSG00000178093	TSSK6	C1	77.9667	0.150905	0.0809943	1.86315	0.0624407	0.0802652	YES
ENSG00000178125	PPP1R42	C1	315.719	-6.55931	0.123049	-53.3067	0	0	NO
ENSG00000178248	AP000345.1	C2	470.735	-6.02119	0.0867808	-69.3839	0	0	NO
ENSG00000178257	PRM3	C1	431.856	-9.85553	0.178837	-55.1091	0	0	NO
ENSG00000178279	TNP2	C1	592.543	-10.0746	0.207144	-48.6356	0	0	NO
ENSG00000178395	C1orf65	C1	1886.3	-10.1819	0.196451	-51.829	0	0	NO
ENSG00000178403	NEUROG2	C1	121.254	-4.73686	0.165726	-28.5824	1.11128e-179	4.3575e-179	NO
ENSG00000178404	AC100788.1	C1	1817.42	-7.61988	0.112044	-68.0078	0	0	NO
ENSG00000178460	C8orf45	C1	796.203	-3.96362	0.0565651	-70.0719	0	0	NO
ENSG00000178645	C10orf53	C1	152.289	-6.56766	0.172789	-38.0096	0	0	NO
ENSG00000178795	GDPD4	C1	586.25	-3.37771	0.0875248	-38.5915	0	0	NO
ENSG00000178804	H1FOO	C1	146.189	-6.96156	0.120553	-57.747	0	0	NO
ENSG00000178997	EXD1	C1	1378.47	-7.34285	0.0910618	-80.6359	0	0	NO
ENSG00000179046	TRIML2	C1	1956.62	2.83758	0.0985947	28.7803	3.79009e-182	1.50048e-181	NO
ENSG00000179059	ZFP42	C1	2603.11	3.80611	0.0913727	41.6548	0	0	NO
ENSG00000179071	CCDC89	C1	1546.7	-7.55064	0.111462	-67.7417	0	0	NO
ENSG00000179083	FAM133A	C1	695.684	-2.00687	0.120321	-16.6792	1.85609e-62	4.40728e-62	YES
ENSG00000179088	C12orf42	C1	959.628	-6.62388	0.0874356	-75.7572	0	0	NO
ENSG00000179133	C10orf67	C1	248.614	-3.37404	0.108022	-31.2348	3.59387e-214	1.59139e-213	NO
ENSG00000179165	PXT1	C1	133.917	-5.4237	0.100701	-53.8595	0	0	NO
ENSG00000179168	GGN	C1	5529.39	-7.14001	0.0823263	-86.7282	0	0	NO
ENSG00000179213	C19orf75	C1	656.414	-6.76633	0.156861	-43.1359	0	0	NO
ENSG00000179363	TMEM31	C1	474.388	-4.2801	0.0922672	-46.388	0	0	NO
ENSG00000179397	C1orf101	C1	1084.38	-4.93591	0.0698761	-70.6381	0	0	NO
ENSG00000179407	DNAJB8	C1	3365.27	-11.2648	0.20077	-56.1078	0	0	YES
ENSG00000179580	RNF151	C1	3455.91	-9.28811	0.119078	-78.0001	0	0	NO
ENSG00000179636	TPPP2	C1	4980.56	-9.41771	0.179935	-52.3395	0	0	YES
ENSG00000179676	LINC00305	C2	73.3324	-4.96174	0.145096	-34.1962	2.75329e-256	1.40264e-255	NO
ENSG00000179873	NLRP11	C1	128.757	-2.22555	0.0942489	-23.6136	2.79697e-123	8.89189e-123	NO
ENSG00000180043	FAM71E2	C1	887.452	-9.22391	0.174907	-52.7362	0	0	NO
ENSG00000180113	TDRD6	C1	2146.13	-3.75002	0.0720614	-52.0392	0	0	YES
ENSG00000180116	C12orf40	C1	265.109	-3.02177	0.0788572	-38.3196	0	0	NO
ENSG00000180138	CSNK1A1L	C1	196.588	-8.03445	0.154556	-51.9841	0	0	NO
ENSG00000180219	FAM71C	C1	1529.53	-10.9313	0.168455	-64.8915	0	0	NO
ENSG00000180259	PRNT	C1	473.084	-10.9048	0.208375	-52.3327	0	0	NO
ENSG00000180279	AC010325.1	C2	157.778	-4.05412	0.0596682	-67.9443	0	0	NO
ENSG00000180336	C17orf104	C1	2329.65	-5.48151	0.0727194	-75.379	0	0	NO
ENSG00000180424	DEFB123	C1	1100.94	-5.51017	0.163019	-33.8008	1.92101e-250	9.59622e-250	NO
ENSG00000180481	GLIPR1L2	C1	1190.73	-6.44749	0.113295	-56.909	0	0	NO
ENSG00000180483	DEFB119	C1	2954.73	-6.37947	0.266046	-23.9789	4.62139e-127	1.49025e-126	NO
ENSG00000180697	C3orf22	C1	1291.83	-9.03395	0.135489	-66.6765	0	0	NO
ENSG00000180846	CSNK1G2-AS1	C2	373.623	-7.70603	0.109066	-70.6546	0	0	NO
ENSG00000180878	C11orf42	C1	715.204	-7.17637	0.121816	-58.9116	0	0	NO
ENSG00000181013	C17orf47	C1	355.513	-7.94222	0.108358	-73.296	0	0	NO
ENSG00000181195	PENK	C1	3581.04	-5.24167	0.151883	-34.5113	5.4333e-261	2.80614e-260	NO
ENSG00000181323	SPEM1	C1	1925.34	-7.81825	0.121156	-64.5306	0	0	NO
ENSG00000181433	SAGE1	C1	261.539	-5.96091	0.17923	-33.2585	1.53901e-242	7.50997e-242	YES
ENSG00000181562	EDDM3A	C1	29.2524	-4.85027	0.144891	-33.4753	1.10229e-245	5.43444e-245	NO
ENSG00000181626	ANKRD62	C1	141.495	-5.5979	0.100514	-55.6926	0	0	NO
ENSG00000181781	ODF3L2	C1	1135.48	-6.83613	0.0935814	-73.0501	0	0	NO
ENSG00000181786	ACTL9	C1	3942.04	-11.4627	0.199862	-57.3528	0	0	NO
ENSG00000181867	FTMT	C1	1110.1	-7.78929	0.124542	-62.5434	0	0	NO
ENSG00000181995	LINC00301	C2	1814.61	-10.5109	0.202543	-51.8946	0	0	NO
ENSG00000182035	ADIG	C1	951.699	-10.1733	0.176819	-57.535	0	0	NO
ENSG00000182264	IZUMO1	C1	949.2	-7.09221	0.0912799	-77.6974	0	0	NO
ENSG00000182308	DCAF4L1	C1	3154.94	-3.56837	0.140928	-25.3205	1.89735e-141	6.45984e-141	NO
ENSG00000182459	TEX19	C1	1537.86	-6.72502	0.107196	-62.7357	0	0	NO
ENSG00000182481	KPNA2	C1	16050.1	0.253617	0.0414061	6.12511	9.06232e-10	1.4173e-09	NO
ENSG00000182583	VCX	C1	495.32	-3.92063	0.156758	-25.0108	4.66802e-138	1.56651e-137	NO
ENSG00000182645	C10orf96	C1	524.646	-3.92276	0.102378	-38.3163	0	0	NO
ENSG00000182896	TMEM95	C1	317.436	-9.50559	0.15454	-61.5089	0	0	NO
ENSG00000182950	ODF3L1	C1	694.977	-6.91323	0.105695	-65.4075	0	0	NO
ENSG00000182993	C12orf60	C1	879.824	-1.99212	0.0593166	-33.5846	2.81231e-247	1.39356e-246	NO
ENSG00000183035	CYLC1	C1	1466.83	-11.3129	0.19759	-57.2543	0	0	NO
ENSG00000183066	WBP2NL	C1	1865.79	-6.33651	0.0743917	-85.1776	0	0	NO
ENSG00000183206	POTEC	C1	1222.96	-8.7508	0.115011	-76.0866	0	0	YES
ENSG00000183292	AC140481.2	C1	201.547	-9.2186	0.170562	-54.0484	0	0	NO
ENSG00000183304	FAM9A	C1	164.323	-5.56055	0.133411	-41.6799	0	0	NO
ENSG00000183318	SPDYE4	C1	152.296	-7.96543	0.14073	-56.6008	0	0	NO
ENSG00000183324	C15orf60	C1	607.078	-5.16155	0.1051	-49.1106	0	0	YES
ENSG00000183396	TMEM89	C1	320.356	-6.27007	0.0849344	-73.8225	0	0	NO
ENSG00000183434	TFDP3	C1	213.196	-3.48911	0.156197	-22.3378	1.58644e-110	4.77391e-110	YES
ENSG00000183476	SH2D7	C1	103.973	-2.99626	0.0868387	-34.5037	7.06033e-261	3.64484e-260	NO
ENSG00000183496	MEX3B	C1	4886.78	-3.66165	0.0633473	-57.8028	0	0	NO
ENSG00000183559	C10orf120	C1	792.676	-9.59836	0.164233	-58.4435	0	0	NO
ENSG00000183629	GOLGA8G	C1	377.97	-10.221	0.170026	-60.1143	0	0	NO
ENSG00000183654	43170	C1	1940.79	-6.97557	0.114074	-61.1497	0	0	NO
ENSG00000183831	ANKRD45	C1	462.737	-3.41016	0.0822303	-41.4709	0	0	YES
ENSG00000183850	ZNF730	C1	256.056	-0.886603	0.0766298	-11.5699	5.85192e-31	1.13288e-30	NO
ENSG00000184108	TRIML1	C1	625.15	-8.78951	0.14743	-59.6183	0	0	NO
ENSG00000184345	IQCF2	C1	1145.49	-9.95496	0.170037	-58.5457	0	0	NO
ENSG00000184361	TEX34	C1	1731.63	-8.16518	0.108856	-75.009	0	0	NO
ENSG00000184378	AC078802.1	C1	2491.58	-5.58038	0.0731903	-76.2448	0	0	NO
ENSG00000184507	C15orf55	C1	2067.96	-5.76829	0.0841625	-68.5376	0	0	NO
ENSG00000184560	C17orf74	C1	5420.41	-8.61794	0.12684	-67.9435	0	0	NO
ENSG00000184647	PRSS55	C1	959.437	-9.39997	0.164847	-57.0224	0	0	YES
ENSG00000184650	ODF4	C1	363.363	-8.41952	0.153012	-55.0253	0	0	YES
ENSG00000184661	CDCA2	C1	2234.67	-0.823183	0.0502823	-16.3712	3.06901e-60	7.19028e-60	NO
ENSG00000184735	DDX53	C1	455.566	-2.92211	0.104924	-27.8497	1.08478e-170	4.11862e-170	YES
ENSG00000184786	TCTE3	C1	388.399	-1.95527	0.0611627	-31.9683	3.00587e-224	1.37797e-223	NO
ENSG00000184814	PRR23B	C1	81.3415	-2.75606	0.122764	-22.45	1.27852e-111	3.86498e-111	NO
ENSG00000185013	NT5C1B	C1	9.34055	0.969519	0.114221	8.48809	2.10056e-17	3.5968e-17	NO
ENSG00000185055	EFCAB10	C1	305.675	-2.33161	0.0597019	-39.0542	0	0	NO
ENSG00000185056	C5orf47	C1	1175.39	-6.68624	0.116402	-57.4408	0	0	NO
ENSG00000185156	MFSD6L	C1	1525.13	-5.31995	0.0889195	-59.8288	0	0	NO
ENSG00000185177	ZNF479	C1	123.917	-4.69599	0.142803	-32.8843	3.68263e-237	1.76753e-236	NO
ENSG00000185247	MAGEA11	C1	261.304	-3.62762	0.122381	-29.6421	4.28425e-193	1.75985e-192	YES
ENSG00000185264	TEX33	C1	1942.87	-11.0435	0.200255	-55.1472	0	0	NO
ENSG00000185290	RP4-725G10.1	C1	4085.85	-7.81568	0.0996205	-78.4545	0	0	NO
ENSG00000185294	SPPL2C	C1	2121.14	-11.1346	0.206551	-53.9072	0	0	NO
ENSG00000185433	LINC00158	C2	200.515	-5.38394	0.102589	-52.4807	0	0	NO
ENSG00000185448	FAM47A	C1	157.357	-6.48475	0.109845	-59.0355	0	0	NO
ENSG00000185523	C1orf227	C1	107.658	-5.44047	0.0943494	-57.663	0	0	NO
ENSG00000185594	SPATA8	C1	8124.02	-9.4551	0.183154	-51.6238	0	0	NO
ENSG00000185662	C5orf50	C1	259.729	-8.43345	0.150211	-56.144	0	0	NO
ENSG00000185686	PRAME	C1	10119.2	-2.33424	0.128986	-18.0968	3.37744e-73	8.5012e-73	YES
ENSG00000185689	C6orf201	C1	847.586	-6.53749	0.101413	-64.464	0	0	NO
ENSG00000185823	C15orf2	C1	646.599	-3.64846	0.102291	-35.6674	1.26447e-278	6.89599e-278	NO
ENSG00000185863	TMEM210	C1	992.21	-8.93147	0.139392	-64.0746	0	0	NO
ENSG00000185888	PRSS38	C1	130.328	-7.07983	0.15558	-45.506	0	0	NO
ENSG00000185955	C7orf61	C1	631.734	-5.75668	0.0756644	-76.0818	0	0	NO
ENSG00000185958	FAM186A	C1	2797.1	-7.09919	0.0807086	-87.9607	0	0	NO
ENSG00000185972	CCIN	C1	3816.74	-7.79219	0.123368	-63.162	0	0	NO
ENSG00000186007	LEMD1	C1	1712.44	-5.49296	0.0889689	-61.7402	0	0	YES
ENSG00000186075	ZPBP2	C1	3650.01	-9.51616	0.178424	-53.3344	0	0	NO
ENSG00000186086	NBPF6	C1	92.2413	-5.48823	0.138204	-39.7112	0	0	NO
ENSG00000186118	ATPAF1-AS1	C1	424.475	-5.31376	0.1394	-38.1187	0	0	NO
ENSG00000186143	C2orf53	C1	7737.82	-11.5845	0.224478	-51.6065	0	0	NO
ENSG00000186148	AC013271.3	C2	419.087	-7.25566	0.109391	-66.3274	0	0	NO
ENSG00000186150	UBL4B	C1	4009.44	-9.26372	0.14041	-65.9762	0	0	NO
ENSG00000186235	AC016757.3	C1	902.838	-5.1616	0.0806151	-64.0277	0	0	NO
ENSG00000186280	KDM4D	C1	2000.37	-4.02455	0.0682091	-59.0032	0	0	NO
ENSG00000186334	SLC36A3	C1	410.925	-9.18819	0.141647	-64.867	0	0	NO
ENSG00000186451	SPATA12	C1	1321.59	-6.73327	0.102135	-65.925	0	0	NO
ENSG00000186452	TMPRSS12	C1	659.597	-8.53882	0.135631	-62.9563	0	0	YES
ENSG00000186453	C2orf84	C1	174.633	-3.04917	0.0939915	-32.4409	7.27098e-231	3.41314e-230	NO
ENSG00000186471	AKAP14	C1	843.227	-8.61022	0.176396	-48.8119	0	0	NO
ENSG00000186583	SPATC1	C1	1833.67	-7.28232	0.101066	-72.0547	0	0	NO
ENSG00000186638	KIF24	C1	887.121	-1.32966	0.054524	-24.3867	2.36538e-131	7.75755e-131	NO
ENSG00000186952	TMEM232	C1	747.889	-4.63322	0.104415	-44.3733	0	0	NO
ENSG00000186976	EFCAB6	C1	2941.31	-6.49362	0.0909114	-71.428	0	0	NO
ENSG00000187003	ACTL7A	C1	8158.31	-11.2691	0.231195	-48.743	0	0	NO
ENSG00000187012	LINC00207	C2	39.8422	-7.4017	0.190907	-38.7712	0	0	NO
ENSG00000187105	HEATR4	C1	544.467	-3.74365	0.0597158	-62.6912	0	0	NO
ENSG00000187166	H1FNT	C1	6730.01	-9.95039	0.160531	-61.9841	0	0	NO
ENSG00000187186	RP11-195F19.5	C1	3284.97	-7.00411	0.0736205	-95.1381	0	0	NO
ENSG00000187268	FAM9C	C1	762.823	1.23247	0.10863	11.3456	7.8027e-30	1.49752e-29	NO
ENSG00000187516	CXorf27	C1	440.695	-7.32796	0.128284	-57.1228	0	0	NO
ENSG00000187581	COX8C	C1	864.308	-4.11703	0.102957	-39.9878	0	0	NO
ENSG00000187600	AC018682.6	C1	796.014	-5.81665	0.111127	-52.3426	0	0	NO
ENSG00000187624	C17orf97	C1	2996.59	-4.60605	0.0824417	-55.8704	0	0	NO
ENSG00000187658	C5orf52	C1	587.28	-8.7583	0.147554	-59.3567	0	0	NO
ENSG00000187690	CXorf67	C1	756.439	-0.412564	0.113779	-3.62601	0.00028783	0.000403945	NO
ENSG00000187753	C9orf153	C1	569.132	-7.56746	0.109755	-68.9487	0	0	NO
ENSG00000187772	LIN28B	C1	1875.43	2.19034	0.0717531	30.526	1.17751e-204	5.04277e-204	NO
ENSG00000187806	TMEM202	C1	170.536	-5.08698	0.187171	-27.1782	1.1752e-162	4.32911e-162	NO
ENSG00000187833	C2orf78	C1	955.94	-9.9721	0.15075	-66.1499	0	0	NO
ENSG00000187860	CCDC157	C1	2630.59	-4.19371	0.0465828	-90.0271	0	0	NO
ENSG00000187969	ZCCHC13	C1	431.492	-8.176	0.128941	-63.4088	0	0	NO
ENSG00000187979	AC008079.9	C2	97.0577	-8.51143	0.16577	-51.3448	0	0	NO
ENSG00000188032	C19orf67	C1	253.659	-4.08473	0.0922878	-44.2608	0	0	NO
ENSG00000188050	RNF133	C1	1533.27	-9.87965	0.146003	-67.6674	0	0	NO
ENSG00000188163	FAM166A	C1	1550.26	-7.46741	0.115797	-64.4869	0	0	NO
ENSG00000188280	AC007731.1	C1	3278.67	-12.552	0.150904	-83.1789	0	0	NO
ENSG00000188306	LRRIQ4	C1	153.589	-5.54312	0.113884	-48.6732	0	0	NO
ENSG00000188368	PRR19	C1	847.209	-2.02991	0.0495245	-40.9879	0	0	NO
ENSG00000188386	PPP3R2	C1	3560.94	-9.53553	0.184762	-51.6097	0	0	NO
ENSG00000188425	NANOS2	C1	159.025	-5.12438	0.137573	-37.2484	1.12569e-303	6.61155e-303	NO
ENSG00000188738	FSIP2	C1	3131.82	-5.31929	0.0774983	-68.6376	0	0	NO
ENSG00000188782	CATSPER4	C1	652.801	-6.73862	0.0799773	-84.2567	0	0	NO
ENSG00000188800	TMCO2	C1	1985.81	-10.1787	0.169471	-60.0613	0	0	NO
ENSG00000188848	BEND4	C1	2080.81	-0.460463	0.0903116	-5.0986	3.42177e-07	5.12385e-07	NO
ENSG00000189023	MAGEB16	C1	140.061	-2.48115	0.141119	-17.582	3.38719e-69	8.34658e-69	NO
ENSG00000189037	DUSP21	C1	210.637	-7.4665	0.138286	-53.9933	0	0	NO
ENSG00000189064	GAGE2A	C1	524.271	-7.15316	0.209416	-34.1576	1.03155e-255	5.24772e-255	YES
ENSG00000189132	FAM47B	C1	519.288	-10.1575	0.181866	-55.8512	0	0	NO
ENSG00000189134	NKAPL	C1	1293.47	-5.77692	0.0827319	-69.827	0	0	NO
ENSG00000189139	FSCB	C1	2406.39	-10.3044	0.178033	-57.8788	0	0	NO
ENSG00000189252	SPANXN3	C1	539.532	-9.97897	0.175735	-56.7843	0	0	YES
ENSG00000189269	C22orf43	C1	1666.51	-6.16159	0.0892704	-69.0217	0	0	NO
ENSG00000189332	RP11-113D6.10	C1	670.529	-9.45111	0.174034	-54.3061	0	0	NO
ENSG00000189401	OTUD6A	C1	291.945	-2.49062	0.17462	-14.2631	3.71741e-46	8.01615e-46	NO
ENSG00000196074	SYCP2	C1	2884.18	-4.00321	0.0834955	-47.9452	0	0	NO
ENSG00000196242	OR2C3	C1	84.4558	-4.75951	0.0928034	-51.286	0	0	NO
ENSG00000196335	STK31	C1	4110.21	-4.07836	0.094004	-43.385	0	0	NO
ENSG00000196388	INCA1	C1	1595.85	-3.79791	0.052943	-71.7359	0	0	NO
ENSG00000196406	SPANXD	C1	394.583	-8.43018	0.156499	-53.8674	0	0	YES
ENSG00000196427	NBPF4	C1	86.1024	-5.1809	0.158245	-32.7397	4.25028e-235	2.02585e-234	NO
ENSG00000196431	CRYBA4	C1	84.9662	-0.870186	0.0996237	-8.73473	2.44235e-18	4.21957e-18	NO
ENSG00000196475	GK2	C1	3150.03	-10.0749	0.189397	-53.1948	0	0	NO
ENSG00000196553	LINC00238	C2	2424.92	-9.38622	0.170133	-55.17	0	0	NO
ENSG00000196570	PFN3	C1	262.736	-7.29239	0.119418	-61.0662	0	0	NO
ENSG00000196834	POTEI	C1	285.121	-8.1273	0.113469	-71.6255	0	0	NO
ENSG00000196860	TOMM20L	C1	141.96	-4.45857	0.0709021	-62.8834	0	0	NO
ENSG00000196900	C5orf48	C1	188.844	-7.07833	0.120961	-58.5172	0	0	NO
ENSG00000197140	ADAM32	C1	2043.81	-4.85842	0.0869842	-55.854	0	0	NO
ENSG00000197172	MAGEA6	C1	286.932	-3.53192	0.203861	-17.3252	3.03816e-67	7.40345e-67	NO
ENSG00000197181	PIWIL2	C1	3079.66	-2.00679	0.0980254	-20.4721	3.81771e-93	1.06138e-92	YES
ENSG00000197213	ZSCAN5B	C1	89.7731	-2.827	0.111105	-25.4443	8.16626e-143	2.79662e-142	NO
ENSG00000197279	ZNF165	C1	1059.24	-2.95823	0.0586477	-50.4407	0	0	YES
ENSG00000197416	FABP12	C1	82.1867	-6.41573	0.148668	-43.1549	0	0	NO
ENSG00000197503	LINC00477	C2	118.748	-8.16237	0.147435	-55.3624	0	0	NO
ENSG00000197587	DMBX1	C1	142.504	-0.978793	0.115288	-8.48999	2.0665e-17	3.53874e-17	NO
ENSG00000197651	C12orf12	C1	3187.11	-9.96884	0.171903	-57.991	0	0	NO
ENSG00000197748	WDR96	C1	3356.24	-4.92619	0.0862289	-57.1292	0	0	NO
ENSG00000197768	C9orf173	C1	1761.54	-7.19936	0.0897637	-80.2035	0	0	NO
ENSG00000197826	C4orf22	C1	390.419	-7.61513	0.164384	-46.3252	0	0	NO
ENSG00000197889	MEIG1	C1	209.388	-4.05691	0.0661491	-61.3298	0	0	NO
ENSG00000198028	ZNF560	C1	890.314	-0.182709	0.0911143	-2.00527	0.0449338	0.0582344	NO
ENSG00000198033	TUBA3C	C1	15957.5	-7.83051	0.231061	-33.8893	9.58009e-252	4.81133e-251	NO
ENSG00000198054	DSCR8	C1	809.395	-1.38757	0.107318	-12.9295	3.06695e-38	6.2743e-38	YES
ENSG00000198062	POTEH	C1	90.0386	-7.82095	0.149772	-52.2191	0	0	YES
ENSG00000198173	FAM47C	C1	257.159	-6.30057	0.11283	-55.8413	0	0	NO
ENSG00000198445	CCT8L2	C1	1113.66	-9.44391	0.157994	-59.7737	0	0	NO
ENSG00000198573	SPANXC	C1	221.057	-7.50481	0.182252	-41.1782	0	0	YES
ENSG00000198681	MAGEA1	C1	227.005	-4.04368	0.177007	-22.8448	1.64764e-115	5.06793e-115	YES
ENSG00000198723	C19orf45	C1	922.922	-5.44158	0.0826824	-65.8131	0	0	NO
ENSG00000198754	OXCT2	C1	1419.92	-7.06856	0.0833608	-84.7948	0	0	NO
ENSG00000198765	SYCP1	C1	2191.44	-7.74851	0.128649	-60.2299	0	0	YES
ENSG00000198798	MAGEB3	C1	208.03	-4.28261	0.122064	-35.0849	1.14645e-269	6.08563e-269	YES
ENSG00000198870	C9orf96	C1	864.776	-4.29097	0.0632484	-67.8431	0	0	NO
ENSG00000198883	PNMA5	C1	1198.84	-1.42106	0.158013	-8.99332	2.39879e-19	4.18512e-19	NO
ENSG00000198885	ITPRIPL1	C1	1567.06	-2.5655	0.0576043	-44.5367	0	0	NO
ENSG00000198889	DCAF12L1	C1	481.455	-2.72475	0.108812	-25.041	2.18594e-138	7.34356e-138	NO
ENSG00000203335	AC006019.3	C2	3332.03	-8.01288	0.149413	-53.6292	0	0	NO
ENSG00000203643	AC012456.3	C2	116.171	-9.0077	0.171325	-52.5768	0	0	NO
ENSG00000203690	TCP10	C1	347.52	-7.94461	0.171691	-46.2729	0	0	NO
ENSG00000203711	C6orf99	C1	1482.79	-6.06594	0.083766	-72.4153	0	0	NO
ENSG00000203778	C6orf225	C1	6471.29	-4.31115	0.0564561	-76.3628	0	0	NO
ENSG00000203780	FANK1	C1	2359.27	-4.91291	0.0721709	-68.0733	0	0	NO
ENSG00000203784	LELP1	C1	11115.2	-11.3833	0.189619	-60.0323	0	0	NO
ENSG00000203795	FAM24A	C1	236.005	-9.22081	0.166163	-55.4926	0	0	NO
ENSG00000203876	RP11-451M19.3	C1	860.818	-4.69209	0.0767814	-61.1098	0	0	NO
ENSG00000203897	RP11-475E11.5	C2	2156.93	-10.8178	0.170651	-63.3912	0	0	NO
ENSG00000203907	OOEP	C1	571.754	0.31554	0.105679	2.98583	0.00282807	0.00384889	NO
ENSG00000203909	DPPA5	C1	5454.24	7.30616	0.141227	51.7333	0	0	NO
ENSG00000203910	C1orf146	C1	92.0424	-3.39157	0.0927897	-36.5512	1.70927e-292	9.72298e-292	NO
ENSG00000203923	SPANXN1	C1	46.3663	-5.90732	0.170649	-34.6168	1.41275e-262	7.33285e-262	YES
ENSG00000203933	CXorf66	C1	416.95	-10.3873	0.18179	-57.1386	0	0	NO
ENSG00000203942	C10orf62	C1	8096.85	-11.1528	0.215227	-51.8189	0	0	NO
ENSG00000203963	C1orf141	C1	334.073	-6.59211	0.16381	-40.2424	0	0	NO
ENSG00000203989	RHOXF2B	C1	82.9221	-4.26461	0.285529	-14.9358	1.92709e-50	4.27251e-50	NO
ENSG00000204006	C1orf185	C1	415.086	-10.0154	0.182867	-54.7686	0	0	NO
ENSG00000204007	GLT6D1	C1	108.866	-8.4058	0.220784	-38.0725	0	0	NO
ENSG00000204019	CXorf61	C1	686.883	-5.00941	0.128222	-39.0682	0	0	YES
ENSG00000204022	LIPJ	C1	122.208	-5.98876	0.103924	-57.6264	0	0	NO
ENSG00000204025	TRPC5-AS1	C2	926.996	-5.9473	0.158949	-37.4163	2.12518e-306	1.2583e-305	NO
ENSG00000204052	LRRC73	C1	1847.71	-6.19159	0.0918054	-67.4425	0	0	NO
ENSG00000204086	RPA4	C1	72.0609	-2.53715	0.0845677	-30.0015	9.38881e-198	3.92174e-197	NO
ENSG00000204091	TDRG1	C2	2523.44	-7.94997	0.13725	-57.9235	0	0	NO
ENSG00000204188	GGNBP1	C1	87.1104	-3.50008	0.0751829	-46.5542	0	0	NO
ENSG00000204193	TXNDC8	C1	252.341	-9.11596	0.15766	-57.8204	0	0	NO
ENSG00000204279	PAGE3	C1	126.043	-8.47821	0.165722	-51.1591	0	0	YES
ENSG00000204296	C6orf10	C1	2117.99	-6.56175	0.129461	-50.6853	0	0	NO
ENSG00000204300	TMEM225	C1	346.854	-9.62223	0.178213	-53.9929	0	0	NO
ENSG00000204311	DFNB59	C1	999.634	-4.22067	0.0548117	-77.0031	0	0	NO
ENSG00000204334	AC007405.7	C1	2224.71	-5.13585	0.0744174	-69.014	0	0	NO
ENSG00000204363	SPANXN5	C1	481.864	-10.2882	0.179367	-57.3583	0	0	YES
ENSG00000204540	PSORS1C1	C1	1299.69	-4.79014	0.0727084	-65.8815	0	0	NO
ENSG00000204659	CBY3	C1	16.1872	-1.72677	0.0835032	-20.679	5.34843e-95	1.50013e-94	NO
ENSG00000204661	C5orf60	C1	1013.52	-6.52337	0.086637	-75.2954	0	0	NO
ENSG00000204669	C9orf57	C1	457.783	-9.0493	0.17372	-52.0912	0	0	NO
ENSG00000204684	RP5-1004I9.1	C2	81.019	-8.261	0.1727	-47.8343	0	0	NO
ENSG00000204688	OR2H1	C1	911.415	-10.5685	0.145085	-72.8431	0	0	NO
ENSG00000204815	AC091172.1	C2	2362.03	-3.89685	0.071797	-54.2759	0	0	NO
ENSG00000204832	RP11-414K1.3	C2	293.125	-0.181192	0.0849829	-2.1321	0.0329987	0.0430526	NO
ENSG00000204930	C9orf128	C1	1023.92	-8.00035	0.112352	-71.2077	0	0	NO
ENSG00000204952	FBXO47	C1	102.676	-5.49041	0.104943	-52.3182	0	0	NO
ENSG00000204979	MS4A13	C1	69.8319	-5.89972	0.139284	-42.3576	0	0	NO
ENSG00000205078	SYCE1L	C1	538.888	-3.2673	0.0612582	-53.3364	0	0	NO
ENSG00000205085	FAM71F2	C1	1216.82	-3.65296	0.0946937	-38.5766	0	0	NO
ENSG00000205108	FAM205A	C1	2350.35	-10.5076	0.19566	-53.7036	0	0	NO
ENSG00000205111	CDKL4	C1	94.4633	-3.083	0.0718283	-42.9219	0	0	NO
ENSG00000205129	C4orf47	C1	466.599	-2.99268	0.0806372	-37.1129	1.74328e-301	1.01674e-300	NO
ENSG00000205174	C7orf66	C1	23.2196	-5.84471	0.16946	-34.4903	1.12148e-260	5.78507e-260	NO
ENSG00000205177	C11orf91	C1	123.05	-5.97988	0.0862615	-69.3227	0	0	NO
ENSG00000205181	RP5-1022P6.6	C2	190.948	0.026349	0.0815504	0.323101	0.746619	0.842914	NO
ENSG00000205212	CCDC144NL	C1	139.352	-3.95165	0.102297	-38.6294	0	0	NO
ENSG00000205266	AL353997.3	C2	103.231	-4.62977	0.174853	-26.4781	1.73489e-154	6.2033e-154	NO
ENSG00000205301	RP11-542P2.1	C1	583.167	-9.7948	0.188889	-51.8549	0	0	NO
ENSG00000205359	SLCO6A1	C1	1200.68	-8.05614	0.14255	-56.5147	0	0	YES
ENSG00000205396	AC004790.2	C2	3421.76	-8.28181	0.147448	-56.1675	0	0	NO
ENSG00000205442	IZUMO3	C1	301.401	-9.81996	0.171834	-57.1479	0	0	NO
ENSG00000205456	AC133485.1	C1	363.54	-6.08186	0.083184	-73.1133	0	0	NO
ENSG00000205500	AC013472.3	C2	124.295	-6.15764	0.0921749	-66.8038	0	0	NO
ENSG00000205642	VCX3B	C1	896.811	-6.82835	0.160435	-42.5616	0	0	NO
ENSG00000205777	GAGE1	C1	402.89	-7.08397	0.207705	-34.106	6.00877e-255	3.04949e-254	YES
ENSG00000205784	ARRDC5	C1	744.506	-6.45584	0.0912184	-70.7735	0	0	NO
ENSG00000205832	C16orf96	C1	1154.95	-4.87793	0.0722352	-67.5285	0	0	NO
ENSG00000205838	TTC23L	C1	1058.64	-6.2361	0.0806386	-77.334	0	0	NO
ENSG00000205853	RFPL3-AS1	C1	400.028	-2.91928	0.0617837	-47.25	0	0	NO
ENSG00000205856	C22orf42	C1	562.151	-6.0078	0.10701	-56.1423	0	0	NO
ENSG00000205858	LRRC72	C1	82.1878	-5.72918	0.114483	-50.0437	0	0	NO
ENSG00000205861	C1QTNF9B-AS1	C2	602.412	-6.37437	0.0715736	-89.0603	0	0	NO
ENSG00000205882	DEFB134	C1	52.0488	-5.52078	0.139383	-39.6086	0	0	NO
ENSG00000205913	CTD-2270P14.3	C2	1395.03	-5.02472	0.0613339	-81.924	0	0	NO
ENSG00000206026	C18orf62	C1	30.3499	-6.09987	0.155489	-39.2303	0	0	NO
ENSG00000206043	C18orf63	C1	535.002	-8.2385	0.180174	-45.7252	0	0	NO
ENSG00000206113	RP11-503N18.1	C2	573.431	-6.97056	0.104217	-66.885	0	0	NO
ENSG00000206140	TMEM191C	C2	1477	-5.57312	0.0559672	-99.5784	0	0	NO
ENSG00000206181	TCEB3B	C1	321.596	-8.60463	0.130824	-65.7726	0	0	NO
ENSG00000206531	CD200R1L	C1	104.359	-6.55005	0.131184	-49.9302	0	0	NO
ENSG00000206552	KRBOX1-AS1	C2	189.912	-8.73265	0.157518	-55.439	0	0	NO
ENSG00000206557	TRIM71	C1	6697.68	2.64226	0.0807027	32.7407	4.11616e-235	1.96213e-234	NO
ENSG00000212122	TSSK1B	C1	3638.7	-13.1326	0.172008	-76.3491	0	0	NO
ENSG00000212766	LINC00277	C2	551.53	-5.71504	0.0877983	-65.0928	0	0	NO
ENSG00000213231	TCL1B	C1	405.733	0.831398	0.113665	7.31446	2.58419e-13	4.23134e-13	NO
ENSG00000213265	TSGA13	C1	419.243	-8.96871	0.150469	-59.6052	0	0	NO
ENSG00000213401	MAGEA12	C1	170.802	-2.23741	0.215726	-10.3715	3.34169e-25	6.16172e-25	YES
ENSG00000213471	TTLL13	C1	134.669	-4.00096	0.084971	-47.0862	0	0	NO
ENSG00000213714	FAM209B	C1	1534.02	-7.49312	0.0770076	-97.3036	0	0	NO
ENSG00000214107	MAGEB1	C1	954.44	-1.72955	0.123691	-13.9828	1.9862e-44	4.23382e-44	YES
ENSG00000214188	ST7-OT4	C1	291.549	-7.4729	0.0975261	-76.6246	0	0	NO
ENSG00000214347	AC011491.6	C2	22.6233	-5.97816	0.151956	-39.3415	0	0	NO
ENSG00000214360	EFCAB9	C1	164.313	-8.00624	0.150982	-53.0277	0	0	NO
ENSG00000214614	RP11-989E6.3	C2	140.893	-9.33843	0.173486	-53.8281	0	0	NO
ENSG00000214681	IQCF5	C1	1015.29	-9.53944	0.137841	-69.206	0	0	NO
ENSG00000214686	IQCF6	C1	169.89	-8.80203	0.168774	-52.1526	0	0	NO
ENSG00000214691	AC104654.1	C2	183.37	-7.63669	0.158022	-48.3266	0	0	NO
ENSG00000214725	CTD-2574D22.5	C2	2149.88	-6.87955	0.0820931	-83.8018	0	0	NO
ENSG00000214770	RP11-544I20.2	C2	270.768	-3.6566	0.0552668	-66.1627	0	0	NO
ENSG00000214819	CDRT15L2	C1	291.045	-10.018	0.163561	-61.2491	0	0	NO
ENSG00000214842	RAD51AP2	C1	652.486	-5.59844	0.103399	-54.144	0	0	NO
ENSG00000214866	DCDC2C	C1	146.672	-6.84986	0.118438	-57.8348	0	0	NO
ENSG00000214915	XX-FW80269A6.1	C2	22.6937	-2.27172	0.182547	-12.4446	1.49621e-35	2.99671e-35	NO
ENSG00000214929	FAM75D1	C1	1419.42	-8.17504	0.131751	-62.0491	0	0	NO
ENSG00000214946	TBC1D26	C1	20.7663	-2.42168	0.100774	-24.0308	1.32559e-127	4.28376e-127	NO
ENSG00000215117	C8orf71	C2	150.258	-8.88761	0.172191	-51.6149	0	0	NO
ENSG00000215131	C16orf90	C1	1018.35	-8.66441	0.121097	-71.5497	0	0	NO
ENSG00000215186	GOLGA6B	C1	166.826	-6.50672	0.1619	-40.1898	0	0	NO
ENSG00000215262	KCNU1	C1	514.898	-8.91307	0.154519	-57.6825	0	0	NO
ENSG00000215277	C14orf164	C1	99.6705	-2.56711	0.0771859	-33.2588	1.52115e-242	7.42362e-242	NO
ENSG00000215910	C1orf167	C1	1758.82	-7.67454	0.0940352	-81.6135	0	0	NO
ENSG00000216937	CCDC7	C1	1548.61	-5.52791	0.0689672	-80.1527	0	0	NO
ENSG00000217258	AC007249.3	C2	137.587	-3.90906	0.0807073	-48.4351	0	0	NO
ENSG00000217442	SYCE3	C1	1143.34	-7.36749	0.110138	-66.8935	0	0	NO
ENSG00000218819	AC010872.2	C1	312.003	-3.47404	0.11611	-29.9202	1.07345e-196	4.46669e-196	NO
ENSG00000218823	PAPOLB	C1	1626.56	-7.87279	0.104181	-75.5682	0	0	NO
ENSG00000220161	AL353997.1	C2	1320.73	-6.45033	0.0711665	-90.6373	0	0	NO
ENSG00000221843	C2orf16	C1	3480.35	-6.14718	0.0863387	-71.1984	0	0	NO
ENSG00000221867	MAGEA3	C1	316.497	-3.18154	0.203394	-15.6423	3.75199e-55	8.54855e-55	YES
ENSG00000221882	OR3A2	C1	53.4986	-1.54084	0.0905896	-17.0091	7.03488e-65	1.69355e-64	NO
ENSG00000221888	OR1C1	C1	61.8995	-6.17583	0.12656	-48.7975	0	0	NO
ENSG00000221900	POM121L12	C1	401.586	-9.66936	0.191431	-50.5109	0	0	NO
ENSG00000221947	XKR9	C1	292.631	-2.3825	0.0959376	-24.8339	3.8598e-136	1.2867e-135	NO
ENSG00000222004	C7orf71	C1	197.902	-7.32976	0.108433	-67.5972	0	0	NO
ENSG00000222012	AC005481.5	C1	248.596	-5.14332	0.09405	-54.6871	0	0	NO
ENSG00000222035	AC079354.3	C2	538.634	-7.59486	0.103747	-73.2059	0	0	NO
ENSG00000223393	RP5-858B6.3	C2	70.9185	-3.28961	0.0783305	-41.9965	0	0	NO
ENSG00000223438	RP1-171K16.5	C2	64.5947	-4.2839	0.159359	-26.882	3.56367e-159	1.29612e-158	NO
ENSG00000223446	RP11-274J16.5	C2	35.7614	-6.76619	0.157077	-43.0756	0	0	NO
ENSG00000223504	RP11-542F9.1	C2	26.151	-6.58453	0.172251	-38.2265	0	0	NO
ENSG00000223510	CDRT15	C1	178.936	-5.66744	0.113172	-50.0781	0	0	NO
ENSG00000223597	CTD-2296D1.5	C2	182.294	-9.48503	0.185994	-50.9965	0	0	NO
ENSG00000223598	RP1-292B18.4	C2	45.379	-6.12792	0.137728	-44.4928	0	0	NO
ENSG00000223601	EBLN1	C1	83.8285	-6.12005	0.108435	-56.4399	0	0	NO
ENSG00000223631	AC073869.19	C2	696.423	-7.25074	0.13884	-52.2235	0	0	NO
ENSG00000223635	RP4-613A2.1	C2	193.337	-5.9133	0.0871238	-67.8724	0	0	NO
ENSG00000223646	AC002463.3	C2	82.1854	-2.48033	0.116164	-21.352	3.73463e-101	1.07813e-100	NO
ENSG00000223715	RP11-71G7.1	C2	71.1436	-4.18253	0.138675	-30.1607	7.77143e-200	3.27157e-199	NO
ENSG00000223734	RP11-644K8.1	C2	116.509	-6.02689	0.0953577	-63.2029	0	0	NO
ENSG00000223754	AC008073.9	C2	16.6298	-3.45267	0.0975521	-35.3931	2.18326e-274	1.17304e-273	NO
ENSG00000223815	DIPAH3-AS2	C2	115.327	-8.57216	0.175329	-48.8917	0	0	NO
ENSG00000223831	RP1-56J10.8	C2	8.4071	-2.42799	0.164795	-14.7334	3.93308e-49	8.64782e-49	NO
ENSG00000223839	FAM95B1	C2	6047.68	-10.1628	0.0923685	-110.025	0	0	NO
ENSG00000223874	AC007557.1	C1	3225.46	-12.6139	0.196517	-64.1875	0	0	NO
ENSG00000223884	AC019048.1	C2	62.0012	-6.33344	0.138422	-45.7546	0	0	NO
ENSG00000223949	RP11-24J23.2	C2	226.665	-5.09288	0.122378	-41.6161	0	0	NO
ENSG00000224046	AC005076.5	C2	492.833	-3.01738	0.0473472	-63.7288	0	0	NO
ENSG00000224048	AC104777.4	C2	257.157	-9.55906	0.17183	-55.631	0	0	NO
ENSG00000224074	AC098971.2	C2	139.156	-7.54718	0.133151	-56.6814	0	0	NO
ENSG00000224173	AC007422.1	C2	59.7921	-7.4403	0.177823	-41.841	0	0	NO
ENSG00000224209	LINC00466	C2	104.027	-6.25654	0.115184	-54.3176	0	0	NO
ENSG00000224286	RP11-297H3.4	C2	45.3204	-6.42085	0.150308	-42.718	0	0	NO
ENSG00000224322	AC004009.3	C2	15.3947	-1.77289	0.118291	-14.9875	8.85825e-51	1.96767e-50	NO
ENSG00000224349	RP11-462G2.2	C2	60.0002	-5.8805	0.107097	-54.9083	0	0	NO
ENSG00000224356	RP11-151A6.4	C2	143.196	-4.43847	0.0685614	-64.7372	0	0	NO
ENSG00000224382	RP11-34C15.1	C2	96.3305	-8.11593	0.158041	-51.3533	0	0	NO
ENSG00000224406	RP11-48F14.1	C2	141.52	-8.59315	0.167576	-51.279	0	0	NO
ENSG00000224413	AP001476.2	C2	196.378	-4.46777	0.0845275	-52.8559	0	0	NO
ENSG00000224514	AC093611.1	C2	50.4154	-4.61827	0.120103	-38.4527	0	0	NO
ENSG00000224532	RP3-470L22.1	C2	15.1151	-6.37984	0.182492	-34.9595	9.29344e-268	4.90537e-267	NO
ENSG00000224535	RP11-61J19.2	C2	35.8881	-6.4911	0.216433	-29.9913	1.27262e-197	5.31292e-197	NO
ENSG00000224559	AC093838.7	C2	235.446	-5.96497	0.154248	-38.6714	0	0	NO
ENSG00000224582	DAQB-12N14.5	C2	1165.22	-10.4053	0.206472	-50.3958	0	0	NO
ENSG00000224586	GPX5	C1	127.324	-6.69222	0.126102	-53.07	0	0	NO
ENSG00000224609	RP11-470E16.1	C2	248.005	-7.92963	0.136353	-58.1552	0	0	NO
ENSG00000224659	GAGE12J	C1	191.975	-8.73871	0.176588	-49.4863	0	0	YES
ENSG00000224702	RP11-38C18.2	C2	55.0105	-6.97689	0.173691	-40.1684	0	0	NO
ENSG00000224743	RP11-252M21.3	C2	489.063	-7.38533	0.10155	-72.7259	0	0	NO
ENSG00000224764	RP11-54O15.3	C2	94.0732	-6.92867	0.128475	-53.93	0	0	NO
ENSG00000224846	RP1-90J20.8	C2	145.982	-6.6786	0.138172	-48.3353	0	0	NO
ENSG00000224902	GAGE12H	C1	106.941	-9.44541	0.289784	-32.5947	4.88264e-233	2.31242e-232	YES
ENSG00000224910	AC002115.5	C2	127.435	-8.13004	0.14829	-54.8254	0	0	NO
ENSG00000224918	AY269186.2	C2	34.2665	-7.28792	0.177939	-40.9574	0	0	NO
ENSG00000224973	CTA-282F2.3	C2	668.283	-8.66882	0.138022	-62.8075	0	0	NO
ENSG00000224977	RP11-160H22.3	C2	61.3819	-4.27994	0.0746683	-57.3193	0	0	NO
ENSG00000225063	RP11-383G10.5	C2	77.064	-7.18057	0.157181	-45.6834	0	0	NO
ENSG00000225084	AL450226.2	C2	253.49	-9.04713	0.160232	-56.4626	0	0	NO
ENSG00000225166	AC012462.2	C2	86.8277	-6.20154	0.138998	-44.6161	0	0	NO
ENSG00000225249	LINC00378	C2	28.8898	-4.22634	0.14495	-29.1573	6.75311e-187	2.71768e-186	NO
ENSG00000225261	RP5-937E21.8	C2	162.985	-7.9203	0.145611	-54.3934	0	0	NO
ENSG00000225269	RP11-117P22.2	C2	51.5645	-7.56607	0.172923	-43.7541	0	0	NO
ENSG00000225300	RP11-439E19.1	C2	89.9148	-6.90939	0.127861	-54.0384	0	0	NO
ENSG00000225362	CT62	C1	1468.17	-7.98042	0.127239	-62.7199	0	0	YES
ENSG00000225488	RP11-760D2.1	C2	56.8453	-8.11551	0.171724	-47.259	0	0	NO
ENSG00000225493	AC092619.1	C2	75.3836	-4.95341	0.0905632	-54.6956	0	0	NO
ENSG00000225572	AC003077.1	C2	209.45	-7.87645	0.140405	-56.0982	0	0	NO
ENSG00000225605	RP11-550H2.1	C2	50.7449	-6.85768	0.151053	-45.3993	0	0	NO
ENSG00000225626	RP11-109D9.3	C2	813.708	-7.72871	0.118411	-65.2703	0	0	NO
ENSG00000225684	LINC00256B	C2	969.114	-6.66516	0.100728	-66.1698	0	0	NO
ENSG00000225738	C10orf100	C2	66.6096	-8.15522	0.173544	-46.9922	0	0	NO
ENSG00000225744	AC017002.4	C2	78.9097	-6.87562	0.193005	-35.624	5.95077e-278	3.23705e-277	NO
ENSG00000225767	RP5-850O15.3	C2	40.6407	-6.46588	0.15625	-41.3816	0	0	NO
ENSG00000225828	RP4-811H24.6	C1	1793.08	-4.40241	0.0642532	-68.5165	0	0	NO
ENSG00000225850	RP11-452K12.4	C2	327.515	-3.88337	0.0581372	-66.7967	0	0	NO
ENSG00000225873	RP11-101C21.1	C2	603.967	-7.91475	0.114674	-69.0193	0	0	NO
ENSG00000225879	RP3-495K2.3	C2	284.867	-9.63726	0.171568	-56.1717	0	0	NO
ENSG00000225881	AC009365.4	C2	88.1394	-8.55327	0.173154	-49.3968	0	0	NO
ENSG00000225884	AC098872.3	C2	34.8024	-3.78567	0.127648	-29.6571	2.74336e-193	1.12759e-192	NO
ENSG00000225929	AC000036.4	C2	568.733	-6.32776	0.131914	-47.9687	0	0	NO
ENSG00000225945	RP3-441A12.1	C2	39.5696	-3.00858	0.0661907	-45.4532	0	0	NO
ENSG00000225951	RP11-339B21.9	C2	614.09	-7.67116	0.0794324	-96.5748	0	0	NO
ENSG00000225981	AC102953.4	C2	86.7295	-5.5883	0.0985558	-56.7019	0	0	NO
ENSG00000226088	RP11-180O5.2	C2	105.141	-4.35727	0.0827747	-52.6402	0	0	NO
ENSG00000226249	RP11-307P5.2	C2	72.5174	-7.70859	0.187541	-41.1036	0	0	NO
ENSG00000226250	RP11-442J17.2	C2	35.3336	-6.28703	0.162804	-38.6171	0	0	NO
ENSG00000226258	GRM7-AS3	C2	172.73	-6.25651	0.106548	-58.72	0	0	NO
ENSG00000226263	RP5-1077I2.4	C2	25.9865	-4.2816	0.114959	-37.2446	1.29774e-303	7.61727e-303	NO
ENSG00000226272	ARHGAP26-AS1	C2	168.25	-7.81675	0.151039	-51.7532	0	0	NO
ENSG00000226287	TMEM191A	C2	3036.98	-4.80802	0.0582804	-82.498	0	0	NO
ENSG00000226364	AC102948.2	C1	59.0809	-5.91156	0.150117	-39.3796	0	0	NO
ENSG00000226367	ST7-AS2	C2	93.0863	-7.30872	0.143005	-51.1082	0	0	NO
ENSG00000226387	RP11-483B5.3	C2	975.348	-11.0791	0.176775	-62.6733	0	0	NO
ENSG00000226390	RP11-358D14.2	C2	106.814	-7.69914	0.14698	-52.3823	0	0	NO
ENSG00000226423	AC093642.4	C2	117.094	-7.38403	0.163683	-45.1118	0	0	NO
ENSG00000226440	RP11-506B6.6	C2	90.0436	-3.56128	0.0903766	-39.4049	0	0	NO
ENSG00000226454	RP3-462C17.1	C2	149.241	-8.52707	0.254568	-33.4963	5.46169e-246	2.69439e-245	NO
ENSG00000226465	RP13-401N8.1	C2	187.039	-1.82101	0.0758542	-24.0067	2.36674e-127	7.64148e-127	NO
ENSG00000226488	AC021021.2	C2	20.4311	-6.7862	0.173591	-39.093	0	0	NO
ENSG00000226506	AC007463.2	C2	65.2754	-7.37084	0.174486	-42.2432	0	0	NO
ENSG00000226527	AP000289.6	C2	130.122	-8.04103	0.161638	-49.7471	0	0	NO
ENSG00000226533	BTBD9-AS1	C2	61.6421	-7.52236	0.164059	-45.8514	0	0	NO
ENSG00000226567	AC018495.2	C2	156.551	-9.14372	0.174143	-52.507	0	0	NO
ENSG00000226581	RP11-340I6.8	C2	126.387	-3.86663	0.0813096	-47.5544	0	0	NO
ENSG00000226620	LINC00343	C2	674.133	-8.86433	0.194028	-45.6858	0	0	NO
ENSG00000226650	KIF4B	C1	294.258	-7.33548	0.108751	-67.4521	0	0	NO
ENSG00000226715	RP11-411H5.1	C2	24.5559	-7.06023	0.183589	-38.4567	0	0	NO
ENSG00000226722	LINC00424	C2	54.2799	-7.45994	0.163045	-45.7539	0	0	NO
ENSG00000226759	RP4-737A23.2	C2	853.567	-10.224	0.188966	-54.105	0	0	NO
ENSG00000226825	RP11-363D24.1	C2	30.8381	-5.898	0.145281	-40.5973	0	0	NO
ENSG00000226835	RP11-148B18.3	C2	50.6811	-5.37637	0.121182	-44.3661	0	0	NO
ENSG00000226853	AC010894.3	C2	231.847	-4.15469	0.0552723	-75.1676	0	0	NO
ENSG00000226856	AC093901.1	C2	268.034	-4.43146	0.0890536	-49.7618	0	0	NO
ENSG00000226903	LINC00354	C2	77.3266	-7.83113	0.159827	-48.9975	0	0	NO
ENSG00000226919	RP11-80B9.1	C2	27.1026	-3.8079	0.112289	-33.9116	4.49865e-252	2.26126e-251	NO
ENSG00000226921	LINC00454	C2	193.523	-7.76678	0.169276	-45.8824	0	0	NO
ENSG00000226995	RP5-828H9.3	C2	1280.12	-9.86457	0.170988	-57.6916	0	0	NO
ENSG00000227006	RP5-956O18.2	C2	188.545	-6.21469	0.103291	-60.167	0	0	NO
ENSG00000227011	AC102948.1	C1	204.184	-8.21165	0.146065	-56.2193	0	0	NO
ENSG00000227012	RP1-97J1.2	C2	74.5	-2.67805	0.205147	-13.0543	6.00401e-39	1.23417e-38	NO
ENSG00000227059	AC226150.2	C1	545.395	-0.377149	0.123757	-3.0475	0.00230752	0.00314895	NO
ENSG00000227098	AC073636.1	C2	65.7889	-7.74667	0.176503	-43.8898	0	0	NO
ENSG00000227148	RP11-196D18.1	C2	99.6349	-4.17696	0.12136	-34.4178	1.36464e-259	7.02235e-259	NO
ENSG00000227181	RP11-317P15.3	C2	44.0707	-5.81657	0.157625	-36.9012	4.42275e-298	2.55434e-297	NO
ENSG00000227200	RP11-121A14.3	C2	39.0149	-6.04527	0.143245	-42.2024	0	0	NO
ENSG00000227206	XXbac-BCX196D17.5	C2	58.6942	-8.37401	0.175243	-47.7852	0	0	NO
ENSG00000227290	RP4-544H6.2	C2	235.119	-8.43048	0.155918	-54.07	0	0	NO
ENSG00000227373	RP11-160H22.5	C2	51.2671	-2.803	0.0742402	-37.7559	0	0	NO
ENSG00000227375	AC092937.2	C2	252.648	-6.97111	0.0977361	-71.3258	0	0	NO
ENSG00000227431	RP1-155G6.4	C2	141.361	-6.02795	0.0903333	-66.7301	0	0	NO
ENSG00000227477	STK4-AS1	C2	166.266	-4.065	0.0752715	-54.0045	0	0	NO
ENSG00000227549	AC116035.2	C2	56.5869	-5.15971	0.219211	-23.5377	1.67903e-122	5.31831e-122	NO
ENSG00000227685	AC087499.10	C2	21.3457	-3.6447	0.130544	-27.9193	1.55471e-171	5.91915e-171	NO
ENSG00000227713	AC116609.1	C2	32.5364	-5.47096	0.128264	-42.6541	0	0	NO
ENSG00000227748	RP11-497D6.3	C2	13.4215	-5.82883	0.179819	-32.4149	1.69278e-230	7.93511e-230	NO
ENSG00000227769	AC072062.3	C2	27.3571	-4.22673	0.129346	-32.6778	3.2298e-234	1.5346e-233	NO
ENSG00000227857	RP4-533D7.5	C2	24.6836	-2.21818	0.0780553	-28.4181	1.20922e-177	4.7017e-177	NO
ENSG00000227868	RP4-805N21.1	C1	861.17	-7.90165	0.115609	-68.3481	0	0	NO
ENSG00000227907	RP11-102C16.3	C2	145.49	-8.77696	0.172088	-51.0028	0	0	NO
ENSG00000227911	RP11-141M1.1	C2	45.268	-7.01545	0.165098	-42.4926	0	0	NO
ENSG00000227917	RP11-143M1.3	C2	167.834	-7.07831	0.139797	-50.6327	0	0	NO
ENSG00000227925	RP11-191N8.2	C2	154.296	-7.59266	0.130036	-58.389	0	0	NO
ENSG00000228008	CTD-2330K9.3	C1	46.3053	-4.29571	0.0971954	-44.1966	0	0	NO
ENSG00000228021	RP11-383C5.3	C2	61.8349	-3.65269	0.0920135	-39.6973	0	0	NO
ENSG00000228075	AC100775.1	C1	24176.2	-10.2759	0.179062	-57.3875	0	0	NO
ENSG00000228100	AC016912.3	C2	203.349	-3.4544	0.105588	-32.7158	9.3097e-235	4.43196e-234	NO
ENSG00000228105	RP3-340N1.6	C2	15.8663	-6.11032	0.178471	-34.237	6.80198e-257	3.47239e-256	NO
ENSG00000228140	RP3-467K16.4	C2	669.003	-7.08104	0.0933049	-75.8915	0	0	NO
ENSG00000228141	AC105339.1	C2	451.923	-7.6062	0.0916906	-82.9551	0	0	NO
ENSG00000228189	RP13-60M5.2	C2	186.131	-8.6947	0.155104	-56.0573	0	0	NO
ENSG00000228259	AC136604.1	C1	100.226	-6.89511	0.12084	-57.06	0	0	NO
ENSG00000228280	RP11-367B6.2	C2	17.0073	-4.91589	0.156438	-31.4238	9.56598e-217	4.27472e-216	NO
ENSG00000228288	KDM5B-AS1	C2	1524.49	-3.69283	0.0604239	-61.1154	0	0	NO
ENSG00000228290	RP11-132M7.3	C2	520.554	-9.39078	0.155914	-60.2304	0	0	NO
ENSG00000228295	LINC00392	C2	16.9718	-4.44196	0.165238	-26.8822	3.54483e-159	1.28947e-158	NO
ENSG00000228309	GS1-204I12.2	C2	723.216	-10.3179	0.190557	-54.146	0	0	NO
ENSG00000228317	RP11-235C23.5	C2	132.775	-6.31181	0.0983851	-64.1541	0	0	NO
ENSG00000228329	AC097495.3	C2	276.494	-9.32832	0.16401	-56.8766	0	0	NO
ENSG00000228340	RP5-1043L13.1	C2	255.351	-2.84519	0.0895609	-31.7682	1.77979e-221	8.09557e-221	NO
ENSG00000228350	RP11-148G20.1	C2	27.0599	-2.27837	0.0653658	-34.8557	3.49573e-266	1.8346e-265	NO
ENSG00000228358	AC113617.1	C2	53.7384	-7.89265	0.174388	-45.2592	0	0	NO
ENSG00000228495	RP3-523C21.1	C2	136.52	-4.43466	0.0946711	-46.8428	0	0	NO
ENSG00000228503	RP11-347D21.2	C2	74.7248	-7.6417	0.151396	-50.4748	0	0	NO
ENSG00000228504	RP4-586O15.1	C2	417.881	-9.90813	0.170487	-58.1165	0	0	NO
ENSG00000228636	RP5-1051H14.2	C2	372.227	-6.38992	0.110384	-57.8882	0	0	NO
ENSG00000228701	RP11-251A15.4	C2	114.95	-2.62242	0.0741107	-35.3852	2.88386e-274	1.54839e-273	NO
ENSG00000228714	RP11-284G10.1	C2	25.111	-3.97694	0.131562	-30.2286	9.98601e-201	4.21789e-200	NO
ENSG00000228735	GS1-18A18.2	C2	72.7304	-8.11908	0.178625	-45.4532	0	0	NO
ENSG00000228740	AC136896.1	C2	829.677	-10.4012	0.186139	-55.8789	0	0	NO
ENSG00000228750	RP11-242F24.1	C2	107.853	-6.36882	0.11815	-53.9047	0	0	NO
ENSG00000228961	AP000282.3	C2	25.0083	-6.68321	0.172451	-38.7542	0	0	NO
ENSG00000229015	RP11-265D19.6	C2	160.08	-1.55471	0.131051	-11.8634	1.83451e-32	3.59397e-32	NO
ENSG00000229017	RP11-439L18.3	C2	210.612	-6.39439	0.0993725	-64.3477	0	0	NO
ENSG00000229021	AL591893.1	C2	333.117	-5.95446	0.0754427	-78.927	0	0	NO
ENSG00000229086	C21orf54	C1	169.993	-8.84011	0.179354	-49.2886	0	0	NO
ENSG00000229105	RP11-264C15.2	C2	112.42	-7.33407	0.143277	-51.1881	0	0	NO
ENSG00000229191	RP11-168O16.1	C2	283.138	-3.1239	0.0945471	-33.0407	2.11609e-239	1.0231e-238	NO
ENSG00000229240	RP1-251M9.1	C2	777.353	-9.20692	0.147476	-62.4301	0	0	NO
ENSG00000229243	AC098973.1	C2	169.906	-7.42814	0.157053	-47.297	0	0	NO
ENSG00000229258	RP11-552D8.1	C2	163.788	-7.97599	0.134744	-59.1935	0	0	NO
ENSG00000229315	RP11-14I4.3	C2	935.729	-9.93224	0.187196	-53.0581	0	0	NO
ENSG00000229373	LINC00452	C2	323.76	-5.97299	0.110454	-54.0767	0	0	NO
ENSG00000229558	SACS-AS1	C2	238.512	-0.765818	0.132314	-5.78787	7.12858e-09	1.09958e-08	NO
ENSG00000229582	RP11-423C15.3	C2	98.9075	-4.61878	0.0852787	-54.161	0	0	NO
ENSG00000229606	RP5-827L5.1	C2	85.2532	-8.83648	0.17503	-50.4855	0	0	NO
ENSG00000229611	RP11-390F4.10	C2	40.6293	-3.70065	0.11418	-32.4106	1.94583e-230	9.11855e-230	NO
ENSG00000229613	RP11-555F9.2	C2	56.8507	-4.60861	0.101626	-45.3485	0	0	NO
ENSG00000229688	AC004741.3	C2	413.429	-6.2572	0.0925345	-67.6202	0	0	NO
ENSG00000229703	XX-CR54.1	C2	117.405	-5.55643	0.104947	-52.9452	0	0	NO
ENSG00000229727	AC013460.1	C2	189.195	-6.40135	0.126537	-50.5888	0	0	NO
ENSG00000229766	RP5-971N18.3	C2	369.851	-7.34006	0.0978666	-75.0007	0	0	NO
ENSG00000229869	RP11-363N22.2	C2	39.9731	-4.64096	0.0911962	-50.8898	0	0	NO
ENSG00000229937	PRPS1L1	C1	755.443	-7.93399	0.127752	-62.1047	0	0	NO
ENSG00000229967	RP11-366F6.2	C2	65.7176	-3.9111	0.184981	-21.1433	3.18369e-99	9.10595e-99	NO
ENSG00000229972	IQCF3	C1	2049.46	-9.6436	0.162122	-59.4835	0	0	NO
ENSG00000230000	AC006455.1	C1	185.99	-7.26964	0.124042	-58.6064	0	0	NO
ENSG00000230013	RP11-217B7.3	C2	459.382	-7.67787	0.115112	-66.6991	0	0	NO
ENSG00000230015	RP11-80B9.4	C2	230.772	-8.44276	0.153795	-54.8961	0	0	NO
ENSG00000230033	RP5-1121A15.3	C2	20.948	-5.33836	0.169695	-31.4585	3.21505e-217	1.43945e-216	NO
ENSG00000230054	RP11-402G3.5	C2	626.866	-9.14694	0.146283	-62.5292	0	0	NO
ENSG00000230065	AC010974.3	C2	17.363	-5.30831	0.153663	-34.5451	1.68909e-261	8.73715e-261	NO
ENSG00000230090	AC108025.2	C2	69.4423	-5.42384	0.1133	-47.8715	0	0	NO
ENSG00000230102	RP11-407B7.1	C2	294.007	-6.14442	0.137836	-44.5777	0	0	NO
ENSG00000230131	RP11-282I1.1	C2	50.8955	-5.36838	0.10974	-48.9191	0	0	NO
ENSG00000230159	RP11-232D9.3	C2	268.901	-2.83412	0.154945	-18.2912	9.72757e-75	2.46853e-74	NO
ENSG00000230226	RP4-697K14.3	C2	22.7745	-6.51546	0.176646	-36.8843	8.2525e-298	4.7615e-297	NO
ENSG00000230303	RP11-213G2.2	C2	309.724	-7.48365	0.0960172	-77.9407	0	0	NO
ENSG00000230314	RP1-62D2.3	C2	174.447	-5.77477	0.0915256	-63.0946	0	0	NO
ENSG00000230408	AC007163.6	C2	145.525	-7.24208	0.113172	-63.992	0	0	NO
ENSG00000230533	RP11-95M15.1	C2	42.4003	-6.00554	0.138948	-43.2216	0	0	NO
ENSG00000230534	RP11-297A16.2	C2	144.631	-5.89931	0.0763754	-77.241	0	0	NO
ENSG00000230550	RP11-74C13.3	C2	260.221	-6.70853	0.0907029	-73.9616	0	0	NO
ENSG00000230561	CTC-228N24.1	C2	237.277	-4.71477	0.0863364	-54.6094	0	0	NO
ENSG00000230563	RP5-828H9.1	C2	409.973	-6.70371	0.128419	-52.2018	0	0	NO
ENSG00000230601	RP11-402G3.3	C2	291.716	-8.28278	0.140037	-59.1473	0	0	NO
ENSG00000230641	USP12-AS2	C2	18.8299	-2.39456	0.0945173	-25.3346	1.32856e-141	4.52593e-141	NO
ENSG00000230651	AC096655.2	C2	698.914	-10.2596	0.172573	-59.4511	0	0	NO
ENSG00000230768	RP11-251P6.1	C2	365.867	-9.86765	0.168919	-58.4164	0	0	NO
ENSG00000230891	AC103588.1	C1	105.948	-8.50601	0.169873	-50.0728	0	0	NO
ENSG00000230971	AC005703.3	C2	67.737	-7.28533	0.15553	-46.8419	0	0	NO
ENSG00000231023	LINC00326	C2	334.939	-9.49825	0.165614	-57.3518	0	0	NO
ENSG00000231061	LINC00395	C2	34.579	-6.09054	0.143381	-42.4782	0	0	NO
ENSG00000231128	RP5-1073O3.2	C2	91.1902	-6.32078	0.107455	-58.8224	0	0	NO
ENSG00000231138	RP11-391M7.3	C2	33.7696	-6.33923	0.159034	-39.8608	0	0	NO
ENSG00000231163	AL121980.1	C2	1409.03	-10.4976	0.181722	-57.7673	0	0	NO
ENSG00000231171	RP11-389E17.1	C1	40.0339	-5.97725	0.131903	-45.3156	0	0	NO
ENSG00000231196	RP11-495P10.8	C2	114.215	-3.69654	0.105558	-35.0192	1.15003e-268	6.08187e-268	NO
ENSG00000231204	AC011752.1	C2	91.0719	-8.17015	0.171602	-47.6111	0	0	NO
ENSG00000231208	RP4-583P15.11	C2	18.5563	-1.60542	0.105824	-15.1706	5.53474e-52	1.23753e-51	NO
ENSG00000231216	GS1-600G8.3	C2	107.853	-6.76905	0.135447	-49.9758	0	0	NO
ENSG00000231256	C17orf105	C1	1759.64	-8.36035	0.121357	-68.8905	0	0	NO
ENSG00000231305	RP11-723O4.2	C2	260.573	-2.82334	0.0707305	-39.9169	0	0	NO
ENSG00000231421	AC006050.2	C2	65.3646	-1.07093	0.13902	-7.70342	1.32469e-14	2.20242e-14	NO
ENSG00000231476	AC074389.5	C2	125.195	-5.74942	0.138904	-41.3912	0	0	NO
ENSG00000231528	LINC00256A	C2	1461.13	-5.58461	0.0837819	-66.6565	0	0	NO
ENSG00000231532	AC022311.1	C2	417.788	-3.85143	0.151382	-25.4418	8.70499e-143	2.98068e-142	NO
ENSG00000231597	AC007557.4	C2	180.846	-9.29147	0.172633	-53.8222	0	0	NO
ENSG00000231654	RPS6KA2-AS1	C2	185.073	-8.48648	0.147798	-57.4193	0	0	NO
ENSG00000231666	RP11-404O13.1	C2	120.567	-5.43627	0.0916741	-59.2999	0	0	NO
ENSG00000231704	AC004895.4	C2	29.2152	-3.49981	0.0889206	-39.3588	0	0	NO
ENSG00000231817	RP11-189B4.6	C2	457.033	-3.09776	0.0952109	-32.5358	3.32582e-232	1.56971e-231	NO
ENSG00000231876	AC009158.1	C2	59.6576	-8.05329	0.177608	-45.343	0	0	NO
ENSG00000231883	RP1-297M16.2	C2	43.968	-7.56636	0.174709	-43.3084	0	0	NO
ENSG00000231898	AC012594.1	C2	656.938	-9.75165	0.156024	-62.5011	0	0	NO
ENSG00000231902	RP11-29B9.2	C2	69.5261	-7.91835	0.174355	-45.4151	0	0	NO
ENSG00000231903	AC079354.5	C2	16.639	-3.79195	0.115376	-32.8661	6.69885e-237	3.21126e-236	NO
ENSG00000231934	RP4-610C12.1	C2	61.3466	-6.76715	0.166782	-40.5748	0	0	NO
ENSG00000231966	RP11-12M5.4	C2	15.2125	-4.22973	0.124065	-34.0928	9.44424e-255	4.78886e-254	NO
ENSG00000231971	RP11-557H15.3	C2	117.204	-5.88151	0.114174	-51.5135	0	0	NO
ENSG00000231976	RP13-16H11.1	C2	3159.55	-7.50325	0.110375	-67.9794	0	0	NO
ENSG00000232021	RP11-558N14.1	C2	1170.31	-7.38929	0.0965198	-76.5573	0	0	NO
ENSG00000232028	AC007391.2	C2	55.5982	-5.54941	0.112926	-49.1422	0	0	NO
ENSG00000232040	SCAND3	C1	1116.19	-2.79608	0.0587438	-47.5978	0	0	NO
ENSG00000232080	XXbac-BPG254F23.7	C2	182.068	-8.15561	0.182936	-44.5817	0	0	NO
ENSG00000232113	RP11-360D2.1	C2	186.918	-9.75837	0.168808	-57.8076	0	0	NO
ENSG00000232197	RP11-302L19.1	C2	62.9985	-5.90207	0.142939	-41.2908	0	0	NO
ENSG00000232224	LINC00202	C2	4026.74	-5.29077	0.108075	-48.9547	0	0	NO
ENSG00000232243	LINC00414	C2	27.7136	-5.42879	0.131329	-41.3375	0	0	NO
ENSG00000232259	RP11-4C20.3	C2	44.7928	-5.7141	0.126113	-45.3095	0	0	NO
ENSG00000232265	XXyac-YX155B6.5	C2	85.4097	7.2742	0.169378	42.9464	0	0	NO
ENSG00000232283	RP11-240L7.4	C2	132.783	-6.81215	0.136935	-49.7474	0	0	NO
ENSG00000232294	RP4-715N11.2	C2	54.1888	-4.65359	0.104987	-44.3253	0	0	NO
ENSG00000232395	RP3-399L15.1	C2	33.8778	-6.41926	0.151529	-42.3634	0	0	NO
ENSG00000232401	LINC00112	C2	42.5001	-2.67781	0.125139	-21.3987	1.37287e-101	3.97085e-101	NO
ENSG00000232465	RP5-1022J11.2	C2	72.4676	-8.12374	0.172252	-47.1619	0	0	NO
ENSG00000232490	OSBPL10-AS1	C2	163.292	-7.8221	0.128939	-60.665	0	0	NO
ENSG00000232494	RP11-403N16.2	C2	49.198	-8.06798	0.190493	-42.3532	0	0	NO
ENSG00000232519	RP11-29H23.4	C2	9.08531	-1.00075	0.0819778	-12.2076	2.83123e-34	5.62244e-34	NO
ENSG00000232524	RP11-332K15.1	C2	80.3142	-8.08668	0.158134	-51.138	0	0	NO
ENSG00000232537	RP11-385M4.1	C2	68.1463	-4.71559	0.110741	-42.5821	0	0	NO
ENSG00000232555	AC104088.1	C2	51.026	-2.17046	0.123427	-17.5849	3.21592e-69	7.92536e-69	NO
ENSG00000232624	RP11-478H13.3	C2	135.722	-5.59321	0.0895362	-62.4687	0	0	NO
ENSG00000232633	CTD-2201G3.1	C2	3593.45	-10.6091	0.096535	-109.899	0	0	NO
ENSG00000232642	AC008073.7	C2	119.925	-6.00529	0.0916384	-65.5325	0	0	NO
ENSG00000232684	ATP11A-AS1	C2	99.1392	-7.60511	0.161276	-47.1558	0	0	NO
ENSG00000232685	LINC00442	C2	970.016	-11.7987	0.185389	-63.6433	0	0	NO
ENSG00000232732	AC073043.1	C2	453.276	-5.53602	0.098127	-56.4168	0	0	NO
ENSG00000232860	RP11-74N20.1	C2	570.298	-5.20319	0.0651329	-79.8858	0	0	NO
ENSG00000232913	RP11-429H9.4	C2	222.144	-7.21523	0.102975	-70.0681	0	0	NO
ENSG00000232998	RP11-470P4.2	C2	265.231	-9.54743	0.163548	-58.3768	0	0	NO
ENSG00000233002	AC005324.6	C2	83.4453	-7.0264	0.124443	-56.4626	0	0	NO
ENSG00000233017	RP5-908M14.5	C2	98.0291	-6.12419	0.136372	-44.9078	0	0	NO
ENSG00000233069	RP5-930J4.2	C2	91.5971	-7.96585	0.155226	-51.3179	0	0	NO
ENSG00000233086	RP11-375O18.2	C2	140.54	-7.0602	0.118604	-59.5277	0	0	NO
ENSG00000233147	RP11-90C4.1	C2	62.027	-6.67485	0.14263	-46.7983	0	0	NO
ENSG00000233153	AC135966.1	C2	103.509	-6.95388	0.119676	-58.1059	0	0	NO
ENSG00000233183	RP3-468B3.2	C2	1618.87	-7.95277	0.125953	-63.1408	0	0	NO
ENSG00000233191	AC006372.6	C2	15.9195	-5.54997	0.161619	-34.3398	2.00235e-258	1.02656e-257	NO
ENSG00000233203	RP11-67L3.4	C2	112.111	-4.09554	0.0785282	-52.1538	0	0	NO
ENSG00000233208	AL096869.5	C2	309.129	-7.48281	0.123617	-60.5324	0	0	NO
ENSG00000233220	LINC00167	C2	105.443	-5.61654	0.0852085	-65.9153	0	0	NO
ENSG00000233246	RP11-415J8.5	C2	148.946	-6.63968	0.115699	-57.3874	0	0	NO
ENSG00000233261	LINC00264	C2	1058.81	-8.30974	0.0933893	-88.9795	0	0	NO
ENSG00000233288	RP11-760D2.5	C2	124.397	-2.55023	0.0780439	-32.6769	3.32796e-234	1.58109e-233	NO
ENSG00000233316	DSCR10	C2	31.0948	-2.45195	0.0893749	-27.4344	1.06527e-165	3.97391e-165	NO
ENSG00000233321	RP11-482E14.1	C2	55.915	-7.20217	0.164004	-43.9146	0	0	NO
ENSG00000233436	BTBD18	C1	188.323	-3.47797	0.0881442	-39.4578	0	0	NO
ENSG00000233515	AL022344.4	C2	89.7206	-5.52606	0.147234	-37.5325	0	0	NO
ENSG00000233540	DNM3-IT1	C2	23.2341	-4.69321	0.128374	-36.559	1.28316e-292	7.30264e-292	NO
ENSG00000233570	RP11-194G10.1	C2	213.498	-9.31712	0.162072	-57.4874	0	0	NO
ENSG00000233644	ARHGEF7-IT1	C2	54.1871	-6.78363	0.138037	-49.1435	0	0	NO
ENSG00000233656	RP11-716O23.1	C2	49.3134	-6.27214	0.135122	-46.4185	0	0	NO
ENSG00000233718	MYCNOS	C2	184.682	-0.0793051	0.061031	-1.29942	0.193799	0.240754	NO
ENSG00000233729	AC016909.1	C2	250.875	-9.8665	0.174329	-56.5971	0	0	NO
ENSG00000233776	RP11-384P7.6	C2	117.871	-5.73059	0.128364	-44.6434	0	0	NO
ENSG00000233800	RP11-295G24.4	C2	79.6674	-6.31429	0.115172	-54.8249	0	0	NO
ENSG00000233844	KCNQ5-IT1	C2	27.3338	-4.99705	0.142161	-35.1506	1.13978e-270	6.06608e-270	NO
ENSG00000233862	AC016907.3	C2	197.235	-5.9284	0.072064	-82.2658	0	0	NO
ENSG00000233891	AC007131.2	C2	113.285	-7.35126	0.132417	-55.5162	0	0	NO
ENSG00000233894	RP4-650F12.2	C2	163.584	-7.92962	0.133842	-59.2461	0	0	NO
ENSG00000233985	RP11-297H3.3	C2	62.9053	-6.75498	0.140899	-47.942	0	0	NO
ENSG00000234068	PAGE2	C1	273.661	-3.65902	0.171903	-21.2854	1.54929e-100	4.46181e-100	YES
ENSG00000234070	RP11-415L24.1	C2	294.956	-9.67501	0.153025	-63.2249	0	0	NO
ENSG00000234089	RP11-1217F2.15	C2	215.925	-9.16528	0.15704	-58.3628	0	0	NO
ENSG00000234132	RP11-168O16.2	C2	113.916	-5.8325	0.126754	-46.0143	0	0	NO
ENSG00000234141	AC009473.1	C2	150.676	-5.58805	0.0833341	-67.0559	0	0	NO
ENSG00000234148	AL078621.3	C2	178.902	-8.34078	0.143418	-58.1572	0	0	NO
ENSG00000234170	RP11-446F3.2	C2	51.6916	-5.27794	0.165913	-31.8114	4.49792e-222	2.04832e-221	NO
ENSG00000234186	C16orf82	C2	16299.5	-11.213	0.217181	-51.6297	0	0	NO
ENSG00000234199	AC010982.1	C2	1702.38	-7.48569	0.141434	-52.927	0	0	NO
ENSG00000234215	RP5-942I16.1	C2	671.476	-6.98228	0.104716	-66.6781	0	0	NO
ENSG00000234255	AC012370.3	C2	275.509	-8.27227	0.125687	-65.8165	0	0	NO
ENSG00000234263	RP3-325F22.3	C2	353.702	-7.05456	0.119539	-59.0147	0	0	NO
ENSG00000234265	RP11-157E14.1	C2	91.8234	-8.24359	0.163335	-50.4704	0	0	NO
ENSG00000234300	LINC00229	C2	127.358	-8.23943	0.168243	-48.9734	0	0	NO
ENSG00000234394	RP11-561O23.5	C2	205.133	-6.69072	0.125684	-53.2344	0	0	NO
ENSG00000234409	AC006547.14	C1	1674.94	-7.35217	0.0907402	-81.0244	0	0	NO
ENSG00000234469	AC002365.1	C1	33.5014	-3.64379	0.0975474	-37.3541	2.17732e-305	1.28576e-304	NO
ENSG00000234474	RP11-501J20.2	C2	127.751	-7.42269	0.157577	-47.1051	0	0	NO
ENSG00000234497	RP4-612J11.1	C2	155.69	-8.78554	0.161389	-54.437	0	0	NO
ENSG00000234511	C5orf58	C1	1968.79	-4.76065	0.0762951	-62.3979	0	0	NO
ENSG00000234551	RP11-123H22.1	C2	52.573	-7.77945	0.209397	-37.1517	4.12008e-302	2.40747e-301	NO
ENSG00000234626	RP1-149A16.12	C2	19.5443	-4.58911	0.133302	-34.4263	1.01901e-259	5.24608e-259	NO
ENSG00000234650	PCCA-AS1	C2	60.2599	-6.70955	0.142099	-47.2174	0	0	NO
ENSG00000234676	RP11-337A23.3	C2	13.4947	-2.92803	0.0939546	-31.1643	3.24759e-213	1.43371e-212	NO
ENSG00000234707	RP11-745C15.2	C2	32.5393	-4.01582	0.107454	-37.3724	1.09802e-305	6.48898e-305	NO
ENSG00000234710	AC060834.3	C2	28.558	-2.87871	0.128124	-22.4682	8.50185e-112	2.57177e-111	NO
ENSG00000234736	RP11-507P23.3	C2	168.799	-8.99604	0.166247	-54.1126	0	0	NO
ENSG00000234767	RP11-223F20.2	C2	67.7737	-8.30279	0.176007	-47.1732	0	0	NO
ENSG00000234776	C11orf94	C1	312.678	-6.85476	0.0950272	-72.1348	0	0	NO
ENSG00000234828	RP11-526A4.1	C2	229.429	-7.22876	0.120391	-60.0442	0	0	NO
ENSG00000234855	RP11-453E2.2	C2	496.799	-10.1074	0.175825	-57.4856	0	0	NO
ENSG00000234860	RP11-547C13.1	C2	91.5301	-8.6201	0.174012	-49.5373	0	0	NO
ENSG00000234884	CTA-407F11.8	C2	283.826	-7.24683	0.11084	-65.3811	0	0	NO
ENSG00000234942	RP11-93H12.2	C2	85.2951	-7.1953	0.151806	-47.398	0	0	NO
ENSG00000234962	RP11-69C17.1	C2	319.832	-9.92502	0.187703	-52.8763	0	0	NO
ENSG00000234967	RP11-347D21.1	C2	71.6868	-7.82277	0.157362	-49.7119	0	0	NO
ENSG00000235009	AC093822.1	C2	43.5435	-6.99395	0.16171	-43.2498	0	0	NO
ENSG00000235026	AC066593.1	C2	483.171	-2.87297	0.0963499	-29.818	2.27985e-195	9.44628e-195	NO
ENSG00000235054	RP5-1166F10.1	C2	109.198	-7.30068	0.140136	-52.097	0	0	NO
ENSG00000235122	RP3-417L20.4	C2	137.619	-7.40942	0.167014	-44.3641	0	0	NO
ENSG00000235138	RP11-374P20.4	C2	495.259	-6.76384	0.1122	-60.2837	0	0	NO
ENSG00000235156	TMEM30C	C1	31.8011	-4.18903	0.108906	-38.4648	0	0	NO
ENSG00000235202	RP11-39H13.1	C2	45.0109	-7.80464	0.174644	-44.6888	0	0	NO
ENSG00000235214	FAM83C-AS1	C2	40.4269	-3.37208	0.0819172	-41.1645	0	0	NO
ENSG00000235343	AC005301.8	C2	83.5229	-6.41512	0.109637	-58.5126	0	0	NO
ENSG00000235358	RP11-399E6.1	C2	672.101	-8.15892	0.147463	-55.3286	0	0	NO
ENSG00000235415	AC005808.3	C2	23.9069	-3.35578	0.100869	-33.2688	1.09233e-242	5.33532e-242	NO
ENSG00000235455	IQCF5-AS1	C2	913.667	-9.96803	0.126466	-78.82	0	0	NO
ENSG00000235461	RP5-928E24.2	C2	106.153	-6.53064	0.117097	-55.771	0	0	NO
ENSG00000235470	RP11-225H22.5	C2	57.0194	-7.15804	0.16035	-44.64	0	0	NO
ENSG00000235478	AC006946.15	C1	469.11	-6.51209	0.0864994	-75.2848	0	0	NO
ENSG00000235488	JARID2-AS1	C2	405.1	-6.70378	0.0797947	-84.0129	0	0	NO
ENSG00000235497	AC012506.4	C2	32.4464	-5.73892	0.137819	-41.6411	0	0	NO
ENSG00000235518	AC011196.3	C2	51.8746	-7.51582	0.174924	-42.9662	0	0	NO
ENSG00000235519	AC012075.2	C2	72.2912	-7.55327	0.150963	-50.0339	0	0	NO
ENSG00000235538	RP1-230L10.1	C2	38.6315	-5.10948	0.122466	-41.7217	0	0	NO
ENSG00000235570	LINC00533	C2	45.8196	-4.96459	0.103817	-47.8208	0	0	NO
ENSG00000235631	RNF148	C1	1548.01	-9.48559	0.133394	-71.1094	0	0	NO
ENSG00000235643	RP1-69M21.2	C2	54.9604	-5.62403	0.138899	-40.49	0	0	NO
ENSG00000235740	RP11-436I24.1	C2	664.076	-9.6943	0.154556	-62.7234	0	0	NO
ENSG00000235760	AC138655.4	C2	48.0424	-1.65605	0.0921271	-17.9757	3.02074e-72	7.55944e-72	NO
ENSG00000235779	AC079779.5	C2	253.063	-9.25097	0.178146	-51.9293	0	0	NO
ENSG00000235824	RP11-478H13.2	C2	81.8982	1.44235	0.120629	11.9569	5.97474e-33	1.17488e-32	NO
ENSG00000235881	AC114776.3	C2	219.891	-8.80867	0.164833	-53.44	0	0	NO
ENSG00000235911	AC019055.1	C2	176.858	-9.44023	0.169311	-55.7566	0	0	NO
ENSG00000235914	MACROD2-AS1	C2	462.718	-10.0407	0.1677	-59.8732	0	0	NO
ENSG00000235931	C10orf40	C1	369.35	-9.92026	0.173479	-57.1843	0	0	NO
ENSG00000235989	MORC2-AS1	C2	3129.31	-8.45466	0.080957	-104.434	0	0	NO
ENSG00000236024	RP11-483H20.6	C2	234.749	-8.08094	0.131576	-61.4166	0	0	NO
ENSG00000236036	LINC00445	C2	92.4579	-7.56791	0.167054	-45.3022	0	0	NO
ENSG00000236133	RP11-318G21.2	C2	74.7753	-8.44057	0.181503	-46.5037	0	0	NO
ENSG00000236172	AC097517.2	C2	615.252	-8.80469	0.166488	-52.8848	0	0	NO
ENSG00000236244	RP4-799P18.3	C2	31.4357	-6.48218	0.154578	-41.9347	0	0	NO
ENSG00000236299	RP11-340I6.7	C2	92.9361	-7.6548	0.142926	-53.5577	0	0	NO
ENSG00000236301	C11orf36	C2	432.911	-9.24055	0.167085	-55.3044	0	0	NO
ENSG00000236355	RP3-503A6.2	C2	15.6205	-5.93707	0.171469	-34.6248	1.06923e-262	5.55537e-262	NO
ENSG00000236383	TMEM106A-AS1	C2	1765.29	-5.3756	0.0818429	-65.6819	0	0	NO
ENSG00000236445	AC097468.5	C2	2160.27	-10.8252	0.179454	-60.3229	0	0	NO
ENSG00000236446	CT47B1	C1	240.555	-7.33132	0.168246	-43.575	0	0	YES
ENSG00000236463	LINC00427	C2	38.2378	-5.03258	0.110701	-45.4611	0	0	NO
ENSG00000236467	RP11-443A13.2	C2	116.263	-6.13133	0.102779	-59.6553	0	0	NO
ENSG00000236497	RP11-66A2.2	C2	300.435	-9.62095	0.166904	-57.6435	0	0	NO
ENSG00000236519	AL773604.8	C2	200.76	-4.02065	0.0610784	-65.8278	0	0	NO
ENSG00000236581	STARD13-AS2	C2	408.274	-6.9661	0.0955292	-72.9211	0	0	NO
ENSG00000236678	LINC00347	C2	643.682	-9.45031	0.137648	-68.6555	0	0	NO
ENSG00000236700	RP11-557H15.2	C2	375.791	-4.81969	0.146579	-32.8812	4.08622e-237	1.96044e-236	NO
ENSG00000236716	RP11-478H13.1	C2	77.1988	-7.48539	0.165181	-45.3162	0	0	NO
ENSG00000236799	RP11-383C6.2	C2	34.2895	-5.77918	0.140795	-41.0469	0	0	NO
ENSG00000236817	RP11-978I15.10	C2	40.5535	-7.57741	0.180809	-41.9084	0	0	NO
ENSG00000236834	LINC00421	C2	65.7414	-6.17966	0.135577	-45.5804	0	0	NO
ENSG00000236866	AL157902.3	C2	104.978	-7.21362	0.123488	-58.4156	0	0	NO
ENSG00000236963	RP4-749H3.1	C2	137.02	-5.71406	0.0934318	-61.1576	0	0	NO
ENSG00000236980	RP11-694I15.6	C1	126.78	-8.02691	0.149533	-53.6798	0	0	NO
ENSG00000236983	C10orf52	C2	232.315	-6.41418	0.126531	-50.6928	0	0	NO
ENSG00000237057	AC015922.6	C2	97.3137	-5.41022	0.116472	-46.4508	0	0	NO
ENSG00000237058	RP13-436F16.1	C2	100.576	-5.24439	0.125101	-41.9214	0	0	NO
ENSG00000237119	RP11-305P22.5	C2	37.6362	-6.87375	0.157621	-43.6094	0	0	NO
ENSG00000237136	C4orf51	C1	176.875	-2.13742	0.16023	-13.3397	1.35993e-40	2.82548e-40	NO
ENSG00000237159	RP11-296L22.4	C2	255.313	-6.79246	0.129446	-52.4731	0	0	NO
ENSG00000237222	AC090505.6	C2	114.033	-6.10435	0.107154	-56.9679	0	0	NO
ENSG00000237232	ZNF295-AS1	C2	775.006	-7.36025	0.130744	-56.2953	0	0	NO
ENSG00000237265	RP11-402P6.9	C2	119.874	-4.59092	0.135299	-33.9316	2.2795e-252	1.14716e-251	NO
ENSG00000237282	DZANK1-AS1	C2	342.721	-9.3227	0.149944	-62.1745	0	0	NO
ENSG00000237374	AC007680.2	C2	18.2924	-6.59893	0.203387	-32.4452	6.33715e-231	2.97538e-230	NO
ENSG00000237378	RP11-473M10.3	C2	74.0583	-4.96153	0.125074	-39.6686	0	0	NO
ENSG00000237401	AC107070.1	C2	1174.47	-10.497	0.195502	-53.6925	0	0	NO
ENSG00000237402	CAMTA1-IT1	C2	12.44	-3.93191	0.119518	-32.8981	2.34356e-237	1.12552e-236	NO
ENSG00000237423	RP11-347D21.3	C2	45.7066	-6.85419	0.155539	-44.0673	0	0	NO
ENSG00000237435	RP11-147C23.1	C1	433.498	-10.3632	0.178344	-58.1079	0	0	NO
ENSG00000237452	AC074212.3	C1	540.562	-4.51329	0.0914282	-49.3643	0	0	NO
ENSG00000237453	RP11-67L3.2	C2	44.8631	-6.14384	0.135942	-45.1946	0	0	NO
ENSG00000237460	RP11-233E12.1-001	C2	24.9175	-7.12013	0.182616	-38.9897	0	0	NO
ENSG00000237463	RP11-280O1.2	C2	308.843	-6.12738	0.0895044	-68.4589	0	0	NO
ENSG00000237521	OR7E24	C1	157.393	-0.972026	0.116816	-8.32104	8.71985e-17	1.48387e-16	NO
ENSG00000237524	AC114783.1	C1	1176.18	-10.7556	0.197962	-54.3315	0	0	NO
ENSG00000237579	RP11-324L3.1	C2	132.924	-6.95119	0.129194	-53.8042	0	0	NO
ENSG00000237605	RP11-343H5.6	C2	131.946	-5.01689	0.0720878	-69.5941	0	0	NO
ENSG00000237647	CTD-3212A4.1	C2	251.557	-6.15693	0.0829125	-74.2581	0	0	NO
ENSG00000237654	AP003025.2	C2	157.409	-8.54831	0.152009	-56.2356	0	0	NO
ENSG00000237675	RP11-118H17.1	C2	456.077	-10.2557	0.180391	-56.8528	0	0	NO
ENSG00000237853	RP5-833A20.1	C2	253.43	-8.9152	0.158793	-56.1437	0	0	NO
ENSG00000237862	RP1-63G5.7	C2	1507.24	-9.10315	0.171719	-53.012	0	0	NO
ENSG00000237870	AC073130.1	C2	227.041	-7.80395	0.137825	-56.6221	0	0	NO
ENSG00000237934	RP11-467D18.2	C2	40.7861	-3.88239	0.099823	-38.8927	0	0	NO
ENSG00000237937	AP000770.1	C2	32.9977	-5.5845	0.158167	-35.3076	4.49043e-273	2.4052e-272	NO
ENSG00000238007	AC024619.2	C2	78.8891	-8.12392	0.166299	-48.8512	0	0	NO
ENSG00000238022	RP11-38C18.3	C2	130.894	-8.54935	0.185139	-46.178	0	0	NO
ENSG00000238033	AC002480.2	C2	221.594	-1.64681	0.112246	-14.6715	9.82091e-49	2.1543e-48	NO
ENSG00000238062	AC105344.2	C2	1033.44	-5.89334	0.09579	-61.5235	0	0	NO
ENSG00000238063	RP11-329N22.1	C2	37.3664	-6.98309	0.168507	-41.4409	0	0	NO
ENSG00000238141	BRWD1-AS1	C2	67.205	-4.4858	0.0890422	-50.3783	0	0	NO
ENSG00000238212	AC005863.2	C2	34.6331	-6.3799	0.179662	-35.5105	3.38285e-276	1.8306e-275	NO
ENSG00000238269	PAGE2B	C1	493.545	-5.66823	0.129892	-43.6378	0	0	YES
ENSG00000239219	RP11-379K17.4	C2	82.015	-3.43413	0.083171	-41.29	0	0	NO
ENSG00000239377	RP4-584D14.6	C2	230.071	-5.63259	0.0983031	-57.2982	0	0	NO
ENSG00000239395	RP11-634B7.5	C2	42.644	-6.98727	0.155779	-44.8537	0	0	NO
ENSG00000239513	RP11-2A4.3	C2	338.015	-9.16195	0.171555	-53.4053	0	0	NO
ENSG00000239589	RP11-118N24.3	C2	88.3563	-2.801	0.127456	-21.9763	4.85935e-107	1.43995e-106	NO
ENSG00000239605	C2orf61	C1	49.5503	-4.63701	0.111163	-41.7134	0	0	NO
ENSG00000239674	RP1-127L4.7	C2	11.1201	-3.06404	0.123402	-24.8298	4.27782e-136	1.42554e-135	NO
ENSG00000239705	RP11-65N13.8	C2	45.0258	-5.93128	0.118463	-50.0688	0	0	NO
ENSG00000239767	RP11-789F5.1	C2	68.9967	-8.22348	0.179236	-45.8809	0	0	NO
ENSG00000239774	RP11-496B10.3	C2	27.123	-3.65334	0.0935477	-39.0532	0	0	NO
ENSG00000239877	IGSF11-AS1	C2	983.009	-10.447	0.178432	-58.5488	0	0	NO
ENSG00000239921	RP11-59J16.1	C2	454.397	-9.91173	0.162431	-61.0213	0	0	NO
ENSG00000240021	C1orf49	C1	2417.16	-9.12462	0.138916	-65.6846	0	0	NO
ENSG00000240050	RP1-93H18.1	C2	117.9	-3.91357	0.0633582	-61.7689	0	0	NO
ENSG00000240204	RP11-305M3.3	C1	3793.37	-5.67409	0.0840314	-67.5235	0	0	NO
ENSG00000240211	RP11-758P17.3	C2	513.739	-6.23066	0.0631324	-98.6921	0	0	NO
ENSG00000240563	L1TD1	C1	10769.2	4.37561	0.0878972	49.781	0	0	NO
ENSG00000240747	KRBOX1	C1	1165.44	-5.89606	0.11071	-53.2566	0	0	NO
ENSG00000241131	RP11-639B1.1	C2	164.451	-8.2597	0.189575	-43.5697	0	0	NO
ENSG00000241213	RP11-768G7.2	C2	133.387	-7.72409	0.140753	-54.877	0	0	NO
ENSG00000241317	RP11-342M3.1	C2	57.3532	-8.51643	0.176962	-48.1256	0	0	NO
ENSG00000241336	RP11-451G4.1	C2	110.978	-8.8923	0.172986	-51.4046	0	0	NO
ENSG00000241369	RP11-10O22.2	C2	157.017	-6.54769	0.142583	-45.9221	0	0	YES
ENSG00000241449	RP11-545G3.1	C2	1536.97	-7.01507	0.138009	-50.8305	0	0	NO
ENSG00000241469	RP11-631B21.1	C2	730.661	-8.22205	0.140618	-58.4706	0	0	NO
ENSG00000241476	SSX2	C1	116.256	-8.78852	0.17045	-51.5607	0	0	YES
ENSG00000241544	RP11-6F2.5	C2	72.351	-6.90125	0.144794	-47.6627	0	0	NO
ENSG00000241560	ZBTB20-AS1	C2	895.509	-7.98006	0.106047	-75.2504	0	0	NO
ENSG00000242042	RP11-690C23.2	C2	122.048	-8.61998	0.169192	-50.948	0	0	NO
ENSG00000242049	DNAJB8-AS1	C2	299.702	-10.3617	0.169525	-61.1223	0	0	NO
ENSG00000242220	TCP10L	C1	1530.92	-6.6977	0.110835	-60.4297	0	0	NO
ENSG00000242385	LSAMP-AS4	C2	285.716	-9.99133	0.179966	-55.5178	0	0	NO
ENSG00000242440	RP11-501O2.5	C2	30.0121	-1.35883	0.0900216	-15.0945	1.76013e-51	3.9241e-51	NO
ENSG00000242512	RP11-416O18.1	C2	2506	-7.89651	0.17564	-44.9585	0	0	NO
ENSG00000242715	CCDC169	C1	477.521	-2.09776	0.101573	-20.6527	9.2333e-95	2.58744e-94	NO
ENSG00000242781	RP11-47P18.2	C2	31.3571	-1.88367	0.0953619	-19.7528	7.58525e-87	2.04631e-86	NO
ENSG00000242828	RP11-47P18.1	C2	17.3549	0.713468	0.0881714	8.09184	5.8772e-16	9.92087e-16	NO
ENSG00000242908	RP11-454C18.2	C2	55.1777	-3.04296	0.0936062	-32.5082	8.17493e-232	3.85099e-231	NO
ENSG00000243062	RP11-12M5.1	C2	288.76	-9.87193	0.167757	-58.8467	0	0	NO
ENSG00000243150	RP11-538P18.2	C2	404.711	-10.1122	0.1518	-66.6152	0	0	NO
ENSG00000243197	LSAMP-AS3	C2	530.488	-10.0891	0.173534	-58.139	0	0	NO
ENSG00000243319	FGF14-IT1	C2	325.764	-7.49734	0.115011	-65.1883	0	0	NO
ENSG00000243543	WFDC6	C1	420.313	-4.87174	0.158901	-30.6589	2.01018e-206	8.67541e-206	NO
ENSG00000243574	RP11-264K23.1	C2	60.7362	-7.43215	0.164489	-45.1832	0	0	NO
ENSG00000243636	RP11-164O23.7	C2	142.575	-9.54999	0.172515	-55.3574	0	0	NO
ENSG00000243710	WDR65	C1	1498.82	-5.12478	0.0999679	-51.2643	0	0	NO
ENSG00000243926	TIPARP-AS1	C2	481.026	-4.79336	0.0628763	-76.2347	0	0	NO
ENSG00000243978	RGAG1	C1	999.645	-4.10401	0.111185	-36.9116	3.01575e-298	1.74281e-297	NO
ENSG00000244219	GS1-259H13.2	C2	1989.45	-6.29922	0.0847538	-74.3237	0	0	NO
ENSG00000244247	RP11-139K4.2	C2	29.4904	-7.23323	0.182657	-39.6001	0	0	NO
ENSG00000244302	PEX5L-AS2	C2	321.601	-9.56909	0.176408	-54.2442	0	0	NO
ENSG00000244310	RP11-734K21.3	C2	46.4599	-4.75741	0.114545	-41.5333	0	0	NO
ENSG00000244564	RP11-14D22.1	C2	61.7968	-4.74568	0.126613	-37.4817	1.82822e-307	1.08563e-306	NO
ENSG00000244588	RAD21L1	C1	343.398	-4.7191	0.116739	-40.4245	0	0	NO
ENSG00000244926	RP11-613D13.7	C2	369.104	-5.7448	0.0754278	-76.1629	0	0	NO
ENSG00000245080	RP11-320N21.1	C2	398.871	-7.90177	0.144506	-54.6813	0	0	NO
ENSG00000245248	RP11-305N23.1	C2	473.332	-3.88532	0.0635521	-61.136	0	0	NO
ENSG00000245534	RP11-219B17.1	C2	167.605	-3.65055	0.0614062	-59.4491	0	0	NO
ENSG00000245598	CTB-12A17.1	C2	203.384	-4.98536	0.0756938	-65.8621	0	0	NO
ENSG00000245694	CRNDE	C2	3033.76	-4.08418	0.0641236	-63.6923	0	0	NO
ENSG00000245857	GS1-24F4.2	C2	332.207	-4.94182	0.1059	-46.665	0	0	NO
ENSG00000246095	AC006445.8	C2	1000.73	-7.12233	0.114528	-62.1885	0	0	NO
ENSG00000246211	RP11-632K5.3	C2	68.836	-7.38419	0.162307	-45.4953	0	0	NO
ENSG00000246323	RP11-325L7.1	C2	76.9435	-5.02608	0.071934	-69.8707	0	0	NO
ENSG00000246379	RP11-461O7.1	C2	325.773	-4.98325	0.0741762	-67.1812	0	0	NO
ENSG00000246394	RP11-386I8.6	C2	84.1492	-5.22754	0.0922266	-56.6815	0	0	NO
ENSG00000246422	CTD-2024I7.13	C2	123.717	-7.67809	0.139701	-54.9607	0	0	NO
ENSG00000246763	CTC-463N11.3	C2	1482.94	-5.87216	0.082635	-71.0614	0	0	NO
ENSG00000246777	RP11-61A14.4	C2	80.4934	-1.64753	0.0560052	-29.4175	3.27947e-190	1.33307e-189	NO
ENSG00000246863	RP11-325N19.3	C2	364.806	-6.77178	0.097149	-69.7051	0	0	NO
ENSG00000246876	RP11-519M16.1	C2	99.6807	-5.49298	0.110504	-49.7083	0	0	NO
ENSG00000247131	RP11-588G21.2	C2	295.106	-7.67517	0.119723	-64.1076	0	0	NO
ENSG00000247213	RP11-13G14.4	C2	139.058	-6.42525	0.111944	-57.3972	0	0	NO
ENSG00000247363	RP11-637A17.2	C2	238.79	-2.60609	0.0800943	-32.5378	3.11631e-232	1.47142e-231	NO
ENSG00000247595	RP11-504G3.1	C2	2536.16	-6.89	0.0741009	-92.9814	0	0	NO
ENSG00000247624	AC006296.3	C2	312.998	-7.37235	0.0944216	-78.0791	0	0	NO
ENSG00000247810	RP11-103J17.1	C2	51.0377	-7.84336	0.172229	-45.5403	0	0	NO
ENSG00000248099	INSL3	C1	5217.4	-3.51745	0.24926	-14.1116	3.22249e-45	6.90532e-45	NO
ENSG00000248118	RP11-121L11.1	C2	141.053	-3.86057	0.149296	-25.8584	1.95623e-147	6.81404e-147	NO
ENSG00000248222	CTB-174D11.1	C2	351.17	-9.04585	0.149568	-60.4798	0	0	NO
ENSG00000248228	SLIT2-IT1	C2	366.807	-9.30635	0.161176	-57.7401	0	0	NO
ENSG00000248307	RP11-8P17.1	C2	226.081	-8.27015	0.13988	-59.123	0	0	NO
ENSG00000248311	CTD-2161F6.2	C2	27.1375	-1.20426	0.102294	-11.7725	5.40805e-32	1.05599e-31	NO
ENSG00000248359	CTC-537E7.2	C2	18.368	-4.71234	0.177649	-26.5261	4.84908e-155	1.7373e-154	NO
ENSG00000248370	RP11-366H4.1	C2	53.3266	-6.27849	0.135049	-46.4904	0	0	NO
ENSG00000248371	CTC-347C20.2	C2	56.7246	-5.66994	0.115515	-49.0839	0	0	NO
ENSG00000248391	CTD-2010I22.2	C2	84.1111	-8.26485	0.169928	-48.6373	0	0	NO
ENSG00000248467	CTD-2161F6.1	C2	13.1753	-2.30775	0.116109	-19.8758	6.59871e-88	1.78914e-87	NO
ENSG00000248468	RP11-517B11.4	C2	141.518	-5.89923	0.0844875	-69.8238	0	0	NO
ENSG00000248473	CTC-338M12.2	C2	71.7917	-7.61594	0.15996	-47.6116	0	0	NO
ENSG00000248529	RP11-2O17.2	C2	216.625	-9.31448	0.164409	-56.6544	0	0	NO
ENSG00000248555	RP11-61G23.1	C2	79.7497	-7.25636	0.146856	-49.4114	0	0	NO
ENSG00000248572	EGFLAM-AS2	C2	93.7922	-7.77938	0.153867	-50.5592	0	0	NO
ENSG00000248607	RP11-158I23.1	C2	55.8401	-7.57002	0.171065	-44.2523	0	0	NO
ENSG00000248686	RP11-557J10.5	C2	78.4531	-8.12421	0.166285	-48.857	0	0	NO
ENSG00000248767	WI2-2373I1.2	C2	284.027	-9.21795	0.1557	-59.2033	0	0	NO
ENSG00000248809	RP11-6L6.3	C2	650.902	-9.64432	0.151443	-63.6828	0	0	NO
ENSG00000248837	RP11-412P11.1	C2	92.6736	-3.17209	0.129222	-24.5475	4.59732e-133	1.51721e-132	NO
ENSG00000248925	CTD-2083E4.6	C2	127.35	-5.63307	0.0998928	-56.3912	0	0	NO
ENSG00000248973	RP11-445O3.2	C2	53.7572	-1.7006	0.078233	-21.7377	9.0407e-105	2.65179e-104	NO
ENSG00000249017	RP11-58B2.1	C2	28.2305	-7.35931	0.172024	-42.7807	0	0	NO
ENSG00000249131	CTB-35F21.2	C2	195.571	-8.141	0.140757	-57.8373	0	0	NO
ENSG00000249163	CTD-3028N15.1	C2	164.929	-8.47014	0.16192	-52.3107	0	0	NO
ENSG00000249196	RP11-669N7.2	C2	60.0447	-4.36321	0.14778	-29.525	1.3752e-191	5.61886e-191	NO
ENSG00000249216	RP11-227F19.5	C2	30.3604	-6.35732	0.159645	-39.8217	0	0	NO
ENSG00000249228	RP11-769N22.1	C2	103.838	-8.29502	0.178126	-46.5683	0	0	NO
ENSG00000249231	RP11-297L17.1	C2	535.102	-9.22369	0.161556	-57.0929	0	0	NO
ENSG00000249269	RP11-756P10.4	C2	19.3009	-4.4708	0.122887	-36.3814	8.37614e-290	4.7296e-289	NO
ENSG00000249346	RP3-468B3.3	C2	1786.48	-7.89113	0.119553	-66.0052	0	0	NO
ENSG00000249382	RP11-340A13.1	C2	175.854	-9.32552	0.183375	-50.855	0	0	NO
ENSG00000249428	RP11-503N18.3	C1	491.215	-6.23749	0.103023	-60.5446	0	0	NO
ENSG00000249481	SPATS1	C1	92.7364	-7.36082	0.142198	-51.7645	0	0	NO
ENSG00000249509	RP11-402J6.1	C2	56.4476	-5.81618	0.134172	-43.3486	0	0	NO
ENSG00000249515	CTD-2151A2.1	C2	26.9809	-4.9043	0.132458	-37.0254	4.46551e-300	2.59537e-299	NO
ENSG00000249521	CTD-2161F6.3	C2	40.56	-4.5557	0.116086	-39.2441	0	0	NO
ENSG00000249599	RP11-168E14.1	C2	124.173	-7.61822	0.136371	-55.864	0	0	NO
ENSG00000249645	RP11-552M14.1	C2	37.8101	-2.85986	0.130163	-21.9714	5.40523e-107	1.601e-106	NO
ENSG00000249693	THEGL	C1	180.664	-5.21464	0.0934304	-55.8131	0	0	NO
ENSG00000249725	RP11-469L4.1	C2	18.8306	-5.40251	0.147912	-36.5252	4.40986e-292	2.50606e-291	NO
ENSG00000249781	CTD-2143L24.1	C2	183.367	-8.58579	0.166268	-51.6384	0	0	NO
ENSG00000249808	CTD-2029E14.1	C2	147.745	-6.239	0.179203	-34.8153	1.42526e-265	7.47408e-265	NO
ENSG00000249816	RP11-6D1.6	C2	531.045	-6.23132	0.138537	-44.9795	0	0	NO
ENSG00000249833	RP11-71E19.5	C2	1446.4	-10.2943	0.172986	-59.5093	0	0	NO
ENSG00000249854	RP11-420O16.1	C2	31.0195	-6.36116	0.15148	-41.9935	0	0	NO
ENSG00000249873	RP11-983C2.2	C2	302.705	-10.074	0.17405	-57.8798	0	0	NO
ENSG00000249926	RP11-495K9.6	C2	199.387	-6.74347	0.145533	-46.3363	0	0	NO
ENSG00000249961	CCDC79	C1	550.533	-5.90741	0.0945089	-62.5064	0	0	NO
ENSG00000250033	RP11-725C19.1	C2	327.524	-5.24532	0.108334	-48.4182	0	0	NO
ENSG00000250038	RP11-180C1.1	C1	82.3415	-3.94735	0.124697	-31.6555	6.37241e-220	2.88287e-219	NO
ENSG00000250062	RP11-778J15.1	C2	197.32	-8.99606	0.168777	-53.3016	0	0	NO
ENSG00000250250	CTD-2350J17.1	C2	30.8058	-5.71997	0.135333	-42.266	0	0	NO
ENSG00000250417	CTD-2194D22.2	C2	44.4442	-6.17755	0.143292	-43.1117	0	0	NO
ENSG00000250423	KIAA1210	C1	4384.47	-6.11817	0.203559	-30.056	1.82059e-198	7.62509e-198	NO
ENSG00000250427	CTD-3179P9.2	C2	117.399	-5.00907	0.110784	-45.2147	0	0	NO
ENSG00000250431	RP13-577H12.2	C2	21.4687	-5.55032	0.148725	-37.3194	7.95835e-305	4.68951e-304	NO
ENSG00000250432	RP11-834C11.5	C2	230.839	-7.32076	0.111538	-65.6349	0	0	NO
ENSG00000250448	RP11-19O2.2	C2	90.1511	-6.71365	0.116694	-57.5323	0	0	NO
ENSG00000250519	RP11-680H20.2	C2	41.4094	-2.37832	0.123904	-19.1949	4.08571e-82	1.07416e-81	NO
ENSG00000250544	CTC-493L21.1	C2	95.8186	-5.62668	0.121619	-46.2647	0	0	NO
ENSG00000250582	RP11-301H24.3	C2	468.246	-9.62772	0.182445	-52.7705	0	0	NO
ENSG00000250584	RP11-325I22.2	C2	250.939	-5.07529	0.175934	-28.8476	5.42548e-183	2.15321e-182	NO
ENSG00000250590	RP11-565A3.2	C2	72.9784	-2.78917	0.115332	-24.1838	3.29614e-129	1.07162e-128	NO
ENSG00000250614	DTX2	C2	21.5507	-5.73138	0.157443	-36.4029	3.8283e-290	2.16322e-289	NO
ENSG00000250626	RP11-756P10.2	C2	293.176	-6.27013	0.106097	-59.0983	0	0	NO
ENSG00000250666	RP11-463J17.1	C2	204.458	-9.46722	0.197067	-48.0405	0	0	NO
ENSG00000250674	RP11-798K23.1	C2	30.1051	-5.45233	0.139122	-39.191	0	0	NO
ENSG00000250685	RP11-486L19.2	C2	2133.94	-9.88564	0.0965406	-102.399	0	0	NO
ENSG00000250719	RP11-322N21.2	C2	1017.74	-11.558	0.177803	-65.0048	0	0	NO
ENSG00000250754	RP11-386B13.3	C2	254.504	-9.15378	0.156608	-58.4502	0	0	NO
ENSG00000250829	RP11-11N5.1	C2	32.246	-4.24058	0.146874	-28.8722	2.66857e-183	1.06034e-182	NO
ENSG00000250863	RP11-663P9.1	C2	31.1203	-5.4415	0.141924	-38.3411	0	0	NO
ENSG00000250915	RP11-1338A24.1	C2	80.6956	-8.1145	0.179924	-45.0996	0	0	NO
ENSG00000251018	RP11-80G7.1	C2	77.4266	-6.60354	0.125345	-52.683	0	0	NO
ENSG00000251041	CTD-2275D24.1	C2	40.4411	-7.48303	0.191786	-39.0177	0	0	NO
ENSG00000251081	RP11-713M6.2	C2	47.0455	-7.89306	0.180838	-43.6473	0	0	NO
ENSG00000251144	CTD-2532K18.2	C2	11.9002	-3.80494	0.130578	-29.1392	1.14341e-186	4.59672e-186	NO
ENSG00000251175	RP11-45L9.1	C2	87.845	-5.34672	0.0871417	-61.3566	0	0	NO
ENSG00000251187	CTC-459M5.2	C2	113.799	-6.31048	0.108848	-57.9751	0	0	NO
ENSG00000251210	RP11-168E17.1	C2	25.7113	-6.68606	0.194496	-34.3764	5.68318e-259	2.91876e-258	NO
ENSG00000251221	CTC-325J23.3	C2	63.0627	-4.78252	0.0821035	-58.2499	0	0	NO
ENSG00000251249	RP11-73G16.1	C2	720.889	-10.3688	0.168735	-61.4505	0	0	NO
ENSG00000251258	RFPL4B	C1	129.236	-1.43474	0.105258	-13.6308	2.62719e-42	5.52269e-42	NO
ENSG00000251283	RP11-171N4.2	C1	58.5713	-8.34586	0.184755	-45.1727	0	0	NO
ENSG00000251350	RP11-328N19.1	C2	648.927	-9.29633	0.169342	-54.8969	0	0	NO
ENSG00000251445	RP11-483A20.3	C2	20.772	-5.97649	0.16034	-37.2739	4.3387e-304	2.55211e-303	NO
ENSG00000251461	RP11-501C14.6	C2	18.4149	-4.24575	0.119365	-35.5695	4.14551e-277	2.24903e-276	NO
ENSG00000251533	RP11-736N17.2	C2	148.894	-2.57643	0.0817864	-31.5019	8.18886e-218	3.67443e-217	NO
ENSG00000251536	RP11-572C21.1	C2	271.69	-5.88761	0.104809	-56.1747	0	0	NO
ENSG00000251574	RP11-6N13.1	C2	78.4148	-4.95913	0.104793	-47.3233	0	0	NO
ENSG00000251575	CTD-2170G1.2	C2	244.545	-9.1276	0.158239	-57.6824	0	0	NO
ENSG00000251613	CTC-347C20.1	C2	68.6705	-5.97245	0.115936	-51.5153	0	0	NO
ENSG00000251629	RP11-774D14.1	C2	121.092	-4.11515	0.114743	-35.864	1.11173e-281	6.11506e-281	NO
ENSG00000251676	RP11-614F17.2	C2	529.651	-3.90496	0.130048	-30.027	4.3566e-198	1.82172e-197	NO
ENSG00000251688	RP11-752L20.5	C2	61.4361	-7.33129	0.164796	-44.4871	0	0	NO
ENSG00000253100	RP11-219J21.1	C2	561.464	-10.2359	0.168134	-60.8795	0	0	NO
ENSG00000253181	RP11-863K10.2	C2	401.409	-8.89955	0.156422	-56.8943	0	0	NO
ENSG00000253190	AC084082.3	C2	118.967	-6.90062	0.120193	-57.4128	0	0	NO
ENSG00000253199	RP11-421P23.1	C2	87.2139	-8.06902	0.164346	-49.0978	0	0	NO
ENSG00000253236	CTD-2313P7.1	C2	74.3279	-8.56119	0.192976	-44.364	0	0	NO
ENSG00000253267	RP11-666I19.2	C2	161.754	-7.94719	0.146666	-54.1857	0	0	NO
ENSG00000253295	RP11-779O18.1	C2	16.4933	-4.91771	0.151266	-32.5104	7.59315e-232	3.57837e-231	NO
ENSG00000253301	RP11-513O17.2	C2	2279.77	-7.47878	0.144274	-51.8373	0	0	NO
ENSG00000253314	LINC00293	C2	328.034	-10.3141	0.199658	-51.659	0	0	NO
ENSG00000253377	RP11-566H8.3	C2	10.3281	-5.60996	0.176234	-31.8324	2.30435e-222	1.0503e-221	NO
ENSG00000253408	RP11-231D20.2	C2	779.284	-8.35916	0.132837	-62.9278	0	0	NO
ENSG00000253455	RP11-770E5.3	C2	49.406	-6.90765	0.16195	-42.6529	0	0	NO
ENSG00000253479	RP11-744J10.3	C2	109.295	-7.86164	0.156597	-50.2029	0	0	NO
ENSG00000253489	RP11-114O8.1	C2	11.4316	-5.51107	0.174237	-31.6298	1.43915e-219	6.49937e-219	NO
ENSG00000253505	CTA-398F10.1	C2	53.7718	-6.938	0.168486	-41.1786	0	0	NO
ENSG00000253513	RP11-6D1.3	C2	11.7148	-4.70252	0.155073	-30.3245	5.4521e-202	2.31288e-201	NO
ENSG00000253557	RP11-1080G15.1	C2	362.181	-8.14777	0.131639	-61.8948	0	0	NO
ENSG00000253577	RP11-100L22.3	C2	40.6844	-6.91558	0.164128	-42.1354	0	0	NO
ENSG00000253634	RP11-587H10.2	C2	50.0442	-8.04236	0.184096	-43.6858	0	0	NO
ENSG00000253643	RP11-561E1.1	C2	416.002	-10.1169	0.176061	-57.4625	0	0	NO
ENSG00000253678	RP11-981G7.3	C2	102.041	-6.49352	0.137699	-47.1575	0	0	NO
ENSG00000253679	KB-1410C5.2	C2	318.19	-9.28744	0.154493	-60.1155	0	0	NO
ENSG00000253695	RP11-177H2.2	C2	88.236	-5.5617	0.0924046	-60.1885	0	0	NO
ENSG00000253711	RP11-787D18.1	C2	80.633	-7.61954	0.157519	-48.3721	0	0	NO
ENSG00000253734	RP11-579E24.1	C2	153.505	-7.02554	0.12692	-55.3542	0	0	NO
ENSG00000253740	KB-1083B1.1	C2	127.976	-8.59325	0.168231	-51.08	0	0	NO
ENSG00000253787	RP11-404L6.2	C1	178.564	-8.90821	0.155067	-57.4475	0	0	NO
ENSG00000253798	AC008694.3	C2	305.001	-9.16701	0.165549	-55.3735	0	0	NO
ENSG00000253799	AB015752.4	C2	61.4239	-5.49284	0.1289	-42.6133	0	0	NO
ENSG00000253868	RP11-959I15.3	C2	166.966	-5.52745	0.12282	-45.0043	0	0	NO
ENSG00000253871	RP11-756K15.2	C2	114.371	-5.85842	0.13874	-42.2258	0	0	NO
ENSG00000253974	NRG1-IT1	C2	248.672	-5.91288	0.0981819	-60.2237	0	0	NO
ENSG00000254018	RP11-785H20.1	C2	26.0106	-2.41528	0.120265	-20.0829	1.04082e-89	2.84895e-89	NO
ENSG00000254027	RP11-363E6.3	C2	657.078	-6.2014	0.0735082	-84.3633	0	0	NO
ENSG00000254066	CTB-181F24.1	C2	168.134	-8.44022	0.167074	-50.5178	0	0	NO
ENSG00000254080	RP11-730G20.1	C2	26.4083	-6.29137	0.164293	-38.2935	0	0	NO
ENSG00000254082	CTD-2024D23.1	C2	59.6567	-6.78754	0.217578	-31.1959	1.21283e-213	5.35934e-213	NO
ENSG00000254111	RP11-150O12.5	C2	130.794	-5.94602	0.0990576	-60.0259	0	0	NO
ENSG00000254119	RP11-705O24.1	C2	450.576	-9.69913	0.173032	-56.0539	0	0	NO
ENSG00000254222	RP11-787D18.2	C2	33.7312	-6.08227	0.144199	-42.1796	0	0	NO
ENSG00000254237	RP11-115J16.2	C2	123.9	-6.87401	0.126884	-54.1755	0	0	NO
ENSG00000254269	CTD-2281E23.2	C2	28.5452	-6.48234	0.162512	-39.8884	0	0	NO
ENSG00000254334	RP11-24P4.1	C2	143.068	-9.07196	0.176554	-51.3836	0	0	NO
ENSG00000254357	RP11-628E19.2	C2	96.4624	-8.33612	0.163883	-50.8664	0	0	NO
ENSG00000254417	ANO1-AS2	C2	41.5701	-6.05146	0.143302	-42.2286	0	0	NO
ENSG00000254451	RP11-560G2.1	C2	276.991	-8.91772	0.15859	-56.2312	0	0	NO
ENSG00000254497	CTD-2560E9.5	C2	74.8259	-7.8228	0.157483	-49.674	0	0	NO
ENSG00000254508	RP11-646J21.5	C2	87.0533	-8.38435	0.171202	-48.9736	0	0	NO
ENSG00000254514	RP11-958J22.3	C2	181.792	-9.2976	0.192483	-48.3034	0	0	NO
ENSG00000254518	RP11-347H15.4	C2	35.2202	-2.27783	0.0865943	-26.3046	1.6983e-152	6.03374e-152	NO
ENSG00000254519	CTD-2210P24.1	C2	905.367	-8.18884	0.161606	-50.6718	0	0	NO
ENSG00000254584	RP1-17K7.2	C2	311.721	-9.43788	0.155311	-60.7677	0	0	NO
ENSG00000254689	RP11-354A14.1	C2	50.7634	-4.81769	0.0894073	-53.8847	0	0	NO
ENSG00000254718	CTD-2184C24.2	C2	645.562	-6.33074	0.0762377	-83.0394	0	0	NO
ENSG00000254823	RP11-109E10.1	C2	201.008	-9.38004	0.168034	-55.8224	0	0	NO
ENSG00000254863	RP11-831A10.2	C2	193.546	-8.40787	0.143387	-58.6375	0	0	NO
ENSG00000254960	KIRREL3-AS2	C2	181.016	-9.55051	0.171476	-55.6959	0	0	NO
ENSG00000255101	RP11-412B14.1	C2	65.3757	-0.149497	0.108996	-1.37158	0.170194	0.21232	NO
ENSG00000255120	RP11-770G2.4	C2	91.7642	-6.38515	0.128642	-49.6352	0	0	NO
ENSG00000255125	RP11-685M7.5	C2	13.5617	-4.20786	0.143353	-29.3531	2.18454e-189	8.85685e-189	NO
ENSG00000255133	RP11-646J21.2	C2	27.4187	-5.88186	0.152362	-38.6045	0	0	NO
ENSG00000255150	EID3	C1	2206.44	-3.65854	0.0553976	-66.0415	0	0	NO
ENSG00000255181	CCDC166	C1	104.072	-6.68508	0.119881	-55.7644	0	0	NO
ENSG00000255226	CTD-2210P24.3	C2	45.7773	-0.679959	0.122196	-5.56448	2.62931e-08	4.01572e-08	NO
ENSG00000255236	CTD-2655K5.1	C2	175.322	-6.59372	0.0998031	-66.0673	0	0	NO
ENSG00000255269	RP11-702F3.4	C2	69.5981	-6.32562	0.127947	-49.4393	0	0	NO
ENSG00000255332	RP11-201M22.1	C2	134.261	-9.15252	0.169178	-54.1001	0	0	NO
ENSG00000255359	RP11-17A1.2	C1	515.795	-9.60346	0.175288	-54.7868	0	0	NO
ENSG00000255375	RP1-65P5.5	C2	33.0732	-5.92587	0.174407	-33.9772	4.83055e-253	2.43673e-252	NO
ENSG00000255420	RP11-236J17.3	C2	347.039	-9.50307	0.151383	-62.7748	0	0	NO
ENSG00000255458	RP11-539G18.2	C2	479.345	-4.84063	0.0548564	-88.2419	0	0	NO
ENSG00000255507	RP11-535A19.2	C2	421.319	-6.75442	0.0927514	-72.8229	0	0	NO
ENSG00000255546	RP11-168K9.1	C2	56.2135	-8.32003	0.182275	-45.6454	0	0	NO
ENSG00000255568	BRWD1-IT2	C2	967.587	-5.79757	0.0685158	-84.6166	0	0	NO
ENSG00000255571	CTD-2335A18.1	C2	1149.44	-2.99791	0.110052	-27.2408	2.13584e-163	7.89272e-163	NO
ENSG00000255649	RP11-502N13.2	C2	385.186	-7.0618	0.0999527	-70.6514	0	0	NO
ENSG00000255652	RP11-313F23.4	C2	41.6646	-2.04373	0.101991	-20.0383	2.55137e-89	6.9677e-89	NO
ENSG00000255666	RP11-867G2.6	C2	65.515	-4.89295	0.168231	-29.0848	5.59099e-186	2.24056e-185	NO
ENSG00000255679	JRKL-AS1	C2	13.3719	-5.30077	0.164848	-32.1555	7.38938e-227	3.41695e-226	NO
ENSG00000255790	RP11-711K1.7	C2	61.9816	-5.82282	0.123854	-47.0135	0	0	NO
ENSG00000255829	RP11-20D14.3	C2	25.082	-1.56321	0.12079	-12.9416	2.62031e-38	5.3634e-38	NO
ENSG00000256115	RP11-319E16.1	C2	203.858	-6.00348	0.095183	-63.073	0	0	NO
ENSG00000256389	RP11-606D9.1	C2	20.2427	-6.01685	0.176093	-34.1686	7.0761e-256	3.60093e-255	NO
ENSG00000256442	RP11-705C15.4	C2	476.51	-7.32893	0.115488	-63.4607	0	0	NO
ENSG00000256560	RP11-256L11.1	C2	181.192	-8.73854	0.166121	-52.6035	0	0	NO
ENSG00000256596	RP11-522N14.2	C2	190.341	-4.83209	0.101446	-47.6323	0	0	NO
ENSG00000256660	CLEC12B	C1	647.727	-5.32459	0.104062	-51.1673	0	0	NO
ENSG00000256684	RP11-49K4.2	C2	22.9125	-6.8191	0.185323	-36.7957	2.16618e-296	1.24492e-295	NO
ENSG00000256732	RP11-407A16.3	C2	94.8323	-8.14569	0.173631	-46.9138	0	0	NO
ENSG00000256750	RP11-3L23.2	C2	108.914	-8.97936	0.168583	-53.2636	0	0	NO
ENSG00000256803	RP11-133L14.5	C2	164.19	-6.18559	0.0950847	-65.0535	0	0	NO
ENSG00000256862	RP11-664D1.1	C2	246.879	-5.00746	0.154487	-32.4135	1.76906e-230	8.29098e-230	NO
ENSG00000256888	RP13-81N3.2	C2	116.812	-8.45962	0.164886	-51.3057	0	0	NO
ENSG00000256906	RP11-474D1.2	C2	251.665	-9.54645	0.162071	-58.9031	0	0	NO
ENSG00000256944	RP11-881M11.1	C2	123.185	-8.01764	0.146819	-54.6092	0	0	NO
ENSG00000257009	RP11-685B13.2	C2	28.548	-7.27181	0.180667	-40.2497	0	0	NO
ENSG00000257069	RP11-783K16.10	C2	9581.99	-11.762	0.134361	-87.5407	0	0	NO
ENSG00000257137	RP11-845M18.3	C2	221.603	-9.42244	0.164025	-57.4452	0	0	NO
ENSG00000257467	RP11-121G22.3	C2	75.934	-6.21983	0.153988	-40.3916	0	0	NO
ENSG00000257599	RP11-677C1.2	C1	110.35	-1.46526	0.126623	-11.5718	5.72675e-31	1.10874e-30	NO
ENSG00000257612	RP11-384J4.1	C2	116.453	-6.42316	0.11115	-57.7882	0	0	NO
ENSG00000257698	RP11-620J15.3	C2	2495.12	-3.82807	0.0528428	-72.4427	0	0	NO
ENSG00000257711	RP11-482D24.2	C2	340.058	-6.20366	0.0932179	-66.5501	0	0	NO
ENSG00000257741	RP11-540D4.3	C2	106.336	-8.65596	0.173078	-50.0118	0	0	NO
ENSG00000257748	RP11-966I7.3	C2	34.0172	-6.94777	0.170994	-40.6317	0	0	NO
ENSG00000257756	RP11-776A13.3	C2	31.4802	-7.42485	0.179077	-41.4618	0	0	NO
ENSG00000257771	RP11-70F11.8	C2	404.121	-8.93922	0.138383	-64.5978	0	0	NO
ENSG00000257784	RP11-630C16.1	C2	223.322	-9.32904	0.176432	-52.8761	0	0	NO
ENSG00000257860	RP11-552I14.1	C1	155.696	-9.37552	0.173547	-54.023	0	0	NO
ENSG00000257906	RP1-90J4.1	C2	116.204	-6.96579	0.126435	-55.0938	0	0	NO
ENSG00000257943	RP11-167N24.3	C2	52.5104	-6.43792	0.15263	-42.1798	0	0	NO
ENSG00000257987	RP11-579D7.1	C1	312.991	-4.72135	0.0960042	-49.1785	0	0	NO
ENSG00000258026	RP11-543H12.1	C2	105.595	-8.67118	0.194787	-44.5163	0	0	NO
ENSG00000258038	CTD-2384A14.1	C2	124.014	-1.08937	0.0804553	-13.54	9.07618e-42	1.90092e-41	NO
ENSG00000258066	RP11-781A6.1	C2	68.2331	-5.94886	0.127512	-46.6533	0	0	NO
ENSG00000258068	RP11-328C8.5	C2	35.4044	-6.78093	0.167055	-40.5911	0	0	NO
ENSG00000258220	RP11-38F22.1	C2	183.311	-8.36801	0.147231	-56.8358	0	0	NO
ENSG00000258223	PRSS58	C1	577.05	-10.1198	0.17869	-56.6332	0	0	NO
ENSG00000258256	RP11-219B4.5	C1	160.538	-3.99911	0.0837356	-47.7588	0	0	NO
ENSG00000258279	LOC283404	C2	115.028	-6.16643	0.124924	-49.3613	0	0	NO
ENSG00000258285	RP11-103B5.2	C2	169.544	-8.24625	0.145362	-56.729	0	0	NO
ENSG00000258390	RP11-1070N10.4	C2	125.417	-8.07792	0.145615	-55.4744	0	0	NO
ENSG00000258413	RP11-665C16.6	C2	167.871	-6.85183	0.156688	-43.7291	0	0	NO
ENSG00000258487	RP11-99L13.1	C2	33.4613	-5.89811	0.148919	-39.6063	0	0	NO
ENSG00000258502	RP11-783L4.1	C2	60.5219	-7.1603	0.160013	-44.7482	0	0	NO
ENSG00000258526	RP11-111A21.1	C2	181.993	-4.91642	0.0840207	-58.5144	0	0	NO
ENSG00000258553	RP11-16B13.1	C2	31.9706	-4.8785	0.111108	-43.9077	0	0	NO
ENSG00000258556	CTD-2568P8.1	C2	75.8823	-7.04121	0.13807	-50.9975	0	0	NO
ENSG00000258573	RP11-14J7.6	C2	333.577	-8.40184	0.131245	-64.0166	0	0	NO
ENSG00000258583	RP11-112J1.2	C2	161.214	-7.39995	0.128902	-57.4076	0	0	NO
ENSG00000258584	FAM181A-AS1	C2	605.748	-8.51283	0.164124	-51.8684	0	0	NO
ENSG00000258633	RP11-857B24.1	C2	21.7248	-4.49056	0.126608	-35.4681	1.52627e-275	8.23451e-275	NO
ENSG00000258642	RP11-219E7.2	C2	246.296	-8.31657	0.162787	-51.0885	0	0	NO
ENSG00000258647	RP11-304N14.2	C2	2449.58	-8.93711	0.15353	-58.2107	0	0	NO
ENSG00000258654	RP11-509A17.3	C2	90.6938	-2.83546	0.106108	-26.7225	2.57716e-157	9.31244e-157	NO
ENSG00000258678	RP11-1078H9.1	C2	25.3696	-6.46802	0.164613	-39.2921	0	0	NO
ENSG00000258713	C20orf141	C1	804.49	-8.6173	0.149121	-57.7874	0	0	NO
ENSG00000258716	RP11-661G16.2	C2	221.216	-9.48877	0.171597	-55.2968	0	0	NO
ENSG00000258725	AC068831.8	C2	1372.87	-7.66109	0.0773674	-99.0222	0	0	NO
ENSG00000258731	RP11-547D23.1	C2	219.906	-6.52025	0.103517	-62.987	0	0	NO
ENSG00000258785	CTD-2643K12.2	C2	45.055	-3.10958	0.106521	-29.1923	2.42949e-187	9.78889e-187	NO
ENSG00000258820	RP11-293M10.2	C2	37.0627	-6.62971	0.156059	-42.482	0	0	NO
ENSG00000258843	RP11-286O18.1	C2	138.119	-8.83357	0.176248	-50.1201	0	0	NO
ENSG00000258874	RP11-232C2.2	C2	143.775	-9.22061	0.2064	-44.6734	0	0	NO
ENSG00000258882	CTD-2277K2.1	C2	72.1164	-6.10791	0.106853	-57.1617	0	0	NO
ENSG00000258909	RP11-164C12.2	C2	168.777	-9.08816	0.182046	-49.9223	0	0	NO
ENSG00000258928	RP11-463J10.2	C1	74.5525	-7.74485	0.160027	-48.3971	0	0	NO
ENSG00000258949	RP11-857B24.5	C2	75.5535	-4.14438	0.0892847	-46.4176	0	0	NO
ENSG00000258957	RP11-363J20.1	C2	253.355	-5.10443	0.0703378	-72.5702	0	0	NO
ENSG00000258977	RP11-799P8.1	C2	200.515	-6.14912	0.143573	-42.8293	0	0	NO
ENSG00000258992	TSPY1	C1	96.8137	-1.87927	0.181785	-10.3379	4.74864e-25	8.7453e-25	NO
ENSG00000259011	RP11-2C7.1	C2	70.5615	-6.65492	0.144086	-46.187	0	0	NO
ENSG00000259023	LINC00524	C2	18.144	-4.60623	0.159287	-28.9179	7.11063e-184	2.83112e-183	NO
ENSG00000259076	RP11-973N13.3	C2	43.0587	-5.53866	0.114936	-48.1892	0	0	NO
ENSG00000259082	RP11-168L7.3	C2	248.192	-9.64732	0.175715	-54.9033	0	0	NO
ENSG00000259107	CTD-2128A3.1	C2	63.7388	-6.96434	0.193514	-35.9888	1.25365e-283	6.93974e-283	NO
ENSG00000259126	RP11-99L13.2	C2	10.6701	-1.64877	0.123547	-13.3454	1.26066e-40	2.61982e-40	NO
ENSG00000259150	RP11-1084I9.3	C2	333.093	-9.63867	0.1846	-52.2137	0	0	NO
ENSG00000259163	RP11-1078H9.5	C2	143.227	-5.89292	0.109215	-53.9571	0	0	NO
ENSG00000259176	RP11-69H14.6	C2	1324.5	-11.4871	0.166741	-68.8921	0	0	NO
ENSG00000259188	CTD-2647E9.3	C2	136.888	-7.85886	0.158076	-49.7156	0	0	NO
ENSG00000259209	RP5-991G20.2	C2	35.4182	-0.533329	0.0675795	-7.89188	2.97661e-15	4.98503e-15	NO
ENSG00000259213	CTD-2071N1.1	C2	173.39	-9.40324	0.200373	-46.9286	0	0	NO
ENSG00000259218	RP11-429B14.2	C2	52.5102	-7.52193	0.166958	-45.0527	0	0	NO
ENSG00000259245	RP11-684B21.1	C2	249.094	-8.86479	0.149462	-59.3114	0	0	NO
ENSG00000259256	RP11-838N2.3	C2	21.2841	-3.98513	0.130454	-30.5481	5.98682e-205	2.56812e-204	NO
ENSG00000259274	CTD-2501E16.2	C2	28.6947	-4.49205	0.106581	-42.1466	0	0	NO
ENSG00000259281	CTD-2632K10.1	C2	172.905	-8.69057	0.163254	-53.2335	0	0	NO
ENSG00000259282	RP11-143C19.1	C2	76.612	-7.00469	0.153183	-45.7277	0	0	NO
ENSG00000259316	CTD-2116N17.1	C1	131.64	-5.89692	0.0980254	-60.1571	0	0	NO
ENSG00000259320	RP11-183E24.2	C2	40.8993	-7.83343	0.1772	-44.2068	0	0	NO
ENSG00000259361	RP11-210M15.3	C2	588.712	-10.0027	0.179766	-55.6429	0	0	NO
ENSG00000259390	RP11-27M9.1	C2	41.3552	-7.46276	0.184767	-40.3901	0	0	NO
ENSG00000259434	RP11-720L8.1	C2	18.7003	-1.10025	0.118805	-9.26098	2.02569e-20	3.57523e-20	NO
ENSG00000259482	RP11-219B17.2	C2	98.0123	-8.84427	0.17813	-49.6507	0	0	NO
ENSG00000259485	CTD-2147F2.1	C2	52.2079	-0.0356069	0.105395	-0.337844	0.735481	0.832389	NO
ENSG00000259553	AC140725.4	C2	28.7907	-3.79807	0.0883484	-42.9897	0	0	NO
ENSG00000259587	RP11-463I20.2	C2	39.949	-4.5812	0.112184	-40.8365	0	0	NO
ENSG00000259588	RP11-552E10.1	C2	21.9558	-3.72765	0.127878	-29.1501	8.33899e-187	3.35474e-186	NO
ENSG00000259591	RP11-554D20.1	C2	143.863	-8.27844	0.153366	-53.9784	0	0	NO
ENSG00000259611	CTD-2544M6.2	C2	54.7658	-6.37728	0.142803	-44.658	0	0	NO
ENSG00000259666	RP11-307C19.3	C2	234.284	-7.05572	0.105441	-66.9163	0	0	NO
ENSG00000259697	RP11-299H22.1	C2	331.975	-9.65543	0.170095	-56.7651	0	0	NO
ENSG00000259700	RP11-485O10.3	C2	234.959	-9.27401	0.158597	-58.4755	0	0	NO
ENSG00000259701	RP11-108K3.3	C2	38.8039	-6.27718	0.154202	-40.7074	0	0	NO
ENSG00000259717	RP11-736N17.6	C2	86.8802	-5.61576	0.109385	-51.3396	0	0	NO
ENSG00000259720	RP11-348B17.1	C2	45.308	-7.41913	0.161678	-45.8884	0	0	NO
ENSG00000259783	RP11-1006G14.2	C2	138.252	-5.7932	0.0839644	-68.9959	0	0	NO
ENSG00000259786	CTD-2118P12.1	C2	306.444	-6.08234	0.122067	-49.8278	0	0	NO
ENSG00000259831	RP11-120J20.4	C2	611.006	-8.55539	0.136106	-62.8584	0	0	NO
ENSG00000259905	PWRN1	C2	1419.29	-5.02722	0.0896736	-56.0613	0	0	NO
ENSG00000259907	RP6-91H8.2	C2	586.43	-8.5394	0.154368	-55.3186	0	0	NO
ENSG00000259928	RP11-218M11.1	C2	456.179	-5.77402	0.0868661	-66.4704	0	0	NO
ENSG00000260021	RP11-480I12.10	C2	117.869	-8.10776	0.148279	-54.6792	0	0	NO
ENSG00000260026	CTD-2015G9.1	C2	205.771	-9.38632	0.174173	-53.8907	0	0	NO
ENSG00000260071	RP11-418I22.2	C2	33.8512	-3.84109	0.114941	-33.4179	7.54612e-245	3.71018e-244	NO
ENSG00000260073	RP11-488I20.9	C2	121.238	-3.11872	0.137393	-22.6993	4.54927e-114	1.3897e-113	NO
ENSG00000260094	RP11-240E19.1	C2	35.1766	-5.2456	0.13267	-39.5388	0	0	NO
ENSG00000260125	RP11-31E22.1	C2	214.274	-8.69581	0.154527	-56.2738	0	0	NO
ENSG00000260132	LA16c-312E8.2	C2	40.5739	-5.38172	0.126858	-42.4233	0	0	NO
ENSG00000260172	RP11-358M11.3	C2	63.3091	-2.34263	0.115499	-20.2826	1.83094e-91	5.05363e-91	NO
ENSG00000260198	RP11-441F2.2	C2	130.567	-5.24157	0.11616	-45.1237	0	0	NO
ENSG00000260213	RP11-303E16.3	C2	209.601	-4.6486	0.0625236	-74.3495	0	0	NO
ENSG00000260268	RP11-152O14.2	C2	1951.28	-11.3231	0.194655	-58.1703	0	0	NO
ENSG00000260281	RP11-329J18.2	C2	732.241	-6.56452	0.0977777	-67.1372	0	0	NO
ENSG00000260286	RP3-369A17.5	C1	80.4926	-7.24194	0.15956	-45.387	0	0	NO
ENSG00000260288	RP11-24M17.4	C2	204.274	-4.41404	0.0761461	-57.968	0	0	NO
ENSG00000260305	RP11-356B18.2	C2	524.378	-9.51528	0.167417	-56.836	0	0	NO
ENSG00000260338	RP11-124K4.1	C2	274.946	-9.02262	0.178167	-50.6413	0	0	NO
ENSG00000260422	RP1-155D22.2	C2	181.489	-9.16992	0.164875	-55.6173	0	0	NO
ENSG00000260423	RP13-735L24.1	C2	818.432	-2.61397	0.0739059	-35.3689	5.14053e-274	2.75814e-273	NO
ENSG00000260433	RP11-202D1.2	C2	260.196	-9.72707	0.165897	-58.633	0	0	NO
ENSG00000260450	RP11-523L20.1	C2	31.2452	-6.65185	0.174007	-38.2274	0	0	NO
ENSG00000260456	C16orf95	C1	925.863	-4.67927	0.0626574	-74.6802	0	0	NO
ENSG00000260469	RP11-8P11.3	C2	98.5197	-1.34291	0.101222	-13.267	3.59498e-40	7.45065e-40	NO
ENSG00000260475	RP11-85A1.3	C2	118.831	-5.10191	0.0668285	-76.3433	0	0	NO
ENSG00000260498	RP4-536B24.4	C2	42.8517	-5.64957	0.125867	-44.8852	0	0	NO
ENSG00000260519	RP11-109E24.2	C2	71.112	-6.44554	0.122018	-52.8245	0	0	NO
ENSG00000260551	PWRN2	C2	614.932	-9.75446	0.139927	-69.7109	0	0	NO
ENSG00000260613	RP3-522J7.6	C2	92.6694	-5.09108	0.0799597	-63.6705	0	0	NO
ENSG00000260614	RP11-491F9.1	C2	93.6205	-2.53938	0.0709545	-35.7888	1.64703e-280	9.0329e-280	NO
ENSG00000260624	RP11-24D15.1	C2	117.594	-8.80648	0.183743	-47.9282	0	0	NO
ENSG00000260650	RP11-403P17.2	C2	3698.8	-13.0893	0.150704	-86.8541	0	0	NO
ENSG00000260721	AF067845.1	C2	105.516	-7.18421	0.135328	-53.0873	0	0	NO
ENSG00000260737	RP11-18F14.1	C2	395.918	-10.0369	0.171521	-58.5168	0	0	NO
ENSG00000260750	RP11-482M8.1	C2	71.2733	-4.31296	0.0796168	-54.1714	0	0	NO
ENSG00000260785	RP11-879D6.1	C2	123.04	-8.86442	0.172293	-51.4497	0	0	NO
ENSG00000260830	RP11-524O1.4	C2	165.179	-5.08527	0.0686667	-74.0572	0	0	NO
ENSG00000260854	CTD-2144E22.8	C2	99.4572	-6.40876	0.132338	-48.4272	0	0	NO
ENSG00000260857	RP11-80F22.2	C2	318.781	-6.11048	0.113696	-53.744	0	0	NO
ENSG00000260907	AC008088.4	C2	309.962	-5.14627	0.087741	-58.653	0	0	NO
ENSG00000260926	RP11-380D11.2	C2	51.9977	-6.44302	0.136282	-47.2773	0	0	NO
ENSG00000260932	RP11-483P21.6	C2	65.7962	-5.22661	0.0930814	-56.1509	0	0	NO
ENSG00000260955	RP11-30L15.6	C2	129.493	-4.19091	0.0707719	-59.2172	0	0	NO
ENSG00000261013	CTD-2050B12.1	C2	54.8393	-6.60342	0.132635	-49.7864	0	0	NO
ENSG00000261024	GS1-279B7.1	C2	51.1686	-6.57691	0.146011	-45.0438	0	0	NO
ENSG00000261038	RP1-149C7.1	C2	79.2792	-5.18952	0.110146	-47.1147	0	0	NO
ENSG00000261078	RP11-481J2.1	C2	20.9141	-5.49991	0.165659	-33.2002	1.07117e-241	5.21127e-241	NO
ENSG00000261080	RP1-166H4.2	C2	203.571	-9.31179	0.168268	-55.3391	0	0	NO
ENSG00000261156	RP11-215E13.1	C2	76.92	-2.82993	0.118678	-23.8454	1.13067e-125	3.62756e-125	NO
ENSG00000261166	RP11-775H9.3	C2	88.6177	-5.98973	0.149629	-40.0307	0	0	NO
ENSG00000261177	RP11-805I24.1	C2	513.477	-10.1212	0.188429	-53.7139	0	0	NO
ENSG00000261190	RP11-152O14.5	C1	104.774	-8.87372	0.177394	-50.0227	0	0	NO
ENSG00000261194	RP11-704C2.1	C2	77.3407	-7.17124	0.212846	-33.6921	7.53712e-249	3.75148e-248	NO
ENSG00000261202	RP3-496C20.1	C2	359.295	-6.7993	0.0855844	-79.4456	0	0	NO
ENSG00000261226	RP11-830F9.7	C2	138.436	-1.80745	0.111095	-16.2695	1.62478e-59	3.79126e-59	NO
ENSG00000261275	RP11-760D2.11	C2	1958.51	-9.15627	0.14337	-63.8645	0	0	NO
ENSG00000261296	RP11-299H22.6	C2	434.682	-7.18522	0.136619	-52.5932	0	0	NO
ENSG00000261302	RP11-343H19.1	C2	90.7746	-5.20283	0.0736218	-70.6697	0	0	NO
ENSG00000261318	RP11-653J6.1	C2	61.5326	-6.32439	0.129905	-48.6849	0	0	NO
ENSG00000261319	RP11-279O17.1	C2	253.371	-2.90751	0.101273	-28.7096	2.8941e-181	1.1418e-180	NO
ENSG00000261341	CTD-2568A17.1	C2	613.794	-6.91119	0.0918571	-75.2385	0	0	NO
ENSG00000261368	RP11-96B5.4	C2	44.5759	-7.08794	0.187972	-37.7075	0	0	NO
ENSG00000261394	RP11-165M1.3	C2	363.921	-9.87375	0.172471	-57.2489	0	0	NO
ENSG00000261398	RP11-244B22.6	C2	188.284	-8.21657	0.138491	-59.3294	0	0	NO
ENSG00000261439	CTD-2050B12.2	C2	189.599	-8.57948	0.149713	-57.3063	0	0	NO
ENSG00000261441	RP11-217B1.2	C2	305.105	-5.37917	0.080674	-66.6778	0	0	NO
ENSG00000261442	RP11-709D24.6	C2	82.8705	-5.06295	0.0964764	-52.4787	0	0	NO
ENSG00000261465	RP11-626G11.5	C2	113.291	-3.93398	0.0586916	-67.028	0	0	NO
ENSG00000261466	RP11-23E10.2	C2	32.1714	-5.14978	0.152389	-33.7938	2.4357e-250	1.21608e-249	NO
ENSG00000261514	RP11-527L4.2	C1	91.0802	-3.8077	0.0938013	-40.5933	0	0	NO
ENSG00000261558	CTD-2291D10.2	C2	160.103	-7.1627	0.147125	-48.6846	0	0	NO
ENSG00000261595	RP11-426L16.9	C2	264.09	-8.52734	0.125095	-68.1668	0	0	NO
ENSG00000261615	CTD-2291D10.1	C2	106.039	-5.54739	0.11384	-48.7296	0	0	NO
ENSG00000261638	RP11-700H13.1	C2	33.9082	-6.31587	0.156201	-40.4342	0	0	NO
ENSG00000261683	RP11-359J23.1	C2	168.763	-5.52221	0.153634	-35.9439	6.29375e-283	3.47739e-282	NO
ENSG00000261697	RP11-178L8.5	C2	182.48	-7.50128	0.113894	-65.8621	0	0	NO
ENSG00000261738	RP11-945C19.1	C2	211.513	-9.105	0.159063	-57.2416	0	0	NO
ENSG00000261749	RP11-152O14.1	C2	162.751	-8.46767	0.149337	-56.7018	0	0	NO
ENSG00000261754	CTC-523E23.1	C2	1084.29	-6.00868	0.10083	-59.5919	0	0	NO
ENSG00000261758	RP11-102M11.2	C2	112.442	-6.2478	0.0964175	-64.7994	0	0	NO
ENSG00000261800	RP11-244B22.11	C2	88.1181	-3.17048	0.117924	-26.8858	3.21537e-159	1.16972e-158	NO
ENSG00000261803	RP11-434E6.2	C2	544.217	-9.54692	0.188868	-50.5481	0	0	NO
ENSG00000262031	RP11-63A1.2	C2	72.5576	-7.54178	0.161075	-46.8217	0	0	NO
ENSG00000262155	RP11-266L9.5	C2	274.817	-5.16746	0.0676245	-76.414	0	0	NO
ENSG00000262352	AP005530.1	C2	242.836	-9.25135	0.155658	-59.434	0	0	NO
ENSG00000262395	RP11-515E23.2	C2	45.1618	-7.42927	0.18627	-39.8843	0	0	NO
ENSG00000262454	RP11-65J21.3	C2	392.889	-5.4523	0.0866096	-62.9526	0	0	NO
ENSG00000262772	RP11-353N14.2	C2	263.509	-6.04657	0.113723	-53.1694	0	0	NO
ENSG00000262874	CTD-2616J11.4	C1	824.79	-2.80644	0.0808578	-34.7083	5.90658e-264	3.08084e-263	NO
ENSG00000262880	RP11-104H15.7	C2	458.172	-10.0672	0.141382	-71.2055	0	0	NO
ENSG00000263063	RP11-388C12.1	C2	68.5764	-4.18339	0.0786147	-53.2139	0	0	NO
ENSG00000263089	RP11-166P13.4	C2	939.681	-6.61165	0.0972695	-67.9725	0	0	NO
ENSG00000263201	CTC-479C5.6	C2	113.14	-7.08814	0.116154	-61.0236	0	0	NO
ENSG00000263279	RP11-109M19.1	C2	71.3187	-7.78052	0.165693	-46.9574	0	0	NO

## Sheet: Suppl Table 6
Table S6. Pathway enrichment analysis of cancer-testis genes down-regulated in the TGCT samples from TCGA.
ID	Description	GeneRatio	BgRatio	geneID	Count	P
GO:0007283	spermatogenesis	137/538	144/621	SLC22A16/YBX2/PRSS21/SOX30/SPO11/MSH4/SPA17/MOV10L1/SPAG6/FKBP6/NME8/DAZL/TDRD1/CATSPERG/DMC1/TAF7L/AURKC/THEG/FSCN3/GALNTL5/DDX25/ACRBP/MAK/SLC26A8/MORC1/ROPN1B/PCSK4/ZNF541/TNP1/SPACA1/INSL6/PRM2/TCP11/PIWIL1/ACSBG2/CCT6B/ATP1A4/TESMIN/RNF17/CCNA1/TEX15/TSGA10/MYCBPAP/ODF2/DMRT1/KNL1/BRDT/MNS1/SYCP3/DIAPH3/ZMYND15/DMRTC2/AZIN2/MAEL/ADCY10/OAZ3/HORMAD1/NUP210L/SPATA16/CABS1/SPATA9/HIST1H2BA/CNBD…	137	0.000189604
GO:0048232	male gamete generation	137/538	144/621	SLC22A16/YBX2/PRSS21/SOX30/SPO11/MSH4/SPA17/MOV10L1/SPAG6/FKBP6/NME8/DAZL/TDRD1/CATSPERG/DMC1/TAF7L/AURKC/THEG/FSCN3/GALNTL5/DDX25/ACRBP/MAK/SLC26A8/MORC1/ROPN1B/PCSK4/ZNF541/TNP1/SPACA1/INSL6/PRM2/TCP11/PIWIL1/ACSBG2/CCT6B/ATP1A4/TESMIN/RNF17/CCNA1/TEX15/TSGA10/MYCBPAP/ODF2/DMRT1/KNL1/BRDT/MNS1/SYCP3/DIAPH3/ZMYND15/DMRTC2/AZIN2/MAEL/ADCY10/OAZ3/HORMAD1/NUP210L/SPATA16/CABS1/SPATA9/HIST1H2BA/CNBD…	137	0.000189604
GO:0006417	regulation of translation	4/27	14/745	LIN28A/IGF2BP1/LIN28B/IGF2BP3	4	0.00107296
GO:0031050	dsRNA fragmentation	2/27	2/745	LIN28A/LIN28B	2	0.00126651
GO:0031054	pre-miRNA processing	2/27	2/745	LIN28A/LIN28B	2	0.00126651
GO:0032196	transposition	2/27	2/745	L1TD1/VRTN	2	0.00126651
GO:0034248	regulation of cellular amide metabolic process	4/27	14/745	LIN28A/IGF2BP1/LIN28B/IGF2BP3	4	0.00107296
GO:0034661	ncRNA catabolic process	2/27	2/745	LIN28A/LIN28B	2	0.00126651
GO:0035196	production of miRNAs involved in gene silencing by miRNA	2/27	2/745	LIN28A/LIN28B	2	0.00126651
GO:0040029	regulation of gene expression, epigenetic	4/27	13/745	PRDM14/LIN28A/MBD3L5/LIN28B	4	0.000785916
GO:0043331	response to dsRNA	2/27	2/745	LIN28A/LIN28B	2	0.00126651
GO:0050804	modulation of synaptic transmission	2/27	2/745	GIP/NANOGNB	2	0.00126651
GO:0060484	lung-associated mesenchyme development	2/27	2/745	DPPA4/DPPA2	2	0.00126651
GO:0070918	production of small RNA involved in gene silencing by RNA	2/27	2/745	LIN28A/LIN28B	2	0.00126651
GO:0071359	cellular response to dsRNA	2/27	2/745	LIN28A/LIN28B	2	0.00126651
GO:0060485	mesenchyme development	3/27	8/745	DPPA4/DPPA2/TSPY3	3	0.00211099
GO:0010608	posttranscriptional regulation of gene expression	4/27	17/745	LIN28A/IGF2BP1/LIN28B/IGF2BP3	4	0.00236571
GO:0010586	miRNA metabolic process	2/27	3/745	LIN28A/LIN28B	2	0.00371429
GO:0016441	posttranscriptional gene silencing	2/27	3/745	LIN28A/LIN28B	2	0.00371429
GO:0031123	RNA 3'-end processing	2/27	3/745	LIN28A/LIN28B	2	0.00371429
GO:0035194	posttranscriptional gene silencing by RNA	2/27	3/745	LIN28A/LIN28B	2	0.00371429
GO:0035195	gene silencing by miRNA	2/27	3/745	LIN28A/LIN28B	2	0.00371429
GO:0042035	regulation of cytokine biosynthetic process	2/27	3/745	IGF2BP1/IGF2BP3	2	0.00371429
GO:0042089	cytokine biosynthetic process	2/27	3/745	IGF2BP1/IGF2BP3	2	0.00371429
GO:0042107	cytokine metabolic process	2/27	3/745	IGF2BP1/IGF2BP3	2	0.00371429
GO:0044030	regulation of DNA methylation	2/27	3/745	DPPA3/PRDM14	2	0.00371429

## Sheet: Suppl Table 7
Table S7. Pathway enrichment analysis of cancer-testis genes up-regulated in the TGCT samples from TCGA.
ID	Description	GeneRatio	BgRatio	geneID	Count	P
GO:0017148	negative regulation of translation	5/19	6/621	LIN28A/IGF2BP3/IGF2BP1/LIN28B/TRIM71	5	9.03828e-08
GO:0034249	negative regulation of cellular amide metabolic process	5/19	6/621	LIN28A/IGF2BP3/IGF2BP1/LIN28B/TRIM71	5	9.03828e-08
GO:0019827	stem cell population maintenance	4/19	6/621	DPPA4/LIN28A/IGF2BP1/DPPA2	4	9.10877e-06
GO:0098727	maintenance of cell number	4/19	6/621	DPPA4/LIN28A/IGF2BP1/DPPA2	4	9.10877e-06
GO:0006417	regulation of translation	5/19	13/621	LIN28A/IGF2BP3/IGF2BP1/LIN28B/TRIM71	5	1.69507e-05
GO:0034248	regulation of cellular amide metabolic process	5/19	13/621	LIN28A/IGF2BP3/IGF2BP1/LIN28B/TRIM71	5	1.69507e-05
GO:0010586	miRNA metabolic process	3/19	3/621	LIN28A/LIN28B/TRIM71	3	2.4395e-05
GO:0016441	posttranscriptional gene silencing	3/19	3/621	LIN28A/LIN28B/TRIM71	3	2.4395e-05
GO:0035194	posttranscriptional gene silencing by RNA	3/19	3/621	LIN28A/LIN28B/TRIM71	3	2.4395e-05
GO:0035195	gene silencing by miRNA	3/19	3/621	LIN28A/LIN28B/TRIM71	3	2.4395e-05
GO:0010608	posttranscriptional regulation of gene expression	5/19	15/621	LIN28A/IGF2BP3/IGF2BP1/LIN28B/TRIM71	5	3.80574e-05
GO:0031050	dsRNA fragmentation	2/19	2/621	LIN28A/LIN28B	2	0.000888266
GO:0031054	pre-miRNA processing	2/19	2/621	LIN28A/LIN28B	2	0.000888266
GO:0032196	transposition	2/19	2/621	VRTN/L1TD1	2	0.000888266
GO:0034661	ncRNA catabolic process	2/19	2/621	LIN28A/LIN28B	2	0.000888266
GO:0035019	somatic stem cell population maintenance	2/19	2/621	DPPA4/LIN28A	2	0.000888266
GO:0035196	production of miRNAs involved in gene silencing by miRNA	2/19	2/621	LIN28A/LIN28B	2	0.000888266
GO:0042035	regulation of cytokine biosynthetic process	2/19	2/621	IGF2BP3/IGF2BP1	2	0.000888266
GO:0042089	cytokine biosynthetic process	2/19	2/621	IGF2BP3/IGF2BP1	2	0.000888266
GO:0042107	cytokine metabolic process	2/19	2/621	IGF2BP3/IGF2BP1	2	0.000888266
GO:0043331	response to dsRNA	2/19	2/621	LIN28A/LIN28B	2	0.000888266
GO:0060147	regulation of posttranscriptional gene silencing	2/19	2/621	LIN28A/TRIM71	2	0.000888266
GO:0060484	lung-associated mesenchyme development	2/19	2/621	DPPA4/DPPA2	2	0.000888266
GO:0060964	regulation of gene silencing by miRNA	2/19	2/621	LIN28A/TRIM71	2	0.000888266
GO:0060966	regulation of gene silencing by RNA	2/19	2/621	LIN28A/TRIM71	2	0.000888266
GO:0070918	production of small RNA involved in gene silencing by RNA	2/19	2/621	LIN28A/LIN28B	2	0.000888266
GO:0071359	cellular response to dsRNA	2/19	2/621	LIN28A/LIN28B	2	0.000888266
GO:0072089	stem cell proliferation	2/19	2/621	DPPA2/TRIM71	2	0.000888266
GO:0040029	regulation of gene expression, epigenetic	2/19	10/621	LIN28A/LIN28B/TRIM71	3	0.002552
GO:0031123	RNA 3'-end processing	2/19	3/621	LIN28A/LIN28B	2	0.00261601
GO:0060968	regulation of gene silencing	2/19	3/621	LIN28A/TRIM71	2	0.00261601
GO:0061351	neural precursor cell proliferation	2/19	3/621	IGF2BP1/TRIM71	2	0.00261601
GO:0006401	RNA catabolic process	2/19	4/621	LIN28A/LIN28B	2	0.00513633
GO:0034470	ncRNA processing	2/19	4/621	LIN28A/LIN28B	2	0.00513633
GO:0051028	mRNA transport	2/19	4/621	IGF2BP3/IGF2BP1	2	0.00513633
GO:0031047	gene silencing by RNA	2/19	13/621	LIN28A/LIN28B/TRIM71	3	0.00573499
GO:0030323	respiratory tube development	2/19	5/621	DPPA4/DPPA2	2	0.00840417
GO:0030324	lung development	2/19	5/621	DPPA4/DPPA2	2	0.00840417
GO:0060485	mesenchyme development	2/19	5/621	DPPA4/DPPA2	2	0.00840417
GO:0060541	respiratory system development	2/19	5/621	DPPA4/DPPA2	2	0.00840417
GO:0019439	aromatic compound catabolic process	2/19	6/621	LIN28A/LIN28B	2	0.0123762
GO:0034655	nucleobase-containing compound catabolic process	2/19	6/621	LIN28A/LIN28B	2	0.0123762
GO:0043487	regulation of RNA stability	2/19	6/621	IGF2BP1/TRIM71	2	0.0123762
GO:0043488	regulation of mRNA stability	2/19	6/621	IGF2BP1/TRIM71	2	0.0123762
GO:0044270	cellular nitrogen compound catabolic process	2/19	7/621	LIN28A/LIN28B	2	0.017011
GO:0046700	heterocycle catabolic process	2/19	7/621	LIN28A/LIN28B	2	0.017011
GO:1901361	organic cyclic compound catabolic process	2/19	7/621	LIN28A/LIN28B	2	0.017011
GO:0016458	gene silencing	3/19	19/621	LIN28A/LIN28B/TRIM71	3	0.0172766
GO:0006403	RNA localization	2/19	8/621	IGF2BP3/IGF2BP1	2	0.0222684
GO:0015931	nucleobase-containing compound transport	2/19	8/621	IGF2BP3/IGF2BP1	2	0.0222684
GO:0050657	nucleic acid transport	2/19	8/621	IGF2BP3/IGF2BP1	2	0.0222684
GO:0050658	RNA transport	2/19	8/621	IGF2BP3/IGF2BP1	2	0.0222684
GO:0051236	establishment of RNA localization	2/19	8/621	IGF2BP3/IGF2BP1	2	0.0222684
GO:0006470	protein dephosphorylation	2/19	9/621	DLGAP5/CDC25A	2	0.0281103
GO:0071407	cellular response to organic cyclic compound	2/19	9/621	LIN28A/LIN28B	2	0.0281103
GO:0001655	urogenital system development	1/19	1/621	LIN28A	1	0.0305958
GO:0001822	kidney development	1/19	1/621	LIN28A	1	0.0305958
GO:0001838	embryonic epithelial tube formation	1/19	1/621	TRIM71	1	0.0305958
GO:0001841	neural tube formation	1/19	1/621	TRIM71	1	0.0305958
GO:0001843	neural tube closure	1/19	1/621	TRIM71	1	0.0305958
GO:0008543	fibroblast growth factor receptor signaling pathway	1/19	1/621	TRIM71	1	0.0305958
GO:0010001	glial cell differentiation	1/19	1/621	LIN28A	1	0.0305958
GO:0010721	negative regulation of cell development	1/19	1/621	LIN28A	1	0.0305958
GO:0014013	regulation of gliogenesis	1/19	1/621	LIN28A	1	0.0305958
GO:0014014	negative regulation of gliogenesis	1/19	1/621	LIN28A	1	0.0305958
GO:0014020	primary neural tube formation	1/19	1/621	TRIM71	1	0.0305958
GO:0016331	morphogenesis of embryonic epithelium	1/19	1/621	TRIM71	1	0.0305958
GO:0021846	cell proliferation in forebrain	1/19	1/621	IGF2BP1	1	0.0305958
GO:0021915	neural tube development	1/19	1/621	TRIM71	1	0.0305958
GO:0035148	tube formation	1/19	1/621	TRIM71	1	0.0305958
GO:0035278	miRNA mediated inhibition of translation	1/19	1/621	TRIM71	1	0.0305958
GO:0040033	negative regulation of translation, ncRNA-mediated	1/19	1/621	TRIM71	1	0.0305958
GO:0044344	cellular response to fibroblast growth factor stimulus	1/19	1/621	TRIM71	1	0.0305958
GO:0045685	regulation of glial cell differentiation	1/19	1/621	LIN28A	1	0.0305958
GO:0045686	negative regulation of glial cell differentiation	1/19	1/621	LIN28A	1	0.0305958
GO:0045974	regulation of translation, ncRNA-mediated	1/19	1/621	TRIM71	1	0.0305958
GO:0050768	negative regulation of neurogenesis	1/19	1/621	LIN28A	1	0.0305958
GO:0050779	RNA destabilization	1/19	1/621	TRIM71	1	0.0305958
GO:0051961	negative regulation of nervous system development	1/19	1/621	LIN28A	1	0.0305958
GO:0051984	positive regulation of chromosome segregation	1/19	1/621	DLGAP5	1	0.0305958
GO:0060148	positive regulation of posttranscriptional gene silencing	1/19	1/621	TRIM71	1	0.0305958
GO:0060606	tube closure	1/19	1/621	TRIM71	1	0.0305958
GO:0061157	mRNA destabilization	1/19	1/621	TRIM71	1	0.0305958
GO:0061158	3'-UTR-mediated mRNA destabilization	1/19	1/621	TRIM71	1	0.0305958
GO:0071216	cellular response to biotic stimulus	1/19	1/621	EME1	1	0.0305958
GO:0071774	response to fibroblast growth factor	1/19	1/621	TRIM71	1	0.0305958
GO:0072001	renal system development	1/19	1/621	LIN28A	1	0.0305958
GO:0072091	regulation of stem cell proliferation	1/19	1/621	DPPA2	1	0.0305958
GO:0072111	cell proliferation involved in kidney development	1/19	1/621	LIN28A	1	0.0305958
GO:0072175	epithelial tube formation	1/19	1/621	TRIM71	1	0.0305958
GO:0090183	regulation of kidney development	1/19	1/621	LIN28A	1	0.0305958
GO:0090184	positive regulation of kidney development	1/19	1/621	LIN28A	1	0.0305958
GO:0097150	neuronal stem cell population maintenance	1/19	1/621	IGF2BP1	1	0.0305958
GO:1901722	regulation of cell proliferation involved in kidney development	1/19	1/621	LIN28A	1	0.0305958
GO:2000177	regulation of neural precursor cell proliferation	1/19	1/621	TRIM71	1	0.0305958
GO:2000637	positive regulation of gene silencing by miRNA	1/19	1/621	TRIM71	1	0.0305958
GO:2000648	positive regulation of stem cell proliferation	1/19	1/621	DPPA2	1	0.0305958
GO:0008584	male gonad development	2/19	12/621	UTF1/ZFP42	2	0.0487826
GO:0046546	development of primary male sexual characteristics	2/19	12/621	UTF1/ZFP42	2	0.0487826
GO:0051304	chromosome separation	2/19	12/621	DLGAP5/EME1	2	0.0487826

## Sheet: Suppl Table 8
Table S8. Correlation of TSGs with stemness scores in TGCT samples.
ENname	Gene.name	cor_mDNAsi	p_mDNAsi	padj_mDNAsi	cor_mRNAsi	p_mRNAsi	padj_mRNAsi
ENSG00000101057	MYBL2	0.638341	4.08981e-19	4.4988e-18	0.784231	1.58086e-33	1.73895e-32
ENSG00000121570	DPPA4	0.258051	0.00118781	0.00163324	0.716221	1.11955e-25	2.46302e-25
ENSG00000123485	HJURP	0.717465	8.44168e-26	1.85717e-24	0.639143	3.57805e-19	5.24781e-19
ENSG00000126787	DLGAP5	0.554579	7.04976e-14	3.10189e-13	0.771241	8.04516e-32	3.53987e-31
ENSG00000131914	LIN28A	-0.016279	0.840664	0.878961	0.515914	6.41316e-12	7.8383e-12
ENSG00000133980	VRTN	0.479708	2.69374e-10	7.60666e-10	0.487094	1.30152e-10	1.50702e-10
ENSG00000136231	IGF2BP3	-0.340395	1.46614e-05	2.68792e-05	0.125016	0.12116	0.12116
ENSG00000154920	EME1	0.289149	0.000263261	0.000413696	0.621203	6.48598e-18	8.39363e-18
ENSG00000159217	IGF2BP1	0.152076	0.0588907	0.0681892	0.650055	5.5824e-20	8.77235e-20
ENSG00000163530	DPPA2	0.168007	0.0366522	0.0447971	0.623051	4.85345e-18	6.67349e-18
ENSG00000164045	CDC25A	0.446116	5.9689e-09	1.45907e-08	0.769552	1.3156e-31	4.82387e-31
ENSG00000166546	BEAN1	0.0123313	0.878961	0.878961	-0.31997	4.9373e-05	5.17241e-05
ENSG00000167634	NLRP7	0.382415	9.08746e-07	1.99924e-06	0.773297	4.39535e-32	2.41744e-31
ENSG00000171794	UTF1	0.479436	2.76606e-10	7.60666e-10	0.738824	5.16461e-28	1.42027e-27
ENSG00000176979	TRIM60	0.266233	0.000812842	0.00119217	0.67638	4.54614e-22	8.33458e-22
ENSG00000179046	TRIML2	0.362386	3.59293e-06	7.18585e-06	0.706428	9.81705e-25	1.96341e-24
ENSG00000179059	ZFP42	0.524373	2.50897e-12	9.19955e-12	0.810437	2.32964e-37	5.1252e-36
ENSG00000187268	FAM9C	0.0258984	0.749062	0.823968	0.460833	1.60053e-09	1.76058e-09
ENSG00000187772	LIN28B	0.291576	0.000232302	0.000393125	0.749436	3.39562e-29	1.06719e-28
ENSG00000203909	DPPA5	0.575587	4.71491e-15	2.5932e-14	0.72112	3.65059e-26	8.92367e-26
ENSG00000206557	TRIM71	0.219151	0.0061493	0.00795792	0.668059	2.19261e-21	3.71057e-21
ENSG00000240563	L1TD1	0.580633	2.39136e-15	1.75366e-14	0.774734	2.86957e-32	2.10435e-31

## Sheet: Suppl Table 9
Table S9. Correlation of TSGs expression and tumor stage.
ENname	Gene.name	median_low	median_high	P
ENSG00000225684	FAM225B	14.3114	4.27926	0.000367693
ENSG00000166546	BEAN1	51.0734	24.9122	0.00043678
ENSG00000072571	HMMR	797.417	1513	0.000690295
ENSG00000101353	MROH8	251.653	108.505	0.000956856
ENSG00000158402	CDC25C	529.718	910.413	0.00104458
ENSG00000136929	HEMGN	2.1286	0	0.00106279
ENSG00000010318	PHF7	519.531	265.239	0.0014752
ENSG00000205085	FAM71F2	133.674	41.5787	0.00151763
ENSG00000224356	RP11-151A6.4	11.9196	4.99963	0.00160587
ENSG00000149243	KLHL35	275.84	84.5154	0.00174712
ENSG00000124678	TCP11	26.3259	11.4008	0.0018475
ENSG00000226581	RP11-340I6.8	20.4258	2.51992	0.00200409
ENSG00000236463	LINC00427	1.89334	0	0.00201838
ENSG00000070601	FRMPD1	164.97	51.3038	0.00206445
ENSG00000205396	LINC00661	9.60175	2.06412	0.00211447
ENSG00000241560	ZBTB20-AS1	5.23939	1.31117	0.00252362
ENSG00000177294	FBXO39	19.2961	7.26361	0.00264042
ENSG00000229766	RP5-971N18.3	3.17559	1.06982	0.00302905
ENSG00000187105	HEATR4	70.9234	48.5245	0.00327206
ENSG00000167094	TTC16	35.2093	14.9989	0.00345012
ENSG00000228141	AC105339.1	3.40746	1.11021	0.00357399
ENSG00000186075	ZPBP2	3.56083	1.11021	0.00365259
ENSG00000157653	C9orf43	72.653	36.3585	0.00383295
ENSG00000146453	PNLDC1	197.19	41.9574	0.00403849
ENSG00000227181	RP11-317P15.3	0	0	0.00410068
ENSG00000164037	SLC9B1	58.7007	32.759	0.00414497
ENSG00000183434	TFDP3	22.9233	1.25996	0.00423898
ENSG00000258882	CTD-2277K2.1	1.71956	0	0.00441589
ENSG00000099338	CATSPERG	554.333	206.605	0.00483909
ENSG00000187969	ZCCHC13	2.8086	0	0.0053161
ENSG00000185863	TMEM210	1.79216	0	0.00559918
ENSG00000228021	RP11-383C5.3	7.58144	2.51992	0.00577123
ENSG00000152670	DDX4	416.773	45.7379	0.00578068
ENSG00000154611	PSMA8	10.5275	4.28793	0.00606049
ENSG00000164299	SPZ1	86.0717	36.1027	0.00622251
ENSG00000165972	CCDC38	26.1132	12.4132	0.00623253
ENSG00000239219	RP11-379K17.4	12.159	5.55106	0.00671585
ENSG00000177689	MAGEB10	3.00888	0	0.00672332
ENSG00000105467	SYNGR4	9.68911	6.05301	0.00705658
ENSG00000205784	ARRDC5	12.6522	5.71724	0.00705658
ENSG00000146221	TCTE1	53.275	24.9981	0.00705667
ENSG00000163879	DNALI1	280.018	603.735	0.00705667
ENSG00000197140	ADAM32	124.386	41.7536	0.00705667
ENSG00000162779	AXDND1	48.218	20.0103	0.00723279
ENSG00000231971	RP11-557H15.3	2.08742	0	0.00738428
ENSG00000239589	LINC00879	13.7799	3.09618	0.0074095
ENSG00000177414	UBE2U	11.1299	1.12848	0.00744774
ENSG00000260519	RP11-109E24.2	1.07251	0	0.00750134
ENSG00000164556	FAM183B	4.30773	1.90014	0.00758523
ENSG00000177138	FAM9B	26.3404	4.99963	0.00759594
ENSG00000197181	PIWIL2	1425.66	619.446	0.00778506
ENSG00000169551	CXorf48	5.07268	2.13874	0.00795515
ENSG00000173988	LRRC63	39.2341	9.9919	0.00797738
ENSG00000173421	CCDC36	59.829	28.885	0.00837482
ENSG00000204296	C6orf10	36.5612	3.93351	0.00857968
ENSG00000235156	TMEM30C	3.05316	0	0.00864458
ENSG00000011590	ZBTB32	91.9876	50.5365	0.00878988
ENSG00000186638	KIF24	478.794	319.224	0.00878988
ENSG00000007350	TKTL1	363.434	105.837	0.00900423
ENSG00000176160	HSF5	31.5029	17.7634	0.00900423
ENSG00000183066	WBP2NL	41.822	22.2955	0.00900423
ENSG00000226364	AC102948.2	1.25771	0	0.00903782
ENSG00000095777	MYO3A	233.3	416.952	0.00922323
ENSG00000214929	SPATA31D1	8.561	1.31117	0.00998873
ENSG00000232684	ATP11A-AS1	0	0	0.0101238
ENSG00000164611	PTTG1	2277.32	3249.03	0.0101475
ENSG00000228750	RP11-242F24.1	2.33207	0	0.0102912
ENSG00000237057	AC015922.6	3.06532	0	0.0103071
ENSG00000145975	FAM217A	9.37466	3.9929	0.0103899
ENSG00000235461	RP5-928E24.2	1.08498	2.97274	0.0104364
ENSG00000156269	NAA11	233.204	3.33063	0.0106328
ENSG00000187166	H1FNT	3.64399	0	0.0107484
ENSG00000233436	BTBD18	27.7105	7.49944	0.010894
ENSG00000225249	LINC00378	2.2523	0	0.0113429
ENSG00000260281	RP11-329J18.2	10.8076	4.12823	0.0116861
ENSG00000024526	DEPDC1	572.781	829.938	0.0116888
ENSG00000114547	ROPN1B	9.95527	5.70042	0.0116888
ENSG00000249645	RP11-552M14.1	7.61726	0	0.0118143
ENSG00000139734	DIAPH3	631.358	947.43	0.0119649
ENSG00000244310	RP11-734K21.3	2.52303	0	0.0120483
ENSG00000234141	AC009473.1	4.83498	2.22042	0.0123851
ENSG00000151475	SLC25A31	9.90951	2.06412	0.0125034
ENSG00000143450	OAZ3	264.998	104.992	0.0125347
ENSG00000154645	CHODL	511.362	142.691	0.0125347
ENSG00000173809	TDRD12	3529.14	803.759	0.0131283
ENSG00000170469	SPATA24	133.265	195.227	0.0137466
ENSG00000197213	ZSCAN5B	15.2121	3.93351	0.0137466
ENSG00000246777	RP11-61A14.4	34.7966	22.4567	0.0137466
ENSG00000237402	CAMTA1-IT1	1.0759	0	0.0142034
ENSG00000189332	RP11-113D6.10	0	0	0.0148131
ENSG00000227911	RP11-141M1.1	0	0	0.014952
ENSG00000261439	CTD-2050B12.2	0	0	0.014952
ENSG00000235824	LINC00837	100.164	6.66127	0.0150472
ENSG00000188368	PRR19	350.58	192.486	0.0154063
ENSG00000240021	TEX35	4.45184	1.2106	0.0156443
ENSG00000230065	AC010974.3	0	0	0.0157835
ENSG00000258957	RP11-363J20.1	14.1564	5.03984	0.0159357
ENSG00000178021	TSPYL6	112.008	1.42931	0.0160223
ENSG00000124103	FAM209A	7.54358	4.84241	0.0161178
ENSG00000077800	FKBP6	43.7162	8.91821	0.0164811
ENSG00000075702	WDR62	5080.96	2045.42	0.0168585
ENSG00000165182	CXorf58	8.48962	4.51391	0.0172391
ENSG00000259274	CTD-2501E16.2	2.21865	1.06937	0.0172781
ENSG00000163114	PDHA2	0.808732	0	0.0173811
ENSG00000257987	LINC00935	21.9384	2.62234	0.017625
ENSG00000176177	ENTHD1	11.9249	5.55106	0.0176268
ENSG00000259011	RP11-2C7.1	0	0	0.0179412
ENSG00000259928	RP11-218M11.1	13.9521	4.99963	0.018787
ENSG00000117650	NEK2	1279.48	1694.18	0.0188417
ENSG00000157578	LCA5L	156.635	83.8509	0.0188417
ENSG00000254519	CTD-2210P24.1	3.23315	0	0.0193844
ENSG00000174038	C9orf131	3.52648	2.25695	0.0196667
ENSG00000227290	RP4-544H6.2	0	1.25996	0.0197304
ENSG00000173389	IQCF1	31.4855	3.9929	0.0198172
ENSG00000132972	RNF17	1066.76	8.81972	0.0199076
ENSG00000166851	PLK1	3774.55	5662.26	0.0205724
ENSG00000189037	DUSP21	1.2721	0	0.020728
ENSG00000229972	IQCF3	2.02919	0	0.02081
ENSG00000255359	CCDC179	0	0	0.0213636
ENSG00000231421	AC006050.2	19.5815	3.33063	0.0213929
ENSG00000233183	RP3-468B3.2	10.7663	3.80028	0.022378
ENSG00000227477	STK4-AS1	15.6518	8.81972	0.0224392
ENSG00000166796	LDHC	38.75	12.8638	0.02244
ENSG00000124818	OPN5	0.784114	0	0.0225049
ENSG00000175520	UBQLN3	2.13085	0	0.0234553
ENSG00000230159	RP11-232D9.3	42.3541	10.0052	0.0239336
ENSG00000261514	RP11-527L4.2	9.41369	3.33063	0.0244453
ENSG00000120051	CCDC147	58.7517	18.3564	0.0244534
ENSG00000132141	CCT6B	114.042	69.9948	0.0244534
ENSG00000187268	FAM9C	528.059	2095.78	0.0244534
ENSG00000168263	KCNV2	387.815	77.1827	0.0249805
ENSG00000179133	C10orf67	31.4604	11.8005	0.0249805
ENSG00000196335	STK31	464.677	134.168	0.0249805
ENSG00000260198	RP11-441F2.2	6.49351	2.13874	0.0250389
ENSG00000187806	TMEM202	1.41797	0	0.0250863
ENSG00000261296	RP11-299H22.6	3.21557	0	0.0251255
ENSG00000248837	RP11-412P11.1	14.2091	1.25996	0.0252799
ENSG00000258256	RP11-219B4.5	26.3587	5.70042	0.0255127
ENSG00000205853	RFPL3S	100.885	48.5132	0.0255175
ENSG00000168594	ADAM29	3.17834	1.42931	0.0257905
ENSG00000232283	RP11-240L7.4	0.907268	0	0.0258499
ENSG00000198445	CCT8L2	1.10558	0	0.0259746
ENSG00000231128	RP5-1073O3.2	2.15036	1.12848	0.0260825
ENSG00000236299	RP11-340I6.7	0.305103	0	0.026507
ENSG00000259023	LINC00524	0	2.22042	0.0265607
ENSG00000187581	COX8C	111.409	28.5862	0.0266204
ENSG00000131914	LIN28A	12731.1	18045.2	0.0266214
ENSG00000143452	HORMAD1	648.946	272.803	0.0266214
ENSG00000205500	AC013472.3	2.16161	4.44084	0.0269867
ENSG00000223393	RP5-858B6.3	6.30812	10.4046	0.0271837
ENSG00000151164	RAD9B	40.5478	26.602	0.0271887
ENSG00000231898	AC012594.1	0	0	0.0273248
ENSG00000180424	DEFB123	26.1147	1.03206	0.0275615
ENSG00000214681	IQCF5	1.36527	0	0.0275841
ENSG00000174225	ARL13A	11.8007	5.16029	0.0280566
ENSG00000137812	CASC5	2465.08	1324.13	0.0283546
ENSG00000159217	IGF2BP1	12036.7	17224	0.0289535
ENSG00000175718	RBMXL3	46.1356	1.12848	0.0289618
ENSG00000260172	RP11-358M11.3	15.7393	5.55106	0.029444
ENSG00000227857	RP4-533D7.5	8.06255	2.22042	0.0295318
ENSG00000180483	DEFB119	1.62235	0	0.029541
ENSG00000226533	BTBD9-AS1	0	0	0.0301403
ENSG00000260338	RP11-124K4.1	0	0	0.0301403
ENSG00000129673	AANAT	27.891	20.6412	0.0301841
ENSG00000137090	DMRT1	457.678	28.5021	0.0301841
ENSG00000258731	RP11-547D23.1	3.94557	1.25996	0.0303166
ENSG00000230033	RP5-1121A15.3	0	1.12848	0.0304019
ENSG00000249961	CCDC79	16.7662	5.71724	0.030496
ENSG00000126467	TSKS	238.294	94.9929	0.0308161
ENSG00000227549	AC116035.2	3.14165	0	0.0309622
ENSG00000203335	AC006019.3	15.0452	0	0.0311975
ENSG00000163239	TDRD10	418.281	192.486	0.0314594
ENSG00000224846	RP1-90J20.8	1.38914	3.38543	0.0317653
ENSG00000258220	RP11-38F22.1	0	1.12848	0.0317997
ENSG00000163749	CCDC158	6.35655	2.25695	0.0321114
ENSG00000196475	GK2	1.26617	0	0.0325492
ENSG00000104901	DKKL1	158.163	67.0838	0.0327806
ENSG00000246379	RP11-461O7.1	16.29	11.1021	0.0327806
ENSG00000165120	SSMEM1	2.4487	1.2106	0.0329813
ENSG00000135951	TSGA10	278.053	190.254	0.0334588
ENSG00000241469	LINC00635	1.51879	0	0.0335778
ENSG00000244564	RP11-14D22.1	1.26201	3.63181	0.0340246
ENSG00000253974	NRG1-IT1	6.93956	3.20945	0.0340664
ENSG00000139800	ZIC5	22.2043	62.4954	0.0341433
ENSG00000130783	CCDC62	61.4656	37.2397	0.034149
ENSG00000168589	DYNLRB2	15.4184	9.62834	0.034149
ENSG00000179213	SIGLECL1	4.8646	0	0.0344848
ENSG00000256944	RP11-881M11.1	0	0	0.0351207
ENSG00000233321	RP11-482E14.1	0	1.06937	0.0353504
ENSG00000253267	RP11-666I19.2	0	0	0.0367204
ENSG00000234199	AC010982.1	10.0706	2.25695	0.0367842
ENSG00000139797	RNF113B	10.2813	2.49981	0.0372392
ENSG00000250626	RP11-756P10.2	10.3497	5.71724	0.0372596
ENSG00000184345	IQCF2	0.682123	0	0.0373206
ENSG00000185264	TEX33	0	0	0.0376674
ENSG00000180116	C12orf40	82.5168	10.4893	0.0377594
ENSG00000259485	CTD-2147F2.1	31.941	48.5965	0.0377841
ENSG00000220161	RP1-37N7.3	21.3245	42.4968	0.0377854
ENSG00000253871	RP11-756K15.2	2.79867	0	0.0392834
ENSG00000135898	GPR55	119.653	65.5584	0.0393295
ENSG00000223635	RP4-613A2.1	6.49965	2.97274	0.0396948
ENSG00000178404	DDC8	11.9207	6.66127	0.0401212
ENSG00000088325	TPX2	7143.71	8680.64	0.0401215
ENSG00000237058	RP13-436F16.1	1.79681	4.44084	0.0405187
ENSG00000164113	ADAD1	31.3381	9.99926	0.0405193
ENSG00000178997	EXD1	19.6746	9.68482	0.0409237
ENSG00000133477	FAM83F	833.285	1245.58	0.0409269
ENSG00000206113	RP11-503N18.1	5.31227	2.99467	0.0416261
ENSG00000106013	ANKRD7	62.9271	35.6728	0.041746
ENSG00000125207	PIWIL1	394.512	84.723	0.041746
ENSG00000154040	CABYR	1141.92	559.869	0.041746
ENSG00000261465	RP11-626G11.5	13.2235	10.3206	0.041746
ENSG00000230601	RP11-402G3.3	0.881176	0	0.0421159
ENSG00000197651	CCER1	1.97082	0	0.04226
ENSG00000183559	C10orf120	0	0	0.0423169
ENSG00000224764	RP11-54O15.3	0.962053	0	0.0424416
ENSG00000168026	TTC21A	298.934	228.804	0.042579
ENSG00000172738	TMEM217	35.8521	26.602	0.042579
ENSG00000148602	LRIT1	1.15532	0	0.0430714
ENSG00000077935	SMC1B	49.3651	27.8036	0.0434259
ENSG00000221888	OR1C1	1.12336	0	0.0439129
ENSG00000223831	RP1-56J10.8	1.05495	0	0.0439129
ENSG00000248468	RP11-517B11.4	3.81293	1.48637	0.0441314
ENSG00000223949	RP11-24J23.2	8.22559	4.99963	0.044246
ENSG00000121634	GJA8	1.11161	0	0.0444204
ENSG00000138646	HERC5	6453.77	2560.51	0.0451625
ENSG00000179397	C1orf101	63.962	37.7472	0.0451625
ENSG00000180138	CSNK1A1L	0.784114	1.25996	0.0453749
ENSG00000253479	RP11-744J10.3	0	1.03206	0.0460474
ENSG00000232537	RP11-385M4.1	2.68164	4.27926	0.0465949
ENSG00000226759	RP4-737A23.2	0	0	0.0468478
ENSG00000162843	WDR64	5.39626	2.13963	0.0469449
ENSG00000161594	KLHL10	35.2735	8.81972	0.0469574
ENSG00000227685	AC087499.10	1.83183	0	0.0469717
ENSG00000257612	RP11-384J4.1	2.24113	1.06982	0.0477497
ENSG00000184378	ACTRT3	67.5887	114.352	0.0478771
ENSG00000231528	FAM225A	60.2692	27.7191	0.0478771
ENSG00000260613	RP3-522J7.6	3.77145	5.70042	0.0486081
ENSG00000213231	TCL1B	486.779	91.9771	0.0488082
ENSG00000121101	TEX14	107.484	49.4036	0.0488118
ENSG00000185972	CCIN	17.7137	9.5007	0.0488118
ENSG00000168070	C11orf85	23.4169	14.9989	0.0497604
ENSG00000120498	TEX11	185.627	64.1889	0.0497619
ENSG00000132749	MTL5	377.479	480.721	0.0497619
ENSG00000155719	OTOA	91.0112	26.7546	0.0497619
ENSG00000240204	SMKR1	137.871	61.6249	0.0497619
ENSG00000255571	LINC00925	125.564	62.9556	0.0497619
ENSG00000151005	TKTL2	9.09731	3.09618	0.0507065
ENSG00000176566	DCAF4L2	1388.8	49.0501	0.0507199
ENSG00000124721	DNAH8	225.896	66.0517	0.0507274
ENSG00000230550	RP11-74C13.3	4.27015	1.90014	0.050853
ENSG00000178403	NEUROG2	2.07281	5.55106	0.0511603
ENSG00000106328	FSCN3	9.19161	5.71724	0.0517085
ENSG00000165863	C10orf82	143.19	181.337	0.0517085
ENSG00000213714	FAM209B	11.8728	6.98757	0.0517085
ENSG00000225605	RP11-550H2.1	0	0	0.0518101
ENSG00000243150	RP11-538P18.2	0	0	0.0521571
ENSG00000166800	LDHAL6A	30.3905	6.66127	0.0522013
ENSG00000140067	FAM181A	0	1.90014	0.0523098
ENSG00000176571	CNBD1	2.05811	4.28793	0.0524903
ENSG00000151287	TEX30	538.273	421.831	0.0527055
ENSG00000259783	RP11-1006G14.2	3.67172	1.42931	0.0527164
ENSG00000258553	RP11-16B13.1	1.63984	1.03206	0.0529289
ENSG00000179580	RNF151	6.59241	3.77988	0.0537108
ENSG00000231196	RP11-495P10.8	11.3972	24.9981	0.0537147
ENSG00000136811	ODF2	4481.34	3972.2	0.0537185
ENSG00000255420	RP11-236J17.3	0	0	0.0542785
ENSG00000156509	FBXO43	165.82	68.8331	0.0547477
ENSG00000163806	SPDYA	39.4991	30.239	0.0547477
ENSG00000253868	FER1L6-AS2	2.77519	0	0.055597
ENSG00000182308	DCAF4L1	156.401	31.2137	0.0557933
ENSG00000261194	RP11-704C2.1	0	0	0.0559606
ENSG00000237378	RP11-473M10.3	4.75847	0	0.0562543
ENSG00000170777	TPD52L3	0	0	0.0563247
ENSG00000175018	TEX36	1.31994	0	0.0563762
ENSG00000147570	DNAJC5B	75.4354	28.5862	0.0568555
ENSG00000258583	RP11-112J1.2	0.860189	0	0.0570608
ENSG00000258279	LINC00592	1.05923	7.60056	0.0573189
ENSG00000172671	ZFAND4	337.372	272.689	0.0579344
ENSG00000204540	PSORS1C1	76.4006	54.5606	0.0579344
ENSG00000256660	CLEC12B	25.1667	12.4991	0.0579344
ENSG00000261319	RP11-279O17.1	49.0354	16.35	0.0579344
ENSG00000212122	TSSK1B	0	0	0.058006
ENSG00000234855	RP11-453E2.2	0	0	0.058006
ENSG00000231704	AC004895.4	4.29691	2.97274	0.0584461
ENSG00000231903	AC079354.5	1.08981	2.4212	0.0587072
ENSG00000141200	KIF2B	0	0	0.0590038
ENSG00000150076	C10orf68	13.7054	8.81972	0.0590222
ENSG00000204188	GGNBP1	13.3119	7.43184	0.0590304
ENSG00000224514	LINC00620	1.91638	6.55584	0.0591499
ENSG00000236983	LINC00614	3.19747	1.42931	0.0593078
ENSG00000146047	HIST1H2BA	3.30188	0	0.0596922
ENSG00000198062	POTEH	0	0	0.0599646
ENSG00000156009	MAGEA8	20.2176	5.16029	0.060143
ENSG00000245598	DACT3-AS1	7.55086	10.6937	0.060143
ENSG00000243319	FGF14-IT1	2.08483	1.2106	0.0605263
ENSG00000226650	KIF4B	2.15483	4.28793	0.0613246
ENSG00000228295	LINC00392	0	0	0.0614524
ENSG00000173728	C1orf100	7.54169	4.84241	0.0618452
ENSG00000196242	OR2C3	5.62028	2.62234	0.0620772
ENSG00000233894	RP4-650F12.2	0	0	0.0622866
ENSG00000166359	WDR88	49.4691	35.9361	0.0624218
ENSG00000152086	TUBA3E	22.4974	7.49944	0.0628809
ENSG00000159374	M1AP	427.545	244.88	0.0635874
ENSG00000162639	HENMT1	2284.2	1879.86	0.0635874
ENSG00000234511	C5orf58	155.058	111.478	0.0635874
ENSG00000260857	RP11-80F22.15	5.83884	2.62234	0.0637611
ENSG00000153790	C7orf31	936.503	434.093	0.0647711
ENSG00000260830	RP11-524O1.4	7.00753	5.34684	0.0659728
ENSG00000231476	AC074389.5	1.94132	0	0.0665477
ENSG00000236866	AL157902.3	0.949362	0	0.0667293
ENSG00000246763	RGMB-AS1	30.5236	51.9077	0.0671928
ENSG00000260456	C16orf95	46.3089	69.1479	0.0671928
ENSG00000142025	DMRTC2	6.49178	1.31117	0.0674579
ENSG00000100565	C14orf166B	6.74834	3.33063	0.0676081
ENSG00000250674	RP11-798K23.1	0.949362	0	0.0694763
ENSG00000189023	MAGEB16	24.6249	5.71724	0.0695247
ENSG00000131747	TOP2A	10190.4	13308.3	0.0696886
ENSG00000141371	C17orf64	9.8118	8.81972	0.0696886
ENSG00000178795	GDPD4	102.264	14.2931	0.0696886
ENSG00000182264	IZUMO1	10.0276	6.66127	0.0696886
ENSG00000231934	RP4-610C12.1	0	0	0.0702728
ENSG00000174016	FAM46D	8.70285	4.4591	0.0709393
ENSG00000165309	ARMC3	31.4192	41.9574	0.0709643
ENSG00000253455	RP11-770E5.3	0	0	0.071265
ENSG00000151033	LYZL2	0	0	0.0715295
ENSG00000205301	RP11-542P2.1	0	0	0.0715295
ENSG00000228105	RP3-340N1.6	0	0	0.0715295
ENSG00000230768	RP11-251P6.1	0	0	0.0715295
ENSG00000253100	RP11-219J21.1	0	0	0.0715295
ENSG00000253577	RP11-100L22.3	0	0	0.0715295
ENSG00000250427	CTD-3179P9.2	5.40212	1.99645	0.0718147
ENSG00000132446	FTHL17	54.39	2.51992	0.0720969
ENSG00000237463	RP11-280O1.2	3.58193	14.6702	0.0731661
ENSG00000102048	ASB9	98.4527	181.677	0.0735746
ENSG00000130167	TSPAN16	4.30074	2.49981	0.0742345
ENSG00000246323	RP11-325L7.1	3.95983	2.99467	0.0748523
ENSG00000163491	NEK10	54.1118	40.9272	0.0749086
ENSG00000185156	MFSD6L	35.4441	115.937	0.0749086
ENSG00000233862	AC016907.3	4.98087	2.85862	0.0761268
ENSG00000189064	GAGE2A	1.07069	0	0.0762602
ENSG00000165695	AK8	83.5791	50.3984	0.0762623
ENSG00000225767	RP5-850O15.3	0	0	0.0762736
ENSG00000254237	RP11-115J16.2	1.62568	0	0.0766703
ENSG00000254018	RP11-785H20.1	7.00343	1.31117	0.0767887
ENSG00000134007	ADAM20	4.39308	3.09618	0.0776312
ENSG00000223601	EBLN1	1.49187	0	0.0787887
ENSG00000178093	TSSK6	66.7786	56.8983	0.0790296
ENSG00000164500	C7orf72	0	0	0.0793205
ENSG00000178279	TNP2	0	0	0.0793205
ENSG00000228504	RP4-586O15.1	0	0	0.0793205
ENSG00000231597	AC007557.4	0	0	0.0793205
ENSG00000256732	RP11-407A16.3	0	0	0.0793205
ENSG00000255125	RP11-685M7.5	0.996531	0	0.0794265
ENSG00000251350	RP11-328N19.1	0	0	0.0794272
ENSG00000225884	AC098872.3	4.81495	0	0.0798354
ENSG00000251187	CTC-459M5.2	1.87788	0	0.0798486
ENSG00000224977	RP11-160H22.3	4.84209	2.49981	0.0804163
ENSG00000261078	RP11-481J2.1	0	0	0.0806161
ENSG00000204022	LIPJ	2.42039	1.31117	0.080881
ENSG00000102021	LUZP4	925.613	316.596	0.0818682
ENSG00000165113	GKAP1	966.152	379.248	0.0818781
ENSG00000204669	C9orf57	0	0	0.0826859
ENSG00000130948	HSD17B3	20.4141	10.9805	0.0833332
ENSG00000143194	MAEL	360.483	104.992	0.0833332
ENSG00000164675	IQUB	44.9865	20.8092	0.0833332
ENSG00000258977	RP11-799P8.1	1.89872	4.84241	0.084171
ENSG00000237282	LINC00851	0	0	0.0847793
ENSG00000150667	FSIP1	39.0765	28.2119	0.0848093
ENSG00000236519	AL773604.8	17.5462	24.4246	0.0848093
ENSG00000166069	TMCO5A	0	0	0.0856714
ENSG00000237521	OR7E24	97.0007	10.0052	0.0861219
ENSG00000124196	GTSF1L	7.29893	4.84241	0.086278
ENSG00000231256	C17orf105	5.9598	2.97274	0.0863013
ENSG00000248099	INSL3	40.5398	25.6648	0.0863064
ENSG00000231138	RP11-391M7.3	0	0	0.0867654
ENSG00000233261	LINC00264	6.28784	2.85862	0.087592
ENSG00000138813	C4orf17	0	1.2106	0.0877764
ENSG00000263089	RP11-166P13.4	16.2531	12.4132	0.0878227
ENSG00000198054	DSCR8	563.495	242.278	0.0878242
ENSG00000155754	ALS2CR11	298.27	170.452	0.0878247
ENSG00000196074	SYCP2	240.589	107.516	0.0878247
ENSG00000226387	SORCS3-AS1	0	0	0.0878851
ENSG00000243197	TUSC7	0	0	0.0878851
ENSG00000236700	LINC01010	11.0927	4.44084	0.0885488
ENSG00000068985	PAGE1	0	0	0.0887359
ENSG00000205858	LRRC72	2.15607	0	0.0888677
ENSG00000183496	MEX3B	715.112	337.504	0.0893646
ENSG00000235455	IQCF5-AS1	1.04463	0	0.0902703
ENSG00000231654	RPS6KA2-AS1	0	0	0.0903185
ENSG00000233069	RP5-930J4.2	0	0	0.0903185
ENSG00000101435	CST9L	0	0	0.0904721
ENSG00000132958	TPTE2	76.823	27.9503	0.0909261
ENSG00000141665	FBXO15	54.5711	43.8624	0.0909261
ENSG00000198754	OXCT2	14.1344	22.2899	0.0909261
ENSG00000232913	RP11-429H9.4	1.84034	1.2106	0.0919177
ENSG00000177112	MRVI1-AS1	5.41349	3.77988	0.0923938
ENSG00000204193	TXNDC8	0	0	0.092495
ENSG00000157456	CCNB2	4432.41	5752.24	0.0925095
ENSG00000204334	ERICH2	83.1818	99.5867	0.0925095
ENSG00000228350	RP11-148G20.1	7.33569	8.25647	0.0925095
ENSG00000169154	GOT1L1	1.33792	0.998225	0.0929455
ENSG00000188425	NANOS2	5.30743	2.49981	0.0930411
ENSG00000185823	NPAP1	70.4974	37.162	0.0941149
ENSG00000153498	SPACA7	0	0	0.0945572
ENSG00000125900	SIRPD	6.12398	2.06412	0.0945637
ENSG00000255829	RP11-20D14.3	8.31876	0	0.094713
ENSG00000186583	SPATC1	17.3355	13.3225	0.0957426
ENSG00000226423	AC093642.4	0	0	0.0964532
ENSG00000238269	PAGE2B	11.7816	2.97274	0.0964762
ENSG00000143032	BARHL2	3.83446	11.8909	0.0965613
ENSG00000165805	C12orf50	2.33306	1.48637	0.0972659
ENSG00000162771	FAM71A	0	0	0.0972976
ENSG00000204300	TMEM225	0	0	0.0972976
ENSG00000176083	ZNF683	80.4177	55.743	0.0973928
ENSG00000185686	PRAME	5068.52	175.805	0.0973928
ENSG00000233316	DSCR10	8.65804	2.85862	0.0978577
ENSG00000155749	ALS2CR12	13.6444	10.0052	0.0990656
ENSG00000230090	AC108025.2	0.682123	2.62234	0.0994228
ENSG00000235054	RP5-1166F10.1	0	0	0.0995767
ENSG00000230408	AC007163.6	1.23174	1.03206	0.100561
ENSG00000141255	SPATA22	429.932	225.521	0.100761
ENSG00000187690	CXorf67	721.136	58.6017	0.100761
ENSG00000231216	GS1-600G8.3	1.05294	0	0.101565
ENSG00000258038	CTD-2384A14.1	76.9907	61.7407	0.101617
ENSG00000232624	RP11-478H13.3	3.8899	2.06412	0.101849
ENSG00000164508	HIST1H2AA	0.806798	0	0.102213
ENSG00000112053	SLC26A8	12.2191	18.581	0.10248
ENSG00000168676	KCTD19	85.6078	29.9757	0.10248
ENSG00000261758	RP11-102M11.2	1.84713	1.06982	0.102578
ENSG00000260021	RP11-480I12.10	0	0	0.102594
ENSG00000181867	FTMT	10.3647	8.55495	0.102769
ENSG00000261558	CTD-2291D10.2	0.771638	1.42931	0.104134
ENSG00000229558	SACS-AS1	26.7641	3.93351	0.104216
ENSG00000169402	RSPH10B2	25.2132	9.99926	0.104221
ENSG00000161798	AQP5	186.137	127.309	0.104222
ENSG00000242715	CCDC169	121.74	218.796	0.104222
ENSG00000239674	RP1-127L4.7	1.87788	0	0.104412
ENSG00000248371	CTC-347C20.2	1.4687	0	0.10497
ENSG00000155495	MAGEC1	202.02	8.91821	0.106831
ENSG00000175664	TEX26	0	2.06412	0.107214
ENSG00000128040	SPINK2	106.89	54.3137	0.107776
ENSG00000163467	TSACC	267.701	163.629	0.107776
ENSG00000164404	GDF9	36.6042	31.0859	0.107776
ENSG00000255150	EID3	369.757	237.322	0.107776
ENSG00000163206	SMCP	0	0	0.107779
ENSG00000255120	RP11-770G2.4	1.08656	1.90014	0.10797
ENSG00000246211	RP11-632K5.3	0	0	0.108476
ENSG00000224910	AC002115.5	0	0	0.108636
ENSG00000250614	AC007078.4	0	0	0.110582
ENSG00000228636	RP5-1051H14.2	8.70416	2.06412	0.111021
ENSG00000243543	WFDC6	12.6211	3.93351	0.111378
ENSG00000183324	C15orf60	27.8573	8.25647	0.111415
ENSG00000184650	ODF4	0.348046	0	0.111736
ENSG00000226249	RP11-307P5.2	0	0	0.112709
ENSG00000226825	RP11-363D24.1	0.682123	1.25996	0.114543
ENSG00000177504	VCX2	1.7465	0	0.114914
ENSG00000140798	ABCC12	168.417	25.2683	0.115173
ENSG00000234255	AC012370.3	0.926505	0	0.115657
ENSG00000183629	GOLGA8G	0	0	0.115725
ENSG00000251688	RP11-752L20.5	0	0	0.11652
ENSG00000235881	AC114776.3	0	0	0.116643
ENSG00000101448	EPPIN	19.8093	9.5007	0.117012
ENSG00000139537	CCDC65	271.093	219.828	0.117083
ENSG00000180113	TDRD6	339.179	212.816	0.117083
ENSG00000249269	RP11-756P10.4	1.18957	0	0.117634
ENSG00000128610	FEZF1	3.86028	5.94547	0.118801
ENSG00000235214	FAM83C-AS1	5.41066	7.43184	0.118997
ENSG00000167098	SUN5	0	0	0.119007
ENSG00000223874	AC007557.1	0	0	0.119007
ENSG00000224048	AC104777.4	0	0	0.119007
ENSG00000226567	LINC00606	0	0	0.119007
ENSG00000237435	RP11-147C23.1	0	0	0.119007
ENSG00000254027	RP11-363E6.3	10.7472	19.1841	0.119015
ENSG00000092200	RPGRIP1	261.549	159.402	0.119018
ENSG00000163357	DCST1	23.993	14.4229	0.119018
ENSG00000228340	RP5-1043L13.1	47.7047	26.6451	0.119018
ENSG00000260737	RP11-18F14.1	0	0	0.119053
ENSG00000166220	TBATA	3.13801	1.25996	0.119417
ENSG00000229967	RP11-366F6.2	1.44297	0	0.119554
ENSG00000258633	RP11-857B24.1	1.06284	0	0.119591
ENSG00000137473	TTC29	3.57638	7.43184	0.120054
ENSG00000197503	LINC00477	0	0	0.120297
ENSG00000204019	CXorf61	24.9715	12.4991	0.120944
ENSG00000204659	CBY3	7.11009	6.41621	0.120966
ENSG00000228495	LINC01013	8.2463	4.99112	0.120966
ENSG00000174527	MYO1H	18.3751	22.4567	0.120978
ENSG00000177992	SPATA31E1	21.2853	9.99926	0.122962
ENSG00000111254	AKAP3	747.533	433.997	0.122963
ENSG00000196406	SPANXD	1.12336	0	0.12338
ENSG00000250754	RP11-386B13.3	0	0	0.123509
ENSG00000167014	C15orf43	8.40848	1.48637	0.123753
ENSG00000183396	TMEM89	5.44563	4.12823	0.124967
ENSG00000077327	SPAG6	92.4271	33.0259	0.124973
ENSG00000135436	FAM186B	60.7012	49.9595	0.124973
ENSG00000205177	C11orf91	2.1283	1.2106	0.126559
ENSG00000177627	C12orf54	3.41123	2.4212	0.126834
ENSG00000006047	YBX2	417.495	590.088	0.127009
ENSG00000148200	NR6A1	8663.16	5488.55	0.127009
ENSG00000161860	SYCE2	62.9881	80.8562	0.127009
ENSG00000237453	RP11-67L3.2	0.861156	0	0.127485
ENSG00000158639	PAGE5	7.93744	2.62234	0.128567
ENSG00000136327	NKX2-8	5.35044	14.9712	0.128651
ENSG00000042813	ZPBP	7.41536	4.99963	0.128935
ENSG00000225166	AC012462.2	0	2.13963	0.129924
ENSG00000237401	AC107070.1	0	0	0.130514
ENSG00000153779	TGIF2LX	4.074	0	0.130893
ENSG00000223839	FAM95B1	8.77369	1.90014	0.131055
ENSG00000162753	SLC9C2	8.73315	5.71724	0.131146
ENSG00000174788	PCP2	25.0971	19.9838	0.131158
ENSG00000175809	ZNF645	0	0	0.131499
ENSG00000233540	DNM3-IT1	1.00565	0	0.132276
ENSG00000261615	CTD-2291D10.1	2.15276	4.12823	0.132498
ENSG00000186150	UBL4B	5.08247	2.4212	0.133044
ENSG00000073146	MOV10L1	54.8025	33.8969	0.133272
ENSG00000164744	SUN3	162.803	112.761	0.133272
ENSG00000230131	RP11-282I1.1	1.22179	1.90014	0.133403
ENSG00000230641	USP12-AS2	5.61426	2.97274	0.134573
ENSG00000075886	TUBA3D	258.259	67.1775	0.135411
ENSG00000109265	KIAA1211	163.688	302.432	0.135411
ENSG00000158525	CPA5	12.8531	7.22441	0.136485
ENSG00000177553	RP11-56N19.5	0	0	0.136759
ENSG00000258573	RP11-14J7.6	1.01657	0	0.136995
ENSG00000166351	POTED	0	0	0.137518
ENSG00000182645	CCDC172	78.6681	105.769	0.138649
ENSG00000259434	RP11-720L8.1	8.63977	1.11021	0.138786
ENSG00000228259	AC136604.1	0.992405	2.13874	0.139192
ENSG00000164900	GBX1	5.45197	6.19235	0.139665
ENSG00000204052	LRRC73	30.1334	39.997	0.139771
ENSG00000245534	RP11-219B17.1	21.6242	13.9751	0.139771
ENSG00000261275	RP11-760D2.11	3.04201	1.90014	0.140107
ENSG00000233644	ARHGEF7-IT1	0	0	0.14065
ENSG00000229613	RP11-555F9.2	3.57638	1.99645	0.140688
ENSG00000253301	RP11-513O17.2	11.3071	7.49944	0.141807
ENSG00000179168	GGN	56.4316	44.3086	0.14199
ENSG00000214842	RAD51AP2	19.231	13.1117	0.14199
ENSG00000229258	RP11-552D8.1	0	0	0.142241
ENSG00000234828	RP11-526A4.1	1.29066	3.38543	0.142556
ENSG00000255666	RP11-867G2.6	0	1.42931	0.142731
ENSG00000246394	RP11-386I8.6	3.78732	2.25695	0.144002
ENSG00000136492	BRIP1	1177.88	979.443	0.144237
ENSG00000185955	C7orf61	13.8077	24.8265	0.144237
ENSG00000182896	TMEM95	0	0	0.144881
ENSG00000205442	IZUMO3	0	0	0.145234
ENSG00000160886	LY6K	18.4693	33.8543	0.146498
ENSG00000109881	CCDC34	777.442	932.431	0.146511
ENSG00000197889	MEIG1	19.4324	15.543	0.146511
ENSG00000259209	RP5-991G20.2	22.6556	30.2651	0.146511
ENSG00000228008	CTD-2330K9.3	3.20406	1.48637	0.148277
ENSG00000251258	RFPL4B	52.5763	19.0014	0.148812
ENSG00000142945	KIF2C	3939.35	5424.91	0.148812
ENSG00000175170	FAM182B	65.7363	35.6728	0.148812
ENSG00000198885	ITPRIPL1	400.073	331.504	0.148812
ENSG00000251445	RP11-483A20.3	0	0	0.1511
ENSG00000048545	GUCA1A	354.477	559.513	0.151141
ENSG00000160471	COX6B2	73.2495	64.9952	0.151141
ENSG00000230561	CTC-228N24.1	12.7068	14.9989	0.151141
ENSG00000249163	CTD-3028N15.1	0	0	0.151476
ENSG00000167139	TBC1D21	0	0	0.152714
ENSG00000204952	FBXO47	4.68124	2.62234	0.152741
ENSG00000066185	ZMYND12	67.8243	53.2039	0.153497
ENSG00000179083	FAM133A	265.671	48.1216	0.153497
ENSG00000187860	CCDC157	226.167	178.664	0.153497
ENSG00000198723	C19orf45	39.407	22.7053	0.153497
ENSG00000244588	RAD21L1	21.5326	13.3773	0.15463
ENSG00000249725	RP11-469L4.1	0	0	0.154889
ENSG00000226263	ISM1-AS1	1.46392	3.09618	0.155083
ENSG00000250423	KIAA1210	13.7289	6.41621	0.155735
ENSG00000133101	CCNA1	95.4115	234.255	0.155881
ENSG00000233718	MYCNOS	185.226	157.712	0.155881
ENSG00000224582	LINC01015	0	0	0.156459
ENSG00000234942	RP11-93H12.2	0	0	0.156747
ENSG00000139714	MORN3	115.601	149.989	0.158294
ENSG00000189139	FSCB	0.943928	0	0.158691
ENSG00000215262	KCNU1	0	0	0.159163
ENSG00000256888	RP13-81N3.2	0	0	0.159208
ENSG00000132631	SCP2D1	0	0	0.160346
ENSG00000258716	RP11-661G16.2	0	0	0.160346
ENSG00000215117	LINC00588	0	0	0.160646
ENSG00000100526	CDKN3	766.804	908.267	0.160734
ENSG00000226367	ST7-AS2	0.753888	0	0.161523
ENSG00000260450	RP11-523L20.1	0	0	0.161952
ENSG00000152208	GRID2	38.8275	98.2769	0.163202
ENSG00000165181	C9orf84	35.0763	26.6333	0.163203
ENSG00000226856	AC093901.1	14.4351	19.2486	0.163203
ENSG00000261683	LINC00838	3.0429	0	0.163906
ENSG00000244926	ALKBH3-AS1	11.3801	7.43184	0.164447
ENSG00000186143	C2orf53	0	0	0.164777
ENSG00000054796	SPO11	0	0	0.165296
ENSG00000114487	MORC1	19.5117	8.91821	0.165697
ENSG00000169126	ARMC4	27.86	44.591	0.165699
ENSG00000078487	ZCWPW1	507.111	332.475	0.1657
ENSG00000133980	VRTN	2711.17	3803.19	0.1657
ENSG00000187772	LIN28B	2503.89	3090.67	0.1657
ENSG00000255269	RP11-702F3.4	0	0	0.165898
ENSG00000251249	RP11-73G16.1	0	0	0.166163
ENSG00000177143	CETN1	12.7971	4.28793	0.167443
ENSG00000248467	CTD-2161F6.1	4.52145	0	0.16747
ENSG00000205856	C22orf42	10.7809	8.57585	0.168029
ENSG00000105261	OVOL3	6.93033	5.34684	0.168219
ENSG00000162782	TDRD5	224.166	126.341	0.168225
ENSG00000205838	TTC23L	18.7017	28.5862	0.168225
ENSG00000223884	AC019048.1	0.930638	0	0.168913
ENSG00000176679	TGIF2LY	1.26157	0	0.16943
ENSG00000046774	MAGEC2	176.905	3.9929	0.169441
ENSG00000230013	RP11-217B7.3	2.51765	2.4212	0.170475
ENSG00000238063	RP11-329N22.1	0	0	0.17064
ENSG00000258928	RP11-463J10.2	0	0	0.17064
ENSG00000080007	DDX43	2098.29	1162.33	0.17078
ENSG00000130377	ACSBG2	30.1359	22.9592	0.17078
ENSG00000143228	NUF2	1234.65	1449.21	0.17078
ENSG00000184507	NUTM1	87.7935	63.9138	0.17078
ENSG00000203711	C6orf99	27.6196	36.7127	0.17078
ENSG00000236716	RP11-478H13.1	0	0	0.171031
ENSG00000232243	RP11-408E5.5	0	1.42931	0.171922
ENSG00000223631	AC073869.19	4.23761	2.4212	0.17244
ENSG00000125514	LINC00029	0.828279	1.99645	0.174538
ENSG00000232633	CTD-2201G3.1	2.57919	4.4591	0.17474
ENSG00000232519	RP11-29H23.4	6.22349	2.99467	0.175937
ENSG00000105428	ZNRF4	0	1.03206	0.176451
ENSG00000257467	RP11-121G22.3	0	0	0.177311
ENSG00000257943	RP11-167N24.3	0	0	0.177329
ENSG00000260305	NTRK3-AS1	0	0	0.177694
ENSG00000224659	GAGE12J	0	0	0.178322
ENSG00000158423	RIBC1	188.854	155.841	0.178618
ENSG00000173261	PLAC8L1	16.3106	28.8457	0.178618
ENSG00000253408	RP11-231D20.2	2.05894	1.11021	0.179451
ENSG00000231966	RP11-12M5.4	0.968797	1.48637	0.179521
ENSG00000250033	SLC7A11-AS1	8.90519	14.6702	0.179943
ENSG00000165496	RPL10L	250.33	134.99	0.179949
ENSG00000258654	RP11-509A17.3	12.7341	9.5007	0.179949
ENSG00000185594	SPATA8	3.58289	5.70042	0.180204
ENSG00000256115	RP11-319E16.1	4.08376	7.49944	0.181173
ENSG00000250519	RP11-680H20.2	3.76555	18.581	0.182736
ENSG00000251018	RP11-80G7.1	0.996175	1.90014	0.183329
ENSG00000166049	PASD1	56.9723	7.43184	0.183931
ENSG00000136231	IGF2BP3	739.786	1358.9	0.18399
ENSG00000162931	TRIM17	156.259	94.4041	0.18399
ENSG00000198173	FAM47C	4.73462	2.85862	0.184664
ENSG00000172967	XKR3	1.12056	0	0.184784
ENSG00000256803	RP11-133L14.5	5.40248	2.62234	0.18528
ENSG00000227011	C17orf112	0	0	0.185603
ENSG00000188386	PPP3R2	2.08827	1.25996	0.185923
ENSG00000226995	LINC00658	0.769762	0	0.186219
ENSG00000230015	RP11-80B9.4	0	1.06982	0.186503
ENSG00000229240	LINC00710	1.04463	0	0.186896
ENSG00000254518	RP11-347H15.4	11.3927	3.77988	0.187406
ENSG00000183304	FAM9A	3.77368	1.48637	0.187642
ENSG00000065371	ROPN1	2.96708	1.31117	0.189223
ENSG00000111644	ACRBP	299.906	215.033	0.189481
ENSG00000155367	PPM1J	215.685	152.344	0.189481
ENSG00000178460	MCMDC2	92.0373	57.897	0.189481
ENSG00000262454	RP11-65J21.3	13.9034	9.62432	0.189481
ENSG00000225269	LINC00705	0	0	0.189735
ENSG00000247213	RP11-13G14.4	1.59141	3.09618	0.189914
ENSG00000234300	LINC00229	0	0	0.190873
ENSG00000237870	AC073130.1	0.698681	1.25996	0.192
ENSG00000261302	RP11-343H19.1	3.90534	2.4212	0.192113
ENSG00000230971	AC005703.3	0	0	0.192148
ENSG00000063438	AHRR	57.2242	69.8593	0.192271
ENSG00000236581	STARD13-AS	3.84251	5.24467	0.193559
ENSG00000256862	RP11-664D1.1	4.84828	3.33063	0.193652
ENSG00000181013	C17orf47	2.02628	1.42931	0.19427
ENSG00000246095	AC006445.8	8.24921	11.4008	0.194601
ENSG00000127252	HRASLS	139.261	159.336	0.195091
ENSG00000261638	RP11-700H13.1	0	0	0.195101
ENSG00000234265	RP11-157E14.1	0	0	0.195334
ENSG00000242385	LINC00901	0	0	0.195334
ENSG00000253634	RP11-587H10.2	0	0	0.195334
ENSG00000253643	RP11-561E1.1	0	0	0.195334
ENSG00000259213	CTD-2071N1.1	0	0	0.195334
ENSG00000237654	AP003025.2	0	0	0.196481
ENSG00000259611	CTD-2544M6.2	0	0	0.197675
ENSG00000206043	C18orf63	0	0	0.198417
ENSG00000123576	ESX1	30.4388	6.77086	0.199353
ENSG00000132554	RGS22	39.3215	24.8265	0.199378
ENSG00000224173	AC007422.1	0	0	0.199832
ENSG00000259076	RP11-973N13.3	1.56823	1.06937	0.199918
ENSG00000243636	RP11-164O23.7	0	0	0.200234
ENSG00000123977	DAW1	3.68004	9.17818	0.200416
ENSG00000064703	DDX20	2171.39	1897.01	0.200823
ENSG00000197748	WDR96	159.584	123.004	0.200823
ENSG00000226465	RP13-401N8.1	70.9545	51.0697	0.200823
ENSG00000231876	AC009158.1	0	0	0.201323
ENSG00000103023	PRSS54	0.746793	0	0.201454
ENSG00000183292	AC140481.2	0	0	0.201629
ENSG00000234676	RP11-337A23.3	2.63989	1.12848	0.203517
ENSG00000155875	FAM154A	3.96962	2.97274	0.203574
ENSG00000128346	C22orf23	75.339	73.4254	0.203734
ENSG00000243978	RGAG1	78.6753	67.1775	0.203734
ENSG00000225063	RP11-383G10.5	0	0	0.2042
ENSG00000183318	SPDYE4	0.315818	0	0.204388
ENSG00000224609	RP11-470E16.1	0.979274	0	0.204717
ENSG00000168367	LINC00917	2.67729	5.03984	0.204988
ENSG00000248686	RP11-557J10.5	0	0	0.205358
ENSG00000233985	RP11-297H3.3	0	0.998225	0.205599
ENSG00000215186	GOLGA6B	1.6876	0	0.205638
ENSG00000095627	TDRD1	164.893	141.502	0.206676
ENSG00000246876	RP11-519M16.1	1.84824	2.49981	0.207233
ENSG00000233515	AL022344.4	0.867151	0	0.207739
ENSG00000261738	RP11-945C19.1	0	0	0.208449
ENSG00000181433	SAGE1	1.5368	1.03206	0.208759
ENSG00000163424	C3orf30	0	0	0.2094
ENSG00000154438	ASZ1	8.67189	5.24467	0.209587
ENSG00000167523	SPATA33	404.55	445.944	0.209649
ENSG00000173213	RP11-683L23.1	220.617	137.214	0.209649
ENSG00000175773	RP11-121M22.1	21.8953	11.8005	0.209649
ENSG00000212766	LINC00277	13.0079	15.2011	0.209649
ENSG00000232265	XXyac-YX155B6.5	127.735	89.1497	0.209649
ENSG00000259588	RP11-552E10.1	2.74582	0.998225	0.209883
ENSG00000179165	PXT1	3.63883	2.49981	0.211025
ENSG00000229015	RP11-265D19.6	3.56383	26.2234	0.211937
ENSG00000228503	RP11-347D21.2	0	0	0.212328
ENSG00000166984	TCP10L2	1.41023	2.49981	0.212343
ENSG00000188800	TMCO2	0.980219	0	0.212437
ENSG00000173699	SPATA3	1.6271	1.11021	0.212514
ENSG00000184735	DDX53	133.195	108.627	0.212649
ENSG00000057468	MSH4	26.1398	14.6702	0.212652
ENSG00000084693	AGBL5	1882.79	2199.4	0.212652
ENSG00000186235	AC016757.3	37.001	24.4246	0.212652
ENSG00000235989	MORC2-AS1	13.0913	10.4893	0.212652
ENSG00000259150	LINC00929	0	0	0.212685
ENSG00000120160	EQTN	0.903135	1.99645	0.213173
ENSG00000258223	PRSS58	0	0	0.213604
ENSG00000204007	GLT6D1	0	0	0.214002
ENSG00000258713	C20orf141	1.26886	0	0.214913
ENSG00000238022	RP11-38C18.3	0	0	0.215596
ENSG00000250666	RP11-463J17.1	0	0	0.215596
ENSG00000254334	RP11-24P4.1	0	0	0.215596
ENSG00000257748	RP11-966I7.3	0	0	0.215596
ENSG00000161973	CCDC42	13.4206	9.98225	0.215687
ENSG00000234186	C16orf82	1.50951	1.03206	0.21714
ENSG00000237579	RP11-324L3.1	0.981851	3.33063	0.217396
ENSG00000198765	SYCP1	11.8058	8.57585	0.218726
ENSG00000092345	DAZL	106.515	57.9684	0.218752
ENSG00000248529	RP11-2O17.2	0	0	0.219698
ENSG00000147381	MAGEA4	56.4403	9.5007	0.22151
ENSG00000234068	PAGE2	13.0872	3.09618	0.221685
ENSG00000215910	C1orf167	9.69689	12.8638	0.221848
ENSG00000100206	DMC1	256.252	250.732	0.221849
ENSG00000165698	C9orf9	246.162	225.373	0.221849
ENSG00000234148	RP11-395L14.3	0	0	0.221918
ENSG00000225300	RP11-439E19.1	1.08727	0	0.223663
ENSG00000231061	LINC00395	0	0	0.224835
ENSG00000134690	CDCA8	2755.42	3138.6	0.224977
ENSG00000250038	RP11-180C1.1	5.46355	1.31117	0.225935
ENSG00000228100	AC016912.3	44.9576	27.1569	0.226043
ENSG00000171989	LDHAL6B	2.70372	1.99645	0.226979
ENSG00000123594	ATXN3L	0.941243	0	0.227381
ENSG00000185433	LINC00158	5.95319	3.93351	0.228047
ENSG00000118492	ADGB	7.66929	5.34684	0.228095
ENSG00000197587	DMBX1	33.0083	55.1041	0.228136
ENSG00000039600	SOX30	38.1175	30.1569	0.228137
ENSG00000180846	CSNK1G2-AS1	2.51766	1.48637	0.229801
ENSG00000263201	CTC-479C5.6	0.791571	0	0.230438
ENSG00000184108	TRIML1	0.362597	2.25695	0.230636
ENSG00000229373	LINC00452	7.0792	2.22042	0.231112
ENSG00000183476	SH2D7	17.0121	17.1517	0.23132
ENSG00000184560	C17orf74	12.5966	9.99926	0.231327
ENSG00000233017	RP5-908M14.5	0	1.2106	0.232585
ENSG00000236244	RP4-799P18.3	0	0	0.232974
ENSG00000235009	AC093822.1	0	0	0.233675
ENSG00000241544	RP11-6F2.5	0	0.998225	0.23386
ENSG00000163263	C1orf189	2.14147	1.2106	0.234027
ENSG00000131379	C3orf20	7.29893	4.44084	0.234459
ENSG00000233288	RP11-760D2.5	38.1803	25.1992	0.234508
ENSG00000143552	NUP210L	12.6797	9.17818	0.23455
ENSG00000148832	PAOX	281.008	212.893	0.23455
ENSG00000232224	LINC00202-1	149.257	55.743	0.23455
ENSG00000238062	AC105344.2	24.0274	17.117	0.23455
ENSG00000226919	RP11-80B9.1	2.86007	1.48637	0.236082
ENSG00000259666	RP11-307C19.3	1.93551	2.97274	0.236515
ENSG00000257069	RP11-783K16.10	2.62606	2.06412	0.23694
ENSG00000173769	TOPAZ1	19.249	11.3526	0.237713
ENSG00000258642	RP11-219E7.2	0	1.03206	0.237797
ENSG00000124116	WFDC3	19.3325	14.8637	0.237804
ENSG00000133863	TEX15	55.1638	89.3066	0.237804
ENSG00000224532	RP3-470L22.1	0	0	0.238018
ENSG00000249382	RP11-340A13.1	0	0	0.238018
ENSG00000250719	RP11-322N21.2	0	0	0.238018
ENSG00000253314	LINC00293	0	0	0.238018
ENSG00000254514	RP11-958J22.3	0	0	0.238018
ENSG00000257860	RP11-552I14.1	0	0	0.238018
ENSG00000259320	RP11-183E24.2	0	0	0.238018
ENSG00000260026	CTD-2015G9.1	0	0	0.238018
ENSG00000261190	C16orf97	0	0	0.238018
ENSG00000185523	C1orf227	3.07892	4.28793	0.239318
ENSG00000232401	LINC00112	5.72344	2.99467	0.240224
ENSG00000163705	FANCD2OS	8.86322	6.41621	0.241089
ENSG00000101276	SLC52A3	504.824	927.431	0.24109
ENSG00000225850	RP11-452K12.4	41.687	25.6756	0.24109
ENSG00000251461	RP11-501C14.6	1.1895	2.51992	0.241189
ENSG00000251613	CTC-347C20.1	1.10736	0	0.241719
ENSG00000224209	LINC00466	0.931941	1.31117	0.243941
ENSG00000205642	VCX3B	4.74982	2.62234	0.243981
ENSG00000198798	MAGEB3	16.7066	7.86701	0.24424
ENSG00000104804	TULP2	145.738	115.916	0.244407
ENSG00000151725	MLF1IP	1691.05	1849.04	0.244407
ENSG00000188032	C19orf67	21.6128	24.7018	0.244407
ENSG00000259905	PWRN1	64.3031	39.997	0.244407
ENSG00000258909	RP11-164C12.2	0	0	0.244507
ENSG00000164123	C4orf45	1.26662	0	0.244618
ENSG00000214347	CTB-180A7.8	0	0	0.245138
ENSG00000177947	ODF3	0.987198	0	0.245185
ENSG00000253787	RP11-404L6.2	0	0	0.246281
ENSG00000227907	RP11-102C16.3	0	0	0.246625
ENSG00000249509	RP11-402J6.1	0.987198	1.25996	0.246716
ENSG00000237647	ERICH1-AS1	4.46875	5.98935	0.247539
ENSG00000260750	RP11-482M8.1	4.74681	5.71724	0.247714
ENSG00000178053	MLF1	1093.99	951.558	0.247757
ENSG00000245694	CRNDE	299.1	263.065	0.247757
ENSG00000255568	BRWD1-IT2	26.7187	22.4567	0.247757
ENSG00000243574	RP11-264K23.1	0	0	0.249073
ENSG00000251175	RP11-45L9.1	3.13372	4.12823	0.249226
ENSG00000233191	AC006372.6	0	0	0.249789
ENSG00000249231	CASC16	0	0	0.249837
ENSG00000223438	RP1-171K16.5	5.39283	0.998225	0.250414
ENSG00000150628	SPATA4	4.08224	3.38543	0.250971
ENSG00000007038	PRSS21	185.671	143.317	0.251139
ENSG00000185294	SPPL2C	0	0	0.251173
ENSG00000228309	GS1-204I12.1	0	0	0.251173
ENSG00000182035	ADIG	0	0	0.251391
ENSG00000180878	C11orf42	5.80173	2.85862	0.251822
ENSG00000080224	EPHA6	26.0851	44.591	0.254549
ENSG00000166152	C16orf78	0.681236	0	0.25761
ENSG00000226088	RP11-180O5.2	8.40813	6.2998	0.257995
ENSG00000154920	EME1	820.455	932.489	0.257998
ENSG00000206557	TRIM71	10530.4	15129.7	0.257998
ENSG00000259591	RP11-554D20.1	0	0	0.258117
ENSG00000204979	MS4A13	1.29193	0	0.258341
ENSG00000224702	RP11-38C18.2	0	0	0.261131
ENSG00000231976	LINC00202-2	30.9654	8.57585	0.261384
ENSG00000258949	RP11-857B24.5	5.0121	3.80028	0.261461
ENSG00000063127	SLC6A16	158.756	103.25	0.261476
ENSG00000224743	TEX26-AS1	3.0722	3.33063	0.262202
ENSG00000214819	CDRT15L2	0	0	0.262901
ENSG00000223597	CTD-2296D1.5	0	0	0.262901
ENSG00000226715	RP11-411H5.1	0	0	0.262901
ENSG00000228358	AC113617.1	0	0	0.262901
ENSG00000236133	LINC01069	0	0	0.262901
ENSG00000249873	RP11-983C2.2	0	0	0.262901
ENSG00000117148	ACTL8	26.1232	15.7378	0.264979
ENSG00000124092	CTCFL	33.0663	25.5349	0.264987
ENSG00000165555	NOXRED1	63.4563	54.6991	0.264987
ENSG00000221843	C2orf16	72.4732	64.3189	0.264987
ENSG00000253557	RP11-1080G15.1	1.14092	0	0.265511
ENSG00000171405	XAGE5	1.93202	0	0.266739
ENSG00000234962	LINC00700	0	0	0.268441
ENSG00000249228	RP11-769N22.1	0	0	0.268441
ENSG00000144671	SLC22A14	4.79366	3.20811	0.268502
ENSG00000163885	CCDC37	9.33292	39.997	0.268522
ENSG00000126856	PRDM7	18.975	6.66127	0.268529
ENSG00000149926	FAM57B	17.1482	62.4954	0.268529
ENSG00000148156	ACTL7B	0.881373	0	0.269031
ENSG00000186452	TMPRSS12	1.48749	1.11021	0.270126
ENSG00000253377	RP11-566H8.3	0	0	0.270374
ENSG00000169214	OR6F1	0.305103	0	0.271105
ENSG00000140932	CMTM2	7.40111	7.60056	0.272101
ENSG00000114656	KIAA1257	153.386	117.176	0.272104
ENSG00000188280	FAM230A	0	1.11021	0.272392
ENSG00000163098	BIRC8	0	0	0.27338
ENSG00000225738	NRG3-AS1	0	0	0.273707
ENSG00000234707	RP11-745C15.2	3.13253	2.49981	0.274337
ENSG00000235643	RP1-69M21.2	0	0	0.275063
ENSG00000184361	SPATA32	7.10194	5.98935	0.275696
ENSG00000204025	TRPC5OS	9.97889	7.26361	0.275696
ENSG00000242440	RP11-501O2.5	13.0668	10.3206	0.275709
ENSG00000064199	SPA17	256.495	282.498	0.275712
ENSG00000227373	RP11-160H22.5	10.929	7.77148	0.275712
ENSG00000223504	RP11-542F9.1	0	0	0.276136
ENSG00000089505	CMTM1	19.4859	17.1517	0.279351
ENSG00000125531	C20orf195	32.0268	64.3922	0.279352
ENSG00000141096	DPEP3	325.339	615.356	0.279352
ENSG00000156970	BUB1B	3551.3	2854.79	0.279352
ENSG00000188163	FAM166A	8.25851	5.70042	0.279352
ENSG00000155087	ODF1	0	0	0.280619
ENSG00000239774	RP11-496B10.3	3.04198	2.22042	0.280999
ENSG00000258843	RP11-286O18.1	0	0	0.281296
ENSG00000246422	CTD-2024I7.13	0.857825	0	0.281423
ENSG00000253199	RP11-421P23.1	0	0	0.281738
ENSG00000234967	RP11-347D21.1	0	0	0.282533
ENSG00000258526	RP11-111A21.1	8.11117	5.55106	0.283021
ENSG00000170748	RBMXL2	577.933	376.051	0.283024
ENSG00000247624	CPEB2-AS1	2.29432	2.25695	0.284447
ENSG00000254497	CTD-2560E9.5	0	0	0.28445
ENSG00000258992	TSPY1	5.32425	1.31117	0.286188
ENSG00000250448	RP11-19O2.2	0.978469	1.31117	0.286346
ENSG00000261202	RP3-496C20.1	4.35663	3.77988	0.286447
ENSG00000161103	AC008132.13	0	1.99645	0.286679
ENSG00000120440	TTLL2	10.6484	12.8324	0.286729
ENSG00000102924	CBLN1	317.089	274.828	0.28673
ENSG00000163440	PDCL2	110.124	65.4002	0.28673
ENSG00000163958	ZDHHC19	65.3719	48.4241	0.28673
ENSG00000175449	RFESD	126.43	83.1573	0.28673
ENSG00000235931	C10orf40	0	0	0.286831
ENSG00000187012	LINC00207	0	0	0.287998
ENSG00000249428	RP11-503N18.3	6.56438	4.99112	0.288529
ENSG00000150676	CCDC83	0	0	0.28888
ENSG00000261024	GS1-279B7.1	0	1.12848	0.289001
ENSG00000134249	ADAM30	0	0	0.289502
ENSG00000170950	PGK2	0	0	0.290404
ENSG00000130943	PKDREJ	24.2721	18.159	0.290466
ENSG00000225488	RP11-760D2.1	0	0	0.290613
ENSG00000232113	RP11-360D2.1	0	0	0.290613
ENSG00000249017	RP11-58B2.1	0	0	0.290613
ENSG00000251081	RP11-713M6.2	0	0	0.290613
ENSG00000259082	RP11-168L7.3	0	0	0.290613
ENSG00000253799	LINC01030	1.42869	1.2106	0.29095
ENSG00000233147	RP11-90C4.1	0	0.998225	0.290973
ENSG00000234394	RP11-561O23.5	2.15713	0	0.290987
ENSG00000253181	RP11-863K10.2	0	1.03206	0.292269
ENSG00000171495	MROH2B	1.84992	1.12848	0.294147
ENSG00000186118	TEX38	8.21314	9.17818	0.294235
ENSG00000186007	LEMD1	50.1563	64.3922	0.294238
ENSG00000203780	FANK1	118.279	84.9937	0.294238
ENSG00000231817	RP11-189B4.6	79.7652	30.4689	0.294238
ENSG00000228317	RP11-235C23.5	2.12167	1.48637	0.294338
ENSG00000183206	POTEC	4.08649	1.90014	0.296007
ENSG00000166329	AC007431.1	0.841779	1.99645	0.296173
ENSG00000232197	RP11-302L19.1	0	0	0.296361
ENSG00000122304	PRM2	2.44558	0	0.297387
ENSG00000259316	CTD-2116N17.1	2.77394	3.9929	0.297404
ENSG00000231666	RP11-404O13.1	2.49023	4.51391	0.297757
ENSG00000204091	TDRG1	9.62567	13.1117	0.297975
ENSG00000099399	MAGEB2	1377.22	152.489	0.298041
ENSG00000111305	GSG1	27.8803	33.1643	0.298041
ENSG00000229021	NBPF18P	7.78405	6.77086	0.298041
ENSG00000196553	LINC00238	1.91638	1.12848	0.299078
ENSG00000189401	OTUD6A	28.9923	7.43184	0.299198
ENSG00000214691	AC104654.1	0	0	0.29928
ENSG00000141316	SPACA3	1.56373	2.49981	0.299827
ENSG00000236467	RP11-443A13.5	1.77077	2.99467	0.300294
ENSG00000172073	TEX37	24.4246	9.5007	0.301873
ENSG00000143443	C1orf56	374.588	442.467	0.301876
ENSG00000154479	CCDC173	41.9359	35.09	0.301876
ENSG00000198681	MAGEA1	6.49802	1.48637	0.302879
ENSG00000258502	RP11-783L4.1	0	0	0.303467
ENSG00000254584	RP1-17K7.2	0	0	0.303709
ENSG00000248311	CTD-2161F6.2	19.3126	4.99963	0.3054
ENSG00000188050	RNF133	1.06079	2.25695	0.305405
ENSG00000255226	CTD-2210P24.3	28.9273	11.3396	0.305573
ENSG00000214107	MAGEB1	594.373	144.411	0.305701
ENSG00000150783	TEX12	5.31577	3.93351	0.305737
ENSG00000162620	LRRIQ3	58.6641	49.653	0.305745
ENSG00000205913	SRRM2-AS1	54.5397	75.3403	0.305745
ENSG00000235358	RP11-399E6.1	1.80232	1.42931	0.305748
ENSG00000237119	LINC01056	0	0	0.306241
ENSG00000226620	LINC00343	0	0	0.307218
ENSG00000229611	RP11-390F4.10	4.17067	3.93351	0.309209
ENSG00000225493	AC092619.1	2.40349	2.06412	0.309316
ENSG00000173401	GLIPR1L1	4.89707	6.98757	0.309602
ENSG00000185689	C6orf201	11.3629	10.4893	0.309645
ENSG00000130270	ATP8B3	221.553	104.577	0.309646
ENSG00000173093	CCDC63	55.4233	52.4467	0.309646
ENSG00000203876	RP11-451M19.3	51.6999	37.4279	0.309646
ENSG00000260288	RP11-24M17.4	11.469	10.4893	0.309646
ENSG00000164645	C7orf62	0	0	0.309703
ENSG00000223446	RP11-274J16.5	0	0	0.309703
ENSG00000187833	C2orf78	0	1.06937	0.310013
ENSG00000165584	SSX3	4.88985	2.25695	0.311011
ENSG00000237937	AP000770.1	0	0	0.313214
ENSG00000157060	SHCBP1L	14.15	8.47422	0.313408
ENSG00000250431	RP13-577H12.2	0	0	0.316597
ENSG00000170516	COX7B2	17.4185	11.8909	0.316656
ENSG00000161652	IZUMO2	14.9792	19.9985	0.317503
ENSG00000230651	AC096655.2	0	0	0.318865
ENSG00000170486	KRT72	6.18042	3.77988	0.319477
ENSG00000258678	RP11-1078H9.1	0	0	0.320749
ENSG00000125823	CSTL1	2.57858	2.22042	0.320864
ENSG00000163808	KIF15	1440.21	1786.59	0.321546
ENSG00000230226	RP4-697K14.3	0	0	0.321579
ENSG00000227206	XXbac-BCX196D17.5	0	0	0.321619
ENSG00000234767	LINC01052	0	0	0.321619
ENSG00000255546	RP11-168K9.1	0	0	0.321619
ENSG00000258874	RP11-232C2.2	0	0	0.321619
ENSG00000254111	RP11-150O12.5	2.03708	2.97274	0.322046
ENSG00000178645	C10orf53	0.667572	0	0.323322
ENSG00000203795	FAM24A	0	0	0.324274
ENSG00000256596	RP11-522N14.2	8.69062	11.4345	0.325485
ENSG00000151962	RBM46	260.558	77.9057	0.325578
ENSG00000167210	LOXHD1	192.338	278.152	0.325578
ENSG00000176732	PFN4	15.5933	22.5695	0.325578
ENSG00000215277	C14orf164	22.7743	17.7634	0.325578
ENSG00000250829	RP11-11N5.1	1.08498	0	0.327334
ENSG00000187003	ACTL7A	0	0	0.329195
ENSG00000144962	SPATA16	8.49391	8.55852	0.32942
ENSG00000172361	CCDC11	65.0051	55.0691	0.329643
ENSG00000260125	AGBL1-AS1	0	0	0.330108
ENSG00000164334	FAM170A	0.928318	0	0.330818
ENSG00000111837	MAK	44.9553	73.2739	0.333741
ENSG00000260624	RP11-24D15.1	0	0	0.333748
ENSG00000250417	CTD-2194D22.2	0.784114	0	0.334709
ENSG00000233002	AC005324.6	0.93939	0	0.335125
ENSG00000112273	HDGFL1	1958.78	1162.41	0.337871
ENSG00000148680	HTR7	35.9295	24.9556	0.337871
ENSG00000234263	RP3-325F22.3	2.81814	1.99645	0.33947
ENSG00000174448	STARD6	3.66982	2.62234	0.339594
ENSG00000147183	CPXCR1	0	0	0.340141
ENSG00000165643	SOHLH1	5.38315	3.20811	0.341751
ENSG00000172139	SLC9C1	5.69187	7.14654	0.342007
ENSG00000051180	RAD51	2970.85	1766.14	0.342034
ENSG00000087586	AURKA	2228.41	2722.3	0.342034
ENSG00000137225	CAPN11	35.4093	57.4957	0.342034
ENSG00000145491	ROPN1L	35.8661	37.4972	0.342034
ENSG00000189252	SPANXN3	0	0	0.342478
ENSG00000169194	IL13	1.35279	1.06982	0.342652
ENSG00000234070	RP11-415L24.1	0	0	0.342656
ENSG00000225929	AC000036.4	5.20509	1.11021	0.342746
ENSG00000256389	RP11-606D9.1	0	0	0.343411
ENSG00000227375	DLG1-AS1	2.17454	2.13963	0.345029
ENSG00000118434	SPACA1	4.32493	3.63181	0.345194
ENSG00000224074	LINC00691	0.851886	0	0.345485
ENSG00000204815	TTC25	212.021	162.585	0.34623
ENSG00000235538	RP1-230L10.1	0.990057	0	0.34645
ENSG00000249599	RP11-168E14.1	0	0	0.347138
[truncated: 884 more rows]

## Sheet: Suppl Table 10
Table S10. Survival analysis of TSGs expressed in TGCT samples.
[truncated: 1,901 more rows]
